# Supplementary material for: Hepatic SILAC proteomic data from PANDER transgenic model
Source: Data Brief. 2016 Aug 16;9:159–62. doi: 10.1016/j.dib.2016.08.017 (PMC5018088; doi:10.1016/j.dib.2016.08.017)
Supplement: Supplementary file 5 — Supplementary Table 4. Modified ProteinGroups MaxQuant file. Modified ProteinGroups file from MaxQuant showing protein ratios generated for each biological replicate with quantifiable related standard deviation values are listed. [file mmc5.xlsx]

## Sheet: FED
Protein IDs	Majority protein IDs	Peptide counts (all)	Peptide counts (razor+unique)	Peptide counts (unique)	Protein names	Gene names	Ratio count	FED TG 1	FED TG 2	FED TG 3	TG FED ratio SD	FED WT 1	FED WT 2	FED WT 3	WT FED ratio SD	TG/WT ratio FED	TG/WT FED % RSD
Q8C196	Q8C196	77	77	76	Carbamoyl-phosphate synthase [ammonia], mitochondrial	Cps1	4967	0.8946	1.1366	0.80389	0.171992	1.0348	0.86702	0.82191	0.112181	1.04089	21.9977
P12710	P12710	8	8	8	Fatty acid-binding protein, liver	Fabp1	1617	0.74948	0.66376	1.2228	0.301083	0.87776	1.0062	0.72627	0.140123	1.00989	37.8613
A8DUK4;E9Q223;P02088;P02089;CON__P02070	A8DUK4;E9Q223;P02088	13;9;8;5;1	13;9;8;5;1	11;8;6;3;0	Hemoglobin subunit beta-1	Hbb-b1	1544	2.11	1.6007	1.8752	0.254908	1.7006	3.7351	2.7917	1.01814	0.678939	39.5689
P63038;D3Z2F2;D3Z7J9	P63038	31;9;5	31;9;5	31;9;5	60 kDa heat shock protein, mitochondrial	Hspd1	1415	1.1852	1.2958	0.96491	0.168448	1.1162	1.1206	1.1246	0.00420159	1.02514	14.6698
O35490	O35490	20	20	17	Betaine--homocysteine S-methyltransferase 1	Bhmt	1274	1.0456	0.97044	0.82248	0.113522	0.96034	0.91071	0.99041	0.040248	0.991983	12.7184
Q91VB8;P01942	Q91VB8;P01942	9;7	9;7	8;6	Hemoglobin subunit alpha	Hba-a1;Hba	1178	1.7991	1.6617	1.2732	0.272758	1.6984	3.5139	2.8969	0.923141	0.583781	38.2767
P19096	P19096	81	81	81	Fatty acid synthase;[Acyl-carrier-protein] S-acetyltransferase;[Acyl-carrier-protein] S-malonyltransferase;3-oxoacyl-[acyl-carrier-protein] synthase;3-oxoacyl-[acyl-carrier-protein] reductase;3-hydroxyacyl-[acyl-carrier-protein] dehydratase;Enoyl-[acyl-carrier-protein] reductase;Oleoyl-[acyl-carrier-protein] hydrolase	Fasn	923	1.4982	1.0135	1.4228	0.260815	1.6326	0.81808	0.69851	0.508308	1.24937	52.3474
P50247;A2ALT5	P50247	24;4	24;4	23;4	Adenosylhomocysteinase	Ahcy	920	0.73191	0.83803	0.8273	0.0584178	0.82765	0.80327	0.71091	0.0615805	1.02366	10.7554
P16858;M0QWZ0;F8WJL5;D3YYI5;D3Z0Z9;Q64467	P16858;M0QWZ0;F8WJL5;D3YYI5	13;12;9;8;5;1	13;12;9;8;5;1	6;6;5;3;2;1	Glyceraldehyde-3-phosphate dehydrogenase	Gapdh;Gm7293	851	0.77598	0.70132	0.71532	0.0396857	0.75856	0.73543	0.70237	0.0282409	0.998297	6.66059
P47738;D3YYF3	P47738	22;4	20;4	20;4	Aldehyde dehydrogenase, mitochondrial	Aldh2	840	0.88597	0.77927	0.94318	0.0831909	0.82161	0.8366	0.68228	0.0851001	1.11448	14.5097
P24549	P24549	24	24	14	Retinal dehydrogenase 1	Aldh1a1	802	0.81141	0.70637	1.062	0.182712	0.88153	0.85898	0.94249	0.0432021	0.961528	21.7896
P07724	P07724	36	36	32	Serum albumin	Alb	780	1.8472	1.6707	1.8682	0.108474	2.0823	2.7346	2.2155	0.34465	0.765898	15.8957
P16460;J3QNG0	P16460;J3QNG0	24;19	24;19	24;19	Argininosuccinate synthase	Ass1;Gm5424	767	0.85542	0.83565	0.94435	0.0579009	0.81302	0.75873	0.63714	0.0900604	1.1931	13.8944
Q63836;G3UYY2;G3UWX5	Q63836;G3UYY2	30;24;1	30;24;1	6;6;0	Selenium-binding protein 2	Selenbp2	757	1.5801	1.9434	1.8732	0.19271	1.7322	2.2221	2.4584	0.370407	0.841564	20.3724
Q8R0Y6	Q8R0Y6	46	46	42	Cytosolic 10-formyltetrahydrofolate dehydrogenase	Aldh1l1	740	1.1707	1.0205	1.3084	0.143995	1.1709	0.89026	1.071	0.142247	1.11731	18.3847
P32020;A2APS4;A2APS5	P32020	18;4;1	18;4;1	18;4;1	Non-specific lipid-transfer protein	Scp2	704	0.96591	0.71128	1.0773	0.187623	0.94997	1.0556	0.76063	0.149452	0.995767	26.0822
P34914	P34914	26	26	26	Bifunctional epoxide hydrolase 2;Cytosolic epoxide hydrolase 2;Lipid-phosphate phosphatase	Ephx2	677	0.85776	0.85254	1.1019	0.142485	0.94309	1.0229	0.78997	0.118372	1.02041	19.9267
P56480	P56480	25	25	25	ATP synthase subunit beta, mitochondrial	Atp5b	674	0.89397	0.9914	0.88552	0.0588424	0.94768	0.93508	0.93185	0.00836443	0.984467	6.43286
P10126;D3YZ68;P62631;D3Z3I8	P10126;D3YZ68	13;8;6;5	13;8;6;5	13;8;6;5	Elongation factor 1-alpha 1	Eef1a1	664	1.1255	1.0188	0.9621	0.0829652	0.96997	1.0586	1.1903	0.110864	0.965059	13.0752
Q9R0H0	Q9R0H0	29	29	5	Peroxisomal acyl-coenzyme A oxidase 1	Acox1	651	0.8362	0.50254	0.88505	0.208178	0.76957	0.76569	0.75625	0.00685067	0.970447	28.0986
Q8BWT1	Q8BWT1	20	20	20	3-ketoacyl-CoA thiolase, mitochondrial	Acaa2	644	1.0025	0.99583	1.0457	0.0270732	0.95078	1.0997	0.96074	0.0832529	1.0109	8.71286
Q9QXD6;F6YS63;E9Q0T7;P97323	Q9QXD6	15;4;2;2	15;4;2;2	15;4;2;2	Fructose-1,6-bisphosphatase 1	Fbp1	629	0.61208	0.47457	0.77669	0.151262	0.59241	0.54325	0.59038	0.0278151	1.07955	24.8287
Q8BMS1	Q8BMS1	28	28	28	Trifunctional enzyme subunit alpha, mitochondrial;Long-chain enoyl-CoA hydratase;Long chain 3-hydroxyacyl-CoA dehydrogenase	Hadha	624	0.96532	0.99022	0.8982	0.0475969	0.95975	1.0054	1.0008	0.0251336	0.962167	5.61241
Q9DBT9	Q9DBT9	36	36	36	Dimethylglycine dehydrogenase, mitochondrial	Dmgdh	600	1.1762	1.2416	1.0612	0.0913294	1.2579	1.1796	1.0296	0.116011	1.00343	12.7589
Q61176	Q61176	17	17	17	Arginase-1	Arg1	591	1.0147	1.1098	1.0364	0.0498372	0.95194	1.0329	1.136	0.0922517	1.01284	10.0506
P40142	P40142	20	20	20	Transketolase	Tkt	567	1.0162	0.8954	1.2004	0.153594	0.99033	1.1321	1.1004	0.0744077	0.965611	16.3466
Q8VDD5;F2Z494	Q8VDD5	73;3	73;3	60;2	Myosin-9	Myh9	549	1.3181	0.94813	1.1962	0.188537	1.2462	1.1317	1.4361	0.153749	0.907821	20.325
P20029	P20029	27	27	25	78 kDa glucose-regulated protein	Hspa5	534	1.1142	1.0341	0.90998	0.102898	0.99356	1.1902	1.413	0.209856	0.850287	20.2055
P35505;D3Z2R9	P35505	16;5	16;5	16;5	Fumarylacetoacetase	Fah	531	0.86119	0.8007	0.94238	0.0710916	0.81335	0.82605	0.93268	0.0655374	1.01252	11.2026
Q9ET01;Q3UEJ6;E9PUM3;Q9WUB3	Q9ET01;Q3UEJ6	36;32;3;3	36;32;3;3	34;30;1;1	Glycogen phosphorylase, liver form;Phosphorylase	Pygl	521	0.55597	0.56734	0.91383	0.203408	0.60556	0.57966	0.5252	0.0410171	1.19102	30.8067
P58252	P58252	37	37	37	Elongation factor 2	Eef2	520	1.1655	0.9941	1.0453	0.0879843	1.1117	1.1607	1.36	0.131513	0.882309	13.6311
P09103;E9Q8G8	P09103	22;5	22;5	22;5	Protein disulfide-isomerase	P4hb	516	1.3024	0.96821	1.0363	0.176601	1.2155	1.2133	1.4313	0.125232	0.85669	18.7458
Q68FD5;Q5SXR6;F6Z1R4;REV__Q6L8S8	Q68FD5;Q5SXR6	53;53;5;1	53;53;5;1	53;53;5;1	Clathrin heavy chain 1	Cltc	510	1.1742	1.1	1.1229	0.037995	1.1177	1.1459	1.3055	0.101272	0.951809	9.14984
Q61838;D3YW52;D3YUI3	Q61838;D3YW52	38;38;2	38;38;2	38;38;2	Alpha-2-macroglobulin;Alpha-2-macroglobulin 165 kDa subunit;Alpha-2-macroglobulin 35 kDa subunit	A2m;Pzp	504	2.7274	1.8	2.2641	0.4637	2.3258	3.2718	3.8782	0.782366	0.71672	32.1415
Q8VCT4;E9PYP1	Q8VCT4	20;1	20;1	17;0	Carboxylesterase 1D	Ces1d	504	0.76472	0.62062	1.2364	0.322085	0.77301	1.0967	0.80661	0.177978	0.979606	41.9087
P26443;F7CFA5	P26443	25;5	25;5	25;5	Glutamate dehydrogenase 1, mitochondrial	Glud1	488	1.3554	1.319	1.1479	0.110797	1.0539	1.2672	1.1279	0.108303	1.10823	12.8206
P24270;A2AL20	P24270	25;11	25;11	25;11	Catalase	Cat	486	1.0754	0.98372	1.3344	0.181871	1.0819	1.1223	0.88332	0.127918	1.09911	20.3221
P63017;Q504P4;P17156;D3Z5E2;D3YW43	P63017;Q504P4	26;25;9;7;7	24;23;7;6;6	22;21;6;5;5	Heat shock cognate 71 kDa protein	Hspa8	475	1.0119	0.9994	1.0006	0.00689662	0.98785	1.0869	1.0901	0.0581323	0.951672	5.55309
Q03265;D3Z6F5;D6RJ16	Q03265;D3Z6F5	25;24;2	25;24;2	25;24;2	ATP synthase subunit alpha, mitochondrial;ATP synthase subunit alpha	Atp5a1	444	0.89821	1.0787	0.84184	0.123731	0.99034	0.97284	0.94392	0.023443	0.969609	13.3891
Q99LC5	Q99LC5	16	16	16	Electron transfer flavoprotein subunit alpha, mitochondrial	Etfa	442	0.91849	1.0241	0.89787	0.0677159	0.93354	0.97641	0.86079	0.05845	1.02516	9.54996
Q01853;D3Z0U5;D6RGM7;D3Z4J2;Q9D3R6	Q01853	35;1;1;1;1	35;1;1;1;1	34;0;0;0;0	Transitional endoplasmic reticulum ATPase	Vcp	439	1.1886	1.0594	1.1609	0.0680223	1.1176	1.217	1.127	0.0548767	0.984776	7.64554
Q8VC30	Q8VC30	22	22	22	Bifunctional ATP-dependent dihydroxyacetone kinase/FAD-AMP lyase (cyclizing);ATP-dependent dihydroxyacetone kinase;FAD-AMP lyase (cyclizing)	Dak	433	0.7946	0.64203	0.9063	0.132661	0.73037	0.92467	0.62245	0.153154	1.02873	26.3729
P08113;F7C312	P08113;F7C312	30;18	30;18	28;18	Endoplasmin	Hsp90b1	431	1.2216	1.0127	0.93856	0.146769	1.0604	1.2805	1.3474	0.15016	0.86025	18.4867
P63260;G3UYG0;B1ATY1	P63260	16;7;6	16;7;6	1;1;1	Actin, cytoplasmic 2;Actin, cytoplasmic 2, N-terminally processed	Actg1	431	1.1658	1.0458	1.0409	0.070739	1.0619	1.223	1.2604	0.105478	0.917412	11.0561
P97807;H3BKG7	P97807	17;3	17;3	17;3	Fumarate hydratase, mitochondrial	Fh	429	0.97654	0.91821	0.72177	0.133478	0.90912	0.7798	0.88442	0.0686526	1.01678	17.2706
Q05920	Q05920	37	37	1	Pyruvate carboxylase, mitochondrial	Pc	424	0.92151	0.71828	0.77494	0.104877	0.79002	0.8455	0.84253	0.0312094	0.974448	13.5665
P00329	P00329	16	16	16	Alcohol dehydrogenase 1	Adh1	423	0.74449	0.56414	0.9323	0.184093	0.61351	0.72657	0.63726	0.0596139	1.13331	26.2523
E9Q035;P47758	E9Q035	34;5	34;5	5;5		Gm20425	419	2.3986	1.6358	1.7273	0.416509	2.3654	2.4657	4.1991	1.03095	0.638048	40.5388
P11499;E9Q3D6;E9PX27;D3Z1R1;E9Q0C3	P11499	29;11;4;3;3	27;11;2;1;3	18;8;1;0;3	Heat shock protein HSP 90-beta	Hsp90ab1	419	1.0662	1.1172	0.96616	0.0768354	1.0358	0.97591	1.0532	0.0405449	1.02762	8.32544
Q91VA0;D3Z106;D3YV36	Q91VA0;D3Z106	22;20;6	22;20;6	22;20;6	Acyl-coenzyme A synthetase ACSM1, mitochondrial	Acsm1	418	1.396	1.4481	1.0906	0.193128	1.3586	1.2426	1.1614	0.0991104	1.04574	16.7114
Q9WVL0	Q9WVL0	12	12	12	Maleylacetoacetate isomerase	Gstz1	416	0.81203	0.72499	0.97586	0.127379	0.71907	0.80882	0.77142	0.045082	1.09288	16.305
P16015	P16015	14	14	14	Carbonic anhydrase 3	Ca3	412	0.56733	0.84444	1.4121	0.430632	0.8707	1.1255	0.90406	0.138487	0.973661	47.9394
P54869	P54869	20	20	19	Hydroxymethylglutaryl-CoA synthase, mitochondrial	Hmgcs2	409	0.86745	0.71838	0.82414	0.0766842	0.76148	0.96455	0.75852	0.118106	0.969982	17.1609
A2CEK7	A2CEK7	14	14	0		Mup14	408	1.555	2.5438	1.552	0.571752	0.95316	1.9865	1.1035	0.558283	1.39762	51.3551
Q9DBF1;G3UYR8;G3UY72;E9Q1H3;E9Q1G1	Q9DBF1;G3UYR8	16;12;7;4;3	16;12;7;4;3	16;12;7;4;3	Alpha-aminoadipic semialdehyde dehydrogenase	Aldh7a1	404	1.0756	1.0605	1.0957	0.0176591	1.126	1.0667	0.95934	0.084477	1.0253	8.20563
Q9CPY7	Q9CPY7	23	23	23	Cytosol aminopeptidase	Lap3	387	0.96642	0.91537	1.0069	0.0458666	0.924	0.96306	0.97762	0.0277272	1.00838	5.57866
P17182;Q6PHC1;B0QZL1;B1ARR7;B1ARR6;Q5SX61;Q5SX60;Q5SX59	P17182;Q6PHC1;B0QZL1	16;14;8;4;2;1;1;1	16;14;8;4;2;1;1;1	11;11;6;2;0;0;0;0	Alpha-enolase;Enolase	Eno1	379	0.67764	0.64999	0.82866	0.0961722	0.69268	0.7439	0.68579	0.0317483	1.01598	14.1127
Q9D0F9;A2CEK3;Q8BZF8	Q9D0F9;A2CEK3	21;18;1	21;18;1	21;18;1	Phosphoglucomutase-1	Pgm1;Pgm2	378	0.92318	0.79748	1.1142	0.159479	0.8661	0.89191	0.88034	0.012928	1.07448	16.9408
Q99KI0	Q99KI0	27	27	27	Aconitate hydratase, mitochondrial	Aco2	371	0.87324	0.96798	0.77708	0.0954509	0.85243	0.84525	0.83428	0.00914071	1.0341	10.9901
Q91W19;D3Z3G5;D3Z2P8	Q91W19;D3Z3G5;D3Z2P8	12;11;6	12;11;6	1;0;0		Sult1a1	370	1.0048	1.0758	0.80287	0.141602	1.2681	1.165	1.0381	0.115205	0.830684	17.7815
P09411	P09411	18	18	13	Phosphoglycerate kinase 1	Pgk1	368	0.80596	0.80619	0.92297	0.0674895	0.82564	0.85983	0.88138	0.0281078	0.987639	8.63578
E9PZF0;Q01768	E9PZF0;Q01768	10;8	10;8	4;4	Nucleoside diphosphate kinase;Nucleoside diphosphate kinase B	Gm20390;Nme2	365	0.91426	0.82588	0.93237	0.0569782	0.90623	0.97808	1.0857	0.0903272	0.899832	11.1425
P16331;D3Z270;F6YTR5;D3YZ73	P16331	20;8;3;2	20;8;3;2	20;8;3;2	Phenylalanine-4-hydroxylase	Pah	365	0.79065	1.0088	0.95832	0.114201	0.77901	0.94489	0.73208	0.111808	1.12288	18.4624
P14211	P14211	16	16	16	Calreticulin	Calr	351	1.4119	1.1394	1.1084	0.166998	1.2431	1.3235	1.6161	0.196302	0.874961	19.6376
P08003	P08003	19	19	19	Protein disulfide-isomerase A4	Pdia4	350	1.1505	1.0343	0.86959	0.141151	1.1057	1.1508	1.4833	0.206225	0.816725	21.5841
P50544;B1AR28	P50544;B1AR28	23;22	23;22	23;22	Very long-chain specific acyl-CoA dehydrogenase, mitochondrial	Acadvl	349	1.1271	1.1166	1.04	0.0475469	1.1381	1.2616	1.2135	0.0622509	0.908807	6.7516
P41216;D3Z041;D3Z457;D3YVF6	P41216;D3Z041	29;29;8;5	29;29;8;5	26;26;8;5	Long-chain-fatty-acid--CoA ligase 1	Acsl1	344	0.76695	0.9674	1.0051	0.128008	0.87396	1.119	0.86977	0.142699	0.956936	20.4973
Q91WU0;D3Z298	Q91WU0	19;2	18;1	15;0		Ces1f	333	1.3214	1.2084	1.7559	0.289055	1.3799	1.7651	1.2881	0.253093	0.96675	26.5096
Q60597;E9Q7L0;Q5SVY0	Q60597	26;3;2	26;3;2	26;3;2	2-oxoglutarate dehydrogenase, mitochondrial	Ogdh	332	0.93549	0.94755	0.81349	0.0741637	0.92288	0.95857	1.035	0.0572803	0.924593	10.1389
P28665	P28665	33	33	20	Murinoglobulin-1	Mug1	330	1.4418	1.6599	1.7724	0.168087	1.3619	3.1181	1.5595	0.961987	0.807037	48.8919
P17751;H7BXC3	P17751;H7BXC3	11;8	11;8	11;8	Triosephosphate isomerase	Tpi1	329	1.1059	0.96901	1.118	0.0827479	1.0698	1.1517	1.1167	0.0410938	0.956477	8.60737
P19157	P19157	10	10	5	Glutathione S-transferase P 1	Gstp1	328	1.1523	1.1196	1.3555	0.127807	1.5506	0.99509	1.5821	0.330193	0.878775	26.2226
P35700;B1AXW5;B1AXW6;B1AXW4	P35700;B1AXW5;B1AXW6;B1AXW4	13;12;12;7	13;12;12;7	11;10;10;7	Peroxiredoxin-1	Prdx1	327	0.94753	0.95316	0.96611	0.00952729	0.98757	0.9606	0.93736	0.0251281	0.993509	2.79627
O35488;A2ANX6	O35488	20;8	20;8	20;8	Very long-chain acyl-CoA synthetase	Slc27a2	326	0.85055	1.0463	0.85504	0.111743	0.80949	1.2525	1.0513	0.221815	0.883917	24.602
Q3V117;Q91V92;Q3TS02	Q3V117;Q91V92	30;28;11	30;28;11	30;28;11	ATP-citrate synthase	Acly	326	1.2221	0.88315	1.1381	0.176514	1.9839	0.68038	0.61891	0.770945	0.987865	72.3121
Q3UEP4;D3YWN0;D3YXD5	Q3UEP4	11;5;4	9;3;2	4;1;1		Ugt2b36	314	1.0284	1.0823	1.2259	0.102089	1.0056	1.1475	0.96683	0.0951143	1.06945	12.9576
P70694;D3Z3P8;G3XA14;Q3UXL1;E0CYR9;Q91WR5	P70694	16;7;3;3;2;2	16;7;3;3;2;2	12;5;0;0;0;0	Estradiol 17 beta-dehydrogenase 5	Akr1c6	307	0.81003	0.96511	1.1338	0.161933	0.95809	1.0329	0.8002	0.118796	1.04219	21.022
Q9JKR6;F6TRP3;E0CYZ2	Q9JKR6	30;7;4	30;7;4	30;7;4	Hypoxia up-regulated protein 1	Hyou1	305	1.2635	1.1215	0.88804	0.189578	1.0541	1.3953	1.7494	0.34767	0.779518	30.3149
P06801	P06801	23	23	23	NADP-dependent malic enzyme	Me1	303	0.6893	0.32819	0.77379	0.236678	0.58995	0.66109	0.3077	0.186909	1.14918	53.5282
P06151;G5E8N5;D3Z736;D3YZQ9;D3YVR7;D3YZE4;P00342	P06151;G5E8N5;D3Z736;D3YZQ9	14;14;10;10;2;2;2	14;14;10;10;2;2;2	13;13;9;9;1;1;1	L-lactate dehydrogenase A chain;L-lactate dehydrogenase	Ldha	302	0.98164	0.67475	0.93781	0.165983	0.81461	1.0222	1.0829	0.140687	0.888513	24.0292
P05202	P05202	19	19	19	Aspartate aminotransferase, mitochondrial	Got2	301	1.1472	1.2157	0.98904	0.116248	1.0627	1.1102	1.0304	0.0401405	1.0464	11.0626
Q8QZT1	Q8QZT1	12	12	12	Acetyl-CoA acetyltransferase, mitochondrial	Acat1	301	0.71957	0.72599	0.82725	0.0604011	0.72169	0.8398	0.78008	0.0590562	0.970635	10.9914
P27773;F6Q404	P27773	24;4	24;4	24;4	Protein disulfide-isomerase A3	Pdia3	300	1.1765	1.0511	0.9439	0.116419	1.0829	1.1952	1.4706	0.199486	0.846027	19.3942
P68372;J3QNR5	P68372;J3QNR5	19;14	19;14	1;1	Tubulin beta-4B chain	Tubb4b;Tubb4b-ps1	300	1.3157	1.1349	1.2434	0.091002	1.1198	1.1806	1.3418	0.114721	1.01422	11.9963
Q91ZJ5	Q91ZJ5	18	18	18	UTP--glucose-1-phosphate uridylyltransferase	Ugp2	298	0.47664	0.62256	0.71564	0.12047	0.63317	0.76828	0.53165	0.118712	0.938824	27.1289
P38647	P38647	27	27	27	Stress-70 protein, mitochondrial	Hspa9	298	1.0682	1.1185	1.0366	0.0413043	1.0816	1.1509	1.0051	0.0729296	0.995583	7.77468
G3X9L6;Q9DCX2;B1ASE2	G3X9L6;Q9DCX2;B1ASE2	9;9;6	9;9;6	9;9;6	ATP synthase subunit d, mitochondrial	Gm10250;Atp5h	292	0.97028	1.1193	0.92146	0.103062	1.0683	1.0139	1.0071	0.0335436	0.974667	10.7727
P49429;F6X9Z6	P49429	16;2	16;2	9;2	4-hydroxyphenylpyruvate dioxygenase	Hpd	291	0.70399	0.95687	0.77976	0.12978	0.73261	0.80123	0.71306	0.0463049	1.08622	17.1087
Q9EQ20	Q9EQ20	22	22	22	Methylmalonate-semialdehyde dehydrogenase [acylating], mitochondrial	Aldh6a1	291	0.96773	1.0699	0.98019	0.0557402	0.99733	1.0693	0.94194	0.0638596	1.00307	8.44111
Q9QXX4	Q9QXX4	24	24	20	Calcium-binding mitochondrial carrier protein Aralar2	Slc25a13	290	1.0708	1.1403	0.98378	0.0784233	0.9886	1.0499	1.0286	0.0311218	1.04166	7.96834
Q61598	Q61598	19	19	15	Rab GDP dissociation inhibitor beta	Gdi2	290	0.97	0.88791	1.0734	0.0929488	0.94773	0.88753	1.0164	0.0644814	1.02793	11.6837
Q9Z2V4	Q9Z2V4	21	21	21	Phosphoenolpyruvate carboxykinase, cytosolic [GTP]	Pck1	289	1.263	1.0951	0.6943	0.29219	1.1004	0.98603	1.1095	0.0688091	0.95509	29.4348
Q8BH00;F6T4U0	Q8BH00	20;5	20;5	20;5	Aldehyde dehydrogenase family 8 member A1	Aldh8a1	286	0.80936	0.80106	1.16	0.20488	0.98893	0.99782	0.97195	0.0131441	0.936364	22.2258
Q6GT24;D3Z0Y2;O08709;Q8BG37	Q6GT24;D3Z0Y2;O08709	13;12;12;3	13;12;12;3	13;12;12;3	Peroxiredoxin-6	Prdx6	285	0.65718	0.64382	0.83285	0.105492	0.64011	0.71894	0.70152	0.0414102	1.03556	16.0097
O88844;D3YVY3	O88844	22;7	22;7	21;6	Isocitrate dehydrogenase [NADP] cytoplasmic	Idh1	282	1.0081	0.92379	1.1582	0.118734	0.95475	1.0002	0.96006	0.0248499	1.06006	11.8075
Q9CZS1;G3UYH1	Q9CZS1	18;3	16;3	16;3	Aldehyde dehydrogenase X, mitochondrial	Aldh1b1	282	2.1626	1.2755	1.4726	0.465814	1.8488	1.2484	1.4811	0.302719	1.0726	34.6883
P25688;D3Z4U1	P25688;D3Z4U1	18;10	18;10	18;10	Uricase	Uox	276	1.0907	0.94867	1.2759	0.164089	1.328	1.0701	0.99691	0.17392	0.976513	21.3698
Q61425	Q61425	10	10	10	Hydroxyacyl-coenzyme A dehydrogenase, mitochondrial	Hadh	270	0.97983	0.9249	0.88337	0.0483849	0.85747	0.93166	0.87903	0.0381639	1.04495	6.74668
Q9Z2I8	Q9Z2I8	12	12	12	Succinyl-CoA ligase [GDP-forming] subunit beta, mitochondrial	Suclg2	265	1.2608	1.0816	1.1667	0.0896377	1.1625	1.1626	1.1047	0.0333998	1.02312	8.20128
Q9QXF8	Q9QXF8	12	12	12	Glycine N-methyltransferase	Gnmt	265	1.0879	0.98203	1.2698	0.145549	1.1334	1.1107	0.98977	0.0772107	1.03273	14.9078
P63101;D3YXN6;D3YXF4	P63101	13;4;3	13;4;3	10;2;2	14-3-3 protein zeta/delta	Ywhaz	265	1.1038	1.0854	1.0805	0.0122845	1.0173	1.0933	1.1895	0.0862972	0.990788	7.92552
P33267	P33267	21	21	20	Cytochrome P450 2F2	Cyp2f2	263	2.3865	1.8025	2.8669	0.53304	1.4552	3.0033	2.543	0.794963	1.00777	40.9133
P52760	P52760	7	7	7	Ribonuclease UK114	Hrsp12	259	1.0114	1.1978	1.4141	0.201535	1.2441	1.373	1.237	0.0765524	0.940116	17.7186
Q99K67;F6VMP2	Q99K67	26;4	26;4	26;4	Alpha-aminoadipic semialdehyde synthase, mitochondrial;Lysine ketoglutarate reductase;Saccharopine dehydrogenase	Aass	256	1.4985	1.4037	1.1481	0.181245	1.1702	1.0678	1.0865	0.05453	1.21832	14.298
O09173	O09173	17	17	17	Homogentisate 1,2-dioxygenase	Hgd	256	0.74506	0.86951	0.83747	0.0646194	0.75792	0.69125	0.75843	0.03864	1.11073	9.4909
P06745;F6SAC3	P06745;F6SAC3	15;10	15;10	9;6	Glucose-6-phosphate isomerase	Gpi;Gm1840	256	0.61751	0.62482	0.58127	0.0233216	0.68982	0.63808	0.58046	0.0547063	0.955585	9.41699
A2AVJ7;Q99PL5	A2AVJ7;Q99PL5	29;29	29;29	29;29	Ribosome-binding protein 1	Rrbp1	256	1.7687	3.1211	1.4137	0.900946	1.6249	3.5368	1.9635	1.02024	0.884677	60.6942
Q91XE0	Q91XE0	12	12	12	Glycine N-acyltransferase	Glyat	253	1.1298	1.1525	0.95621	0.107377	1.0791	1.1253	0.92644	0.104071	1.03439	14.0849
Q9D819	Q9D819	17	17	17	Inorganic pyrophosphatase	Ppa1	253	0.94954	0.91017	0.98455	0.0372113	0.94051	0.90545	1.0487	0.0746713	0.982589	8.67726
P08249	P08249	15	15	15	Malate dehydrogenase, mitochondrial	Mdh2	249	0.97133	1.1518	0.85074	0.151519	0.97591	0.96769	0.91984	0.0302794	1.03857	15.6108
P11352	P11352	10	10	10	Glutathione peroxidase 1	Gpx1	249	0.79262	0.87215	0.82601	0.039935	0.84245	0.79785	0.87414	0.0383266	0.99059	6.6367
P57780;E9Q2W9;D3Z0L8;D3Z761;Q91ZE6;E9PX29	P57780;E9Q2W9	36;20;7;4;1;1	36;20;7;4;1;1	25;12;6;3;1;1	Alpha-actinin-4	Actn4	247	1.0701	1.0331	0.91488	0.0810743	0.98178	1.0728	1.0966	0.0606008	0.957762	9.91113
Q922D8	Q922D8	32	32	32	C-1-tetrahydrofolate synthase, cytoplasmic;Methylenetetrahydrofolate dehydrogenase;Methenyltetrahydrofolate cyclohydrolase;Formyltetrahydrofolate synthetase	Mthfd1	246	0.86923	0.79866	1.0142	0.109889	0.82884	0.87644	0.87511	0.0271061	1.03941	12.689
A2ACG7;Q9DBG6	A2ACG7;Q9DBG6	16;16	16;16	16;16	Dolichyl-diphosphooligosaccharide--protein glycosyltransferase subunit 2	Rpn2	244	1.2301	1.1456	1.178	0.042631	1.1346	1.2522	1.5008	0.186964	0.914112	14.8698
Q920E5	Q920E5	10	10	10	Farnesyl pyrophosphate synthase	Fdps	244	3.0501	2.2811	1.9263	0.574481	2.5868	1.8481	2.3771	0.380678	1.0654	29.0687
P05201;F7ALS6	P05201	17;7	17;7	17;7	Aspartate aminotransferase, cytoplasmic	Got1	243	0.91195	0.94772	0.70317	0.132082	0.83711	0.89282	0.72645	0.0846839	1.04334	18.6015
Q8VBT2;D3Z221	Q8VBT2	11;5	11;5	11;5	L-serine dehydratase/L-threonine deaminase	Sds	242	1.112	0.97863	1.0669	0.0678395	1.201	0.69963	1.0946	0.264164	1.05419	27.2322
Q8K0E8;CON__P02676	Q8K0E8	20;1	20;1	20;1	Fibrinogen beta chain;Fibrinopeptide B;Fibrinogen beta chain	Fgb	241	2.9711	1.5372	2.5775	0.740857	1.8984	2.3683	3.6124	0.885662	0.899316	46.0547
Q8VCW8	Q8VCW8	16	16	16	Acyl-CoA synthetase family member 2, mitochondrial	Acsf2	240	1.3405	1.0978	1.2823	0.126709	1.2415	1.1653	1.2414	0.0439653	1.01985	10.8376
Q8R084	Q8R084	13	11	11		Ugt2b1	240	0.94153	1.3064	1.2875	0.205419	1.1702	1.3281	0.97991	0.174346	1.01645	23.021
P50431;G3UZ26;G3UYY1;G3UZZ9	P50431;G3UZ26;G3UYY1	15;14;13;4	15;14;13;4	14;13;12;4	Serine hydroxymethyltransferase, cytosolic;Serine hydroxymethyltransferase	Shmt1	238	0.798	0.82982	0.83097	0.0187121	0.79455	0.76243	0.66211	0.0690847	1.10802	9.6146
Q91YI0;E0CXM2;E0CY49;F7D439;E0CYV3	Q91YI0;E0CXM2;E0CY49	23;21;14;9;3	23;21;14;9;3	23;21;14;9;3	Argininosuccinate lyase	Asl	237	0.83338	0.85026	0.93917	0.0568352	0.93063	0.78745	0.78057	0.084721	1.04969	12.0719
Q8BGL3;E9QAK1;Q3UEP5;D3Z6M7;P50236;L7N245;K7N6K9	Q8BGL3;E9QAK1	13;8;1;1;1;1;1	13;8;1;1;1;1;1	12;8;0;0;0;0;0		2810007J24Rik	236	0.52626	0.71561	0.77418	0.129582	0.72755	0.83045	0.6759	0.0786785	0.90248	21.9876
Q99LB7;A2AH52;A2AH53	Q99LB7	30;4;4	30;4;4	30;4;4	Sarcosine dehydrogenase, mitochondrial	Sardh	235	1.6379	1.6702	1.5569	0.0583683	1.6999	1.2686	1.2901	0.243043	1.14239	17.4955
O08601	O08601	21	21	21	Microsomal triglyceride transfer protein large subunit	Mttp	234	1.153	1.1368	1.2124	0.039804	1.1161	1.3322	1.1401	0.118447	0.975978	10.473
P61979;H3BLL4;H3BK96	P61979;H3BLL4;H3BK96	16;12;10	16;12;10	0;0;0	Heterogeneous nuclear ribonucleoprotein K	Hnrnpk	233	1.3385	1.2242	1.2941	0.0576221	1.2568	1.4682	1.579	0.163697	0.896097	12.2588
Q3UQ44	Q3UQ44	41	41	41	Ras GTPase-activating-like protein IQGAP2	Iqgap2	232	1.0462	1.0763	0.91366	0.08653	1.0304	0.97522	1.0509	0.0391419	0.993339	9.37342
P30115;F6SC55	P30115	7;1	7;1	4;0	Glutathione S-transferase A3	Gsta3	231	0.64863	0.70658	0.90283	0.133223	0.6775	0.79182	0.60791	0.0928572	1.08704	22.2065
P29758	P29758	15	15	15	Ornithine aminotransferase, mitochondrial	Oat	227	0.69544	0.84772	1.036	0.170597	0.82692	0.64114	0.68954	0.096376	1.19538	23.9443
P51660	P51660	20	20	20	Peroxisomal multifunctional enzyme type 2;(3R)-hydroxyacyl-CoA dehydrogenase;Enoyl-CoA hydratase 2	Hsd17b4	227	0.96058	0.85473	1.0725	0.108899	0.86815	0.88452	0.8927	0.0125006	1.09165	11.4015
P00186;P00184	P00186	19;5	19;5	19;5	Cytochrome P450 1A2	Cyp1a2	227	0.76912	1.1243	1.0894	0.195768	0.84816	0.81412	1.0563	0.131106	1.0972	24.4334
Q64458;Q3UT49;H3BLM0;P56656;E9Q816;Q8BSI6	Q64458;Q3UT49	20;17;4;3;1;1	19;16;4;3;0;0	16;13;4;3;0;0	Cytochrome P450 2C29	Cyp2c29	226	1.7531	2.0379	3.02	0.664664	2.9416	3.9456	2.7891	0.628326	0.703885	35.1649
P62897;G3UWG1	P62897;G3UWG1	5;5	5;5	4;4	Cytochrome c, somatic	Cycs;Gm10108	226	0.74738	0.75709	0.60917	0.0827412	0.77979	0.82368	0.78932	0.0230859	0.883337	12.0953
Q921H8;H3BKL5;H3BJZ9;H3BKA1;H3BJC1	Q921H8;H3BKL5;H3BJZ9	16;14;11;7;2	16;14;11;7;2	6;6;6;3;2	3-ketoacyl-CoA thiolase A, peroxisomal	Acaa1a	226	0.95702	0.66785	1.6047	0.479722	0.95102	0.71366	0.73122	0.132262	1.34796	47.54
P40936	P40936	7	7	7	Indolethylamine N-methyltransferase	Inmt	226	0.39134	0.27264	0.95023	0.361842	0.58362	0.54177	0.31482	0.144632	1.12082	73.6882
Q8K169;Q3UWB9;P17717;Q8VCN3	Q8K169;Q3UWB9;P17717;Q8VCN3	14;14;13;8	13;13;12;7	3;3;2;2	UDP-glucuronosyltransferase 2B17	Ugt2b5;Ugt2b17;Ugt2b37	226	0.94222	1.025	1.1708	0.115729	0.94002	1.1741	1.057	0.11704	0.989562	15.6527
P01027;CON__Q2UVX4;H3BL60;H3BKW9	P01027	44;3;2;2	44;3;2;2	44;3;2;2	Complement C3;Complement C3 beta chain;Complement C3 alpha chain;C3a anaphylatoxin;Acylation stimulating protein;Complement C3b alpha chain;Complement C3c alpha chain fragment 1;Complement C3dg fragment;Complement C3g fragment;Complement C3d fragment;Complement C3f fragment;Complement C3c alpha chain fragment 2	C3	222	1.9049	0.92611	0.97344	0.551949	1.4227	1.5321	2.4699	0.575625	0.70132	53.9232
P35564	P35564	13	13	13	Calnexin	Canx	222	1.1898	1.0833	1.1059	0.0561133	1.102	1.2253	1.4479	0.175309	0.895052	14.7951
Q9DBJ1;O70250	Q9DBJ1	10;2	10;2	10;2	Phosphoglycerate mutase 1	Pgam1	219	0.91498	0.89567	1.016	0.0646236	0.96947	1.0028	0.94902	0.0271458	0.967603	7.40357
Q99L13	Q99L13	10	10	10	3-hydroxyisobutyrate dehydrogenase, mitochondrial	Hibadh	219	0.81713	0.89636	0.88173	0.0421596	0.9054	0.8589	0.76594	0.0710081	1.02568	9.72795
Q76MZ3;G3UWL2;H3BLQ0;Q7TNP2;H3BLE7;Q3TTF6;H3BKU1;G3UWS4;H3BIV7;H3BK50	Q76MZ3	16;4;3;3;3;3;3;3;2;1	16;4;3;3;3;3;3;3;2;1	16;4;3;3;3;3;3;3;2;1	Serine/threonine-protein phosphatase 2A 65 kDa regulatory subunit A alpha isoform	Ppp2r1a	217	0.92546	0.86432	0.94331	0.0414249	0.9043	0.97304	0.96131	0.0367716	0.962813	5.98147
P53395	P53395	13	13	13	Lipoamide acyltransferase component of branched-chain alpha-keto acid dehydrogenase complex, mitochondrial	Dbt	217	1.0831	1.2153	1.0861	0.0754746	1.074	1.1372	0.9834	0.0773057	1.05944	9.87214
P55096	P55096	15	15	15	ATP-binding cassette sub-family D member 3	Abcd3	217	0.87219	0.77572	1.0835	0.15742	0.93696	0.86109	0.66168	0.142185	1.11045	24.4882
P13707;E0CXN5	P13707;E0CXN5	17;16	17;16	16;15	Glycerol-3-phosphate dehydrogenase [NAD(+)], cytoplasmic	Gpd1	217	0.82407	0.64754	1.128	0.243029	0.77329	0.91578	0.83529	0.0714447	1.02981	29.303
Q3U2G2;Q61316	Q3U2G2;Q61316	26;24	26;24	24;22	Heat shock 70 kDa protein 4	Hspa4	216	0.90419	0.93221	0.91839	0.0140104	1.0955	1.0423	1.0604	0.0270489	0.861356	2.96068
P56593	P56593	26	26	15	Cytochrome P450 2A12	Cyp2a12	216	0.96514	0.86369	1.1307	0.134782	0.93161	1.2104	1.154	0.147401	0.897913	19.1484
P28271;Q811J3	P28271	24;1	24;1	24;1	Cytoplasmic aconitate hydratase	Aco1	216	0.84806	0.85834	1.0276	0.100821	0.87245	0.92567	0.86464	0.0332115	1.02675	11.6787
Q9QYG0	Q9QYG0	14	14	14	Protein NDRG2	Ndrg2	213	0.88279	0.8004	0.84108	0.0411961	0.93658	0.9836	0.9187	0.0335226	0.889178	6.0432
Q8R1A8;P11725	Q8R1A8;P11725	17;17	17;17	17;17	Ornithine carbamoyltransferase, mitochondrial	Otc	212	1.2031	1.4393	1.432	0.134312	1.3903	1.4089	1.3326	0.0397847	0.986108	10.3027
Q8JZR0;F6WNZ2	Q8JZR0	22;2	19;0	19;0	Long-chain-fatty-acid--CoA ligase 5	Acsl5	211	1.2447	1.2172	1.202	0.0216432	1.426	0.98237	1.0532	0.238329	1.05845	20.7309
Q91X83	Q91X83	14	14	12	S-adenosylmethionine synthase isoform type-1	Mat1a	210	1.1694	1.0785	0.87118	0.15285	1.2961	0.86212	1.2262	0.233016	0.9216	25.3527
K9J7B2	K9J7B2	15	15	4		Ugt1a6b	208	1.252	1.1896	1.2034	0.0327774	1.1187	1.322	1.0588	0.137957	1.04158	12.1304
Q9DBM2	Q9DBM2	30	30	30	Peroxisomal bifunctional enzyme;Enoyl-CoA hydratase/3,2-trans-enoyl-CoA isomerase;3-hydroxyacyl-CoA dehydrogenase	Ehhadh	206	1.2653	1.2282	1.2674	0.0220509	1.1788	1.2793	1.1846	0.056424	1.03245	4.96865
Q64442	Q64442	14	14	14	Sorbitol dehydrogenase	Sord	206	0.39231	0.56617	0.53103	0.0919287	0.419	0.72112	0.54298	0.151867	0.88498	32.7956
Q99N15;A2AFQ2;O08756	Q99N15;A2AFQ2;O08756	14;13;11	14;13;11	14;13;11	3-hydroxyacyl-CoA dehydrogenase type-2	Hsd17b10	204	1.0321	0.98736	0.78256	0.133051	0.78619	0.86794	0.7257	0.0713843	1.1774	16.8493
P07759	P07759	10	10	5	Serine protease inhibitor A3K	Serpina3k	202	1.4411	1.3935	1.1892	0.133827	1.0957	2.154	1.5433	0.531241	0.839516	34.7158
Q8CAY6;G3XA25	Q8CAY6;G3XA25	13;11	13;11	4;3	Acetyl-CoA acetyltransferase, cytosolic	Acat2	200	0.88793	0.8415	1.0793	0.126047	0.86353	0.92753	0.79359	0.0669919	1.0867	15.5472
Q9DBG1	Q9DBG1	14	14	14	Sterol 26-hydroxylase, mitochondrial	Cyp27a1	199	1.2802	1.3731	1.1939	0.0896203	1.1388	1.2305	1.1125	0.061947	1.10495	8.79362
Q9DCM2	Q9DCM2	13	13	13	Glutathione S-transferase kappa 1	Gstk1	196	1.9192	2.0401	1.5499	0.255374	1.9207	1.3198	1.4037	0.325425	1.18625	25.2048
P28474;Q64437	P28474	10;2	10;2	10;2	Alcohol dehydrogenase class-3	Adh5	196	0.8679	0.79366	1.0546	0.134448	0.88356	0.86732	0.90061	0.0166466	1.02439	14.9688
Q9QZE5;Q7TNQ1	Q9QZE5	19;3	19;3	18;3	Coatomer subunit gamma-1	Copg1	195	1.2001	1.127	1.12	0.0443633	1.1524	1.1171	1.3684	0.136048	0.947552	11.8649
Q8CHT0	Q8CHT0	19	19	19	Delta-1-pyrroline-5-carboxylate dehydrogenase, mitochondrial	Aldh4a1	194	1.0194	0.92598	0.868	0.0763882	0.74263	0.78011	0.7789	0.0212984	1.22234	8.60559
Q02053;P31254	Q02053	25;3	25;3	25;3	Ubiquitin-like modifier-activating enzyme 1	Uba1	194	0.97218	0.83738	1.0306	0.0990942	1.0395	0.99938	1.1099	0.0559471	0.901987	11.7462
Q8K2B3	Q8K2B3	23	23	23	Succinate dehydrogenase [ubiquinone] flavoprotein subunit, mitochondrial	Sdha	194	0.94794	0.98759	0.94647	0.0233279	0.96153	1.0319	0.89131	0.070295	0.99905	7.70312
Q91W43	Q91W43	17	17	17	Glycine dehydrogenase [decarboxylating], mitochondrial	Gldc	192	0.86543	1.1343	0.71638	0.211803	0.96151	0.85319	0.73921	0.111162	1.06351	26.7917
Q921G7;Q6PF96	Q921G7;Q6PF96	17;16	17;16	17;16	Electron transfer flavoprotein-ubiquinone oxidoreductase, mitochondrial	Etfdh	189	0.84575	0.8963	0.913	0.0350161	0.90682	0.88755	0.82061	0.0452483	1.01532	6.52696
Q9JII6;B1AXW3	Q9JII6;B1AXW3	13;7	13;7	12;7	Alcohol dehydrogenase [NADP(+)]	Akr1a1	188	0.97306	0.78083	1.1772	0.198215	0.81007	0.98585	0.8977	0.0878901	1.08816	22.5256
B1AU25;Q9Z0X1	B1AU25;Q9Z0X1	18;18	18;18	18;18	Apoptosis-inducing factor 1, mitochondrial	Aifm1	186	1.154	1.1813	1.1129	0.0344312	1.1289	1.1095	1.0803	0.0244641	1.03902	3.72346
Q9Z2I9	Q9Z2I9	14	14	14	Succinyl-CoA ligase [ADP-forming] subunit beta, mitochondrial	Sucla2	186	0.94981	1.0427	0.90798	0.0689538	0.94811	0.91715	0.84255	0.0542626	1.07116	9.32772
Q80X90	Q80X90	42	42	41	Filamin-B	Flnb	186	0.77134	0.76142	0.62781	0.080157	0.68541	0.79045	0.7872	0.0597288	0.954712	13.659
Q7JCZ1;P00405	Q7JCZ1;P00405	6;6	6;6	6;6	Cytochrome c oxidase subunit 2	mt-Co2;Mtco2	185	1.0776	1.1122	1.0709	0.0221651	1.0571	0.99252	0.90883	0.07434	1.10216	7.80937
P61922;Q3TUE8;F7C9G3;F6RN86	P61922	21;7;6;3	21;7;6;3	21;7;6;3	4-aminobutyrate aminotransferase, mitochondrial	Abat	184	1.1278	1.1042	1.1456	0.0207676	1.0973	0.95198	0.9777	0.0775495	1.11583	7.90408
Q64374	Q64374	13	13	13	Regucalcin	Rgn	183	0.89055	0.81299	1.1739	0.189982	0.83631	1.0021	0.68345	0.159369	1.141	27.4182
Q3U3J1;P50136	Q3U3J1;P50136	14;12	14;12	14;12	2-oxoisovalerate dehydrogenase subunit alpha, mitochondrial	Bckdha	181	1.3042	1.3125	0.91276	0.228432	1.1426	1.1217	1.0721	0.0362105	1.05786	19.6875
Q64459;Q9JMA7	Q64459;Q9JMA7	16;9	16;9	8;2	Cytochrome P450 3A11;Cytochrome P450 3A41	Cyp3a11;Cyp3a41a	181	10.596	9.284	10.117	0.663912	7.4772	11.212	10.251	1.93934	1.03652	21.1717
P38060;D3YVU9;Q3TPS7;Q8JZS7	P38060	9;1;1;1	9;1;1;1	9;1;1;1	Hydroxymethylglutaryl-CoA lyase, mitochondrial	Hmgcl	179	1.2332	1.0641	1.1896	0.0877933	1.0937	1.245	1.1141	0.0821002	1.00988	10.3894
O70475;D3Z3F7;D3YXP9;F6ZQT4	O70475;D3Z3F7	19;17;5;1	19;17;5;1	19;17;5;1	UDP-glucose 6-dehydrogenase	Ugdh	178	1.7742	1.5283	1.3926	0.193434	1.7356	1.247	1.4031	0.249551	1.07055	21.0751
Q91XD4	Q91XD4	22	22	22	Formimidoyltransferase-cyclodeaminase;Glutamate formimidoyltransferase;Formimidoyltetrahydrofolate cyclodeaminase	Ftcd	178	0.84019	0.78304	1.0878	0.161996	0.92164	0.9073	0.92902	0.0110443	0.982984	17.9665
E9Q509;P53657;G3X925	E9Q509;P53657;G3X925	22;21;21	22;21;21	19;18;18	Pyruvate kinase;Pyruvate kinase isozymes R/L	Pklr	178	0.51862	0.3882	0.8151	0.218767	0.64805	0.70845	0.40078	0.163019	0.979878	47.1936
Q60932	Q60932	11	11	2	Voltage-dependent anion-selective channel protein 1	Vdac1	177	1.0427	1.0054	0.90763	0.0697545	0.98054	0.90694	0.80524	0.0880246	1.09767	12.0955
P62259;D6REF3;F6WA09;O70456;D3YW45	P62259	13;5;4;3;1	10;3;3;0;0	10;3;3;0;0	14-3-3 protein epsilon	Ywhae	177	0.99927	0.94264	1.0205	0.0402489	0.94941	0.95726	0.95498	0.00403827	1.03521	4.09789
G3X982	G3X982	30	30	28		Aox3	177	0.90679	0.86253	1.5744	0.398836	0.88467	0.99334	0.81242	0.0910689	1.24282	37.1967
E9Q5K4	E9Q5K4	11	11	11		Cyp2c44	176	1.0069	0.67581	1.5626	0.448111	1.0319	1.5734	0.96698	0.332962	0.90847	49.9782
Q78PY7;Q3TJ56;E9Q3E9	Q78PY7;Q3TJ56	29;18;2	29;18;2	29;18;2	Staphylococcal nuclease domain-containing protein 1	Snd1	175	1.3517	1.2859	1.3725	0.0452066	1.4136	1.5081	1.6429	0.115239	0.878522	8.29463
P26039;A2AIM2;F6SX70;F6S1V7	P26039	46;6;4;3	46;6;4;3	42;4;4;3	Talin-1	Tln1	174	1.2242	0.94385	1.3296	0.199378	1.0669	1.2825	1.2847	0.125117	0.962453	19.9781
Q91WT7	Q91WT7	16	15	15		Akr1c14	174	0.65542	0.87434	0.99561	0.172415	0.78731	0.95177	0.74681	0.108548	1.01588	24.3128
P42125	P42125	10	10	10	Enoyl-CoA delta isomerase 1, mitochondrial	Eci1	173	0.76739	0.81732	0.71209	0.0526378	0.74921	0.84782	0.81843	0.0506279	0.950875	9.31716
Q9QZ85	Q9QZ85	13	13	12	Interferon-inducible GTPase 1	Iigp1	173	1.3381	1.385	0.96645	0.229313	1.3194	1.2592	1.5226	0.138018	0.899627	21.2035
Q9DB77	Q9DB77	17	17	17	Cytochrome b-c1 complex subunit 2, mitochondrial	Uqcrc2	172	1.1701	1.1865	1.0492	0.0749856	1.0505	1.1574	0.9341	0.111684	1.08396	12.5435
Q91X77	Q91X77	18	16	5	Cytochrome P450 2C50	Cyp2c50	172	0.29621	0.58879	0.57081	0.163977	0.56235	0.51196	0.41246	0.0762741	0.979176	37.1308
P99029;G3UZJ4;H3BJQ7	P99029;G3UZJ4;H3BJQ7	11;10;9	11;10;9	11;10;9	Peroxiredoxin-5, mitochondrial	Prdx5	171	0.85745	0.83754	0.90734	0.0359571	0.83639	0.83951	0.84196	0.00279171	1.03355	4.1585
Q8BVI4;D3YWR7;D3Z1A1;D3Z099	Q8BVI4;D3YWR7	9;8;4;2	9;8;4;2	9;8;4;2	Dihydropteridine reductase	Qdpr	171	0.97391	0.99576	1.1456	0.0934585	1.0807	0.9693	0.88524	0.0980482	1.06133	13.4694
P85094	P85094	7	7	7	Isochorismatase domain-containing protein 2A, mitochondrial	Isoc2a	170	1.0299	1.015	0.86582	0.0907367	0.9291	0.80879	0.8698	0.060157	1.11621	11.6343
Q91ZA3;H3BL62;D3YWM4;H3BK61;H3BJR0;D3YZC0	Q91ZA3	25;7;3;3;1;1	25;7;3;3;1;1	25;7;3;3;1;1	Propionyl-CoA carboxylase alpha chain, mitochondrial	Pcca	170	0.92859	1.1314	1.0345	0.101438	1.0161	0.98306	0.90383	0.0576969	1.06597	11.5005
Q6ZQ38;D3YWC5	Q6ZQ38	23;2	23;2	23;2	Cullin-associated NEDD8-dissociated protein 1	Cand1	168	1.0218	1.0245	1.1516	0.0741729	1.0378	1.0246	1.1388	0.0624725	0.998969	9.09362
Q9D172	Q9D172	7	7	7	ES1 protein homolog, mitochondrial	D10Jhu81e	167	1.2874	1.1316	1.0714	0.11147	1.1145	1.083	1.0639	0.025552	1.07022	9.86496
P54071;D6RIL6	P54071	14;6	13;5	13;5	Isocitrate dehydrogenase [NADP], mitochondrial	Idh2	167	0.87233	0.84473	0.77731	0.0488808	0.91996	0.85561	0.81685	0.0520816	0.962178	8.41941
Q9D0R2	Q9D0R2	20	20	20	Threonine--tRNA ligase, cytoplasmic	Tars	165	0.9368	0.8558	0.96813	0.0579664	0.88336	0.82293	0.83282	0.0324137	1.08728	7.37188
Q8VCM7	Q8VCM7	17	17	17	Fibrinogen gamma chain	Fgg	165	3.001	1.5311	2.3501	0.73655	1.9407	2.3841	4.7949	1.53596	0.754652	59.8647
Q99J99;Q3UW66	Q99J99;Q3UW66	11;11	11;11	11;11	3-mercaptopyruvate sulfurtransferase;Sulfurtransferase	Mpst	165	1.5361	1.0399	1.0641	0.279757	1.2957	1.1118	1.0693	0.120335	1.04697	25.2864
Q07417;F6RAZ3	Q07417;F6RAZ3	15;10	15;10	15;10	Short-chain specific acyl-CoA dehydrogenase, mitochondrial	Acads	165	1.0786	1.0777	0.94791	0.0751954	1.0034	1.0721	1.0214	0.0356234	1.00236	8.04484
P99027	P99027	5	5	5	60S acidic ribosomal protein P2	Rplp2	164	1.3105	1.0701	1.1366	0.124134	1.2435	1.2223	1.5421	0.178831	0.877567	17.0672
Q9WUM5	Q9WUM5	8	8	8	Succinyl-CoA ligase [ADP/GDP-forming] subunit alpha, mitochondrial	Suclg1	164	1.0406	0.99038	0.97549	0.0341152	0.93563	1.0367	0.95777	0.0531276	1.02606	6.4169
Q8CIM7	Q8CIM7	19	19	14	Cytochrome P450 2D26	Cyp2d26	164	1.0574	0.77959	1.0349	0.154309	0.9503	1.1227	0.95966	0.0969462	0.946987	18.7564
Q63880	Q63880	14	14	8	Carboxylesterase 3A	Ces3a	164	1.3111	1.1285	1.2468	0.0926212	0.96372	1.6352	1.0238	0.371552	1.01758	31.6783
Q9D8E6	Q9D8E6	12	12	12	60S ribosomal protein L4	Rpl4	162	1.1643	1.076	1.048	0.0606995	1.1529	1.2112	1.4292	0.145639	0.866871	12.7802
Q8CGC7	Q8CGC7	33	33	32	Bifunctional glutamate/proline--tRNA ligase;Glutamate--tRNA ligase;Proline--tRNA ligase	Eprs	162	1.2995	1.2164	1.1268	0.0863704	1.2824	1.1581	1.438	0.140241	0.939203	12.9718
Q8BGQ7	Q8BGQ7	20	20	20	Alanine--tRNA ligase, cytoplasmic	Aars	162	0.97677	0.86652	1.0273	0.0822178	0.95933	0.91235	1.0895	0.0917728	0.969407	12.66
Q9CQ62	Q9CQ62	10	10	10	2,4-dienoyl-CoA reductase, mitochondrial	Decr1	161	0.80958	0.7983	0.84651	0.0252166	0.76529	0.95734	0.87945	0.0965941	0.943242	11.5552
O88587;D3Z227	O88587;D3Z227	10;5	10;5	10;5	Catechol O-methyltransferase	Comt	160	1.2066	0.8768	1.058	0.165168	1.0094	1.0212	0.88021	0.0782171	1.07922	17.714
O35945;G3UWP3;Q9JHW9;Q62148	O35945	22;2;2;2	12;0;0;0	12;0;0;0	Aldehyde dehydrogenase, cytosolic 1	Aldh1a7	160	0.84156	0.58957	1.145	0.278112	1.0084	0.59362	0.78025	0.207736	1.08138	41.6328
Q91Y97	Q91Y97	19	19	18	Fructose-bisphosphate aldolase B	Aldob	159	0.85499	0.68533	0.86319	0.100404	0.73423	0.81374	0.65891	0.0774244	1.0891	16.3655
Q9D1A2	Q9D1A2	14	14	14	Cytosolic non-specific dipeptidase	Cndp2	159	1.0019	0.80868	0.97619	0.104924	0.88996	0.93187	1.0401	0.0774728	0.973738	13.9116
P10649;A2AE89	P10649;A2AE89	14;11	11;8	6;5	Glutathione S-transferase Mu 1	Gstm1	157	1.1676	1.3498	1.6177	0.226406	1.0857	1.3766	0.99122	0.200859	1.19736	23.9634
H3BJP2;H3BLJ9;H3BJL6;Q9R0P3;H3BKH6;H3BK43;H3BJC6;H3BL99	H3BJP2;H3BLJ9;H3BJL6;Q9R0P3;H3BKH6;H3BK43	10;10;10;10;10;8;4;1	10;10;10;10;10;8;4;1	10;10;10;10;10;8;4;1	S-formylglutathione hydrolase	Esd	157	0.72954	0.84629	1.0532	0.16391	0.74454	0.93756	0.8273	0.0968359	1.04767	21.9967
P47199;D3YUG9;D3Z2X0;D3YWU6;D3Z4Q4	P47199;D3YUG9;D3Z2X0	10;6;5;4;4	10;6;5;4;4	10;6;5;4;4	Quinone oxidoreductase	Cryz	156	0.83233	0.65498	1.1978	0.27679	0.74405	0.99425	0.72156	0.151364	1.09157	36.0156
Q91V76	Q91V76	10	10	10	Ester hydrolase C11orf54 homolog		156	0.80932	0.77434	1.2872	0.286536	0.85358	1.0921	0.92841	0.121988	0.998876	32.5375
P37040;Q05DV1;E9PVT9;E9Q997	P37040;Q05DV1	15;14;3;3	15;14;3;3	15;14;3;3	NADPH--cytochrome P450 reductase	Por	155	1.1261	1.1762	0.80569	0.201018	1.1463	1.138	1.3101	0.0970547	0.864676	21.0264
O08749	O08749	12	12	12	Dihydrolipoyl dehydrogenase, mitochondrial	Dld	155	1.179	1.2689	1.0614	0.104058	1.0208	1.171	1.1199	0.0763676	1.05967	11.269
P11714	P11714	17	17	8	Cytochrome P450 2D9	Cyp2d9	155	1.1219	1.1702	1.4723	0.189902	1.364	1.5043	1.1256	0.191456	0.942537	20.8772
P14869;D3YVM5	P14869;D3YVM5	10;5	10;5	2;0	60S acidic ribosomal protein P0	Rplp0	154	1.2518	1.1533	1.1688	0.0529646	1.1185	1.1801	1.3787	0.135978	0.971882	11.9511
P62082;F6SVV1;J3QJZ3	P62082;F6SVV1;J3QJZ3	5;4;4	5;4;4	5;4;4	40S ribosomal protein S7	Rps7;Gm9493;Gm6472	153	1.1501	1.056	1.0548	0.0546784	1.1509	1.2485	1.3665	0.107961	0.865902	9.9635
P15105;D3YVK1;D3Z121	P15105;D3YVK1	14;7;5	14;7;5	14;7;5	Glutamine synthetase	Glul	153	0.69481	0.88853	1.0785	0.191848	0.68231	0.7222	0.65435	0.0340994	1.29287	22.1856
Q8VDJ3	Q8VDJ3	31	31	31	Vigilin	Hdlbp	152	1.5556	1.8226	1.3309	0.246153	2.6464	2.1332	2.1727	0.285577	0.677344	19.9441
P52196	P52196	9	9	9	Thiosulfate sulfurtransferase	Tst	152	1.1863	1.1938	1.0732	0.0675675	1.1823	1.0524	0.92295	0.129675	1.09363	13.647
Q9DCN2;F2Z456;F2Z3V0	Q9DCN2;F2Z456;F2Z3V0	16;14;10	16;14;10	16;14;10	NADH-cytochrome b5 reductase 3;NADH-cytochrome b5 reductase 3 membrane-bound form;NADH-cytochrome b5 reductase 3 soluble form	Cyb5r3	152	1.5343	1.2039	1.4341	0.169409	1.362	1.3164	0.98126	0.207911	1.14008	20.9489
P12787	P12787	7	7	7	Cytochrome c oxidase subunit 5A, mitochondrial	Cox5a	152	1.3098	1.4515	1.2109	0.120933	1.2819	1.2138	1.2362	0.034708	1.06439	9.5501
P55264	P55264	12	12	12	Adenosine kinase	Adk	151	0.74103	0.68092	0.86801	0.095516	0.71364	0.7984	0.70227	0.052527	1.03416	14.3953
P18242;F6Y6L6;F8WIR1	P18242;F6Y6L6;F8WIR1	7;6;4	7;6;4	7;6;4	Cathepsin D	Ctsd	151	1.161	1.3493	0.96688	0.191217	1.1265	1.1705	1.2472	0.0610838	0.98109	17.2889
Q8VC28;D6RGB1	Q8VC28	12;1	12;1	4;0	Aldo-keto reductase family 1 member C13	Akr1c13	151	0.61434	0.56707	0.87094	0.163511	0.6656	0.78127	0.66353	0.0673876	0.972493	25.7492
Q8R164	Q8R164	10	10	10	Valacyclovir hydrolase	Bphl	150	1.0335	1.0335	1.0729	0.0227476	0.98418	1.0038	0.92983	0.0383198	1.07612	4.49963
P62806	P62806	6	6	6	Histone H4	Hist1h4a	150	0.78895	0.71282	0.80064	0.0476878	0.75515	0.934	0.95133	0.108608	0.871966	13.8157
Q8CHR6	Q8CHR6	24	24	24	Dihydropyrimidine dehydrogenase [NADP(+)]	Dpyd	150	1.5937	1.1281	1.4597	0.239687	1.5029	1.1463	1.3705	0.180259	1.04025	21.8334
P58710	P58710	12	12	12	L-gulonolactone oxidase	Gulo	149	0.82352	0.88271	0.80832	0.039303	0.77786	0.78353	0.65816	0.0708024	1.13291	10.6569
Q8CAQ8;E9Q800;E9QAY6;Q3TZK4;E9PVS5	Q8CAQ8;E9Q800;E9QAY6	19;17;12;6;2	19;17;12;6;2	19;17;12;6;2	Mitochondrial inner membrane protein	Immt	148	0.80045	0.94605	0.81208	0.0809141	0.86099	0.80027	1.041	0.125194	0.94683	16.8282
Q5SVG5;Q5SVG4;O35643	Q5SVG5;Q5SVG4;O35643	19;19;19	19;19;19	13;13;13	AP-1 complex subunit beta-1	Ap1b1	147	1.3564	1.2497	1.1861	0.0860542	1.1865	1.3319	1.3167	0.079921	0.988814	9.24285
Q4LDG0;E9PXV4;F6YDR6	Q4LDG0;E9PXV4	17;11;6	17;11;6	17;11;6	Bile acyl-CoA synthetase	Slc27a5	146	1.4081	1.2575	1.2075	0.10442	1.3915	1.4101	1.3196	0.0477944	0.939799	8.80462
Q9JHW2	Q9JHW2	11	11	11	Omega-amidase NIT2	Nit2	146	0.84727	0.79396	1.0309	0.1243	0.77129	0.89321	0.84718	0.0615664	1.06388	15.7741
Q61171;D3Z4A4	Q61171;D3Z4A4	10;7	10;7	10;7	Peroxiredoxin-2	Prdx2	145	1.3087	1.0733	1.304	0.134572	1.1172	1.6931	1.6211	0.313783	0.831791	23.9001
Q9QXG4;A2AQN4;A2AQN5;F7CU63;D6RHA7	Q9QXG4;A2AQN4;A2AQN5	12;12;11;4;2	12;12;11;4;2	12;12;11;4;2	Acetyl-coenzyme A synthetase, cytoplasmic	Acss2	145	6.1798	2.6798	2.4964	2.0757	3.9637	2.0983	2.547	0.97366	1.31908	64.4834
P48036	P48036	13	13	13	Annexin A5	Anxa5	143	0.66673	0.46347	0.76497	0.153768	0.624	0.81022	0.77325	0.0985903	0.858526	27.7851
Q99PG0	Q99PG0	12	12	12	Arylacetamide deacetylase	Aadac	142	0.91503	0.84377	0.98767	0.0719511	0.87831	0.91786	0.73745	0.0948275	1.08401	13.7056
Q99JY0;D3YXU1	Q99JY0	15;5	15;5	15;5	Trifunctional enzyme subunit beta, mitochondrial;3-ketoacyl-CoA thiolase	Hadhb	142	0.8521	0.96602	0.76952	0.0986657	0.91234	0.95123	0.90866	0.0235874	0.933415	11.7202
A2AGN7;O88685;B7ZCF1;F6Q2E3	A2AGN7;O88685;B7ZCF1;F6Q2E3	11;11;11;6	11;11;11;6	11;11;11;6	26S protease regulatory subunit 6A	Psmc3	142	1.073	1.0023	1.0612	0.0378747	1.0692	1.0821	1.0159	0.0350945	0.990307	4.91667
F8WIT2;REV__E9Q0M7;REV__Q6DFW5	F8WIT2	20;1;1	20;1;1	1;0;0	Annexin	Anxa6	142	0.95199	0.72148	0.9118	0.123134	0.97161	0.78973	0.86412	0.0914406	0.984692	17.7014
E9PWQ3;J3QQ16;D3YWD1	E9PWQ3;J3QQ16;D3YWD1	27;26;19	27;26;19	27;26;19		Col6a3	140	1.3067	1.3294	1.5767	0.149762	2.1558	1.9985	1.6671	0.249465	0.723675	16.7037
P00920	P00920	7	7	7	Carbonic anhydrase 2	Ca2	140	2.2565	1.6825	1.7626	0.310867	1.8683	4.4519	3.2913	1.29402	0.593206	43.5761
Q8VCN5	Q8VCN5	14	14	14	Cystathionine gamma-lyase	Cth	140	1.1691	1.5038	1.1129	0.211339	1.2257	0.97971	1.0538	0.126194	1.16157	20.3813
Q91YQ5	Q91YQ5	22	22	22	Dolichyl-diphosphooligosaccharide--protein glycosyltransferase subunit 1	Rpn1	140	1.1318	1.1197	1.0396	0.0501053	1.0275	1.234	1.4078	0.190384	0.896929	16.222
P16332	P16332	16	16	16	Methylmalonyl-CoA mutase, mitochondrial	Mut	140	1.2545	1.1737	1.0777	0.0885088	1.1296	1.103	1.1363	0.0176132	1.04067	7.73441
O35215;G3UZN1	O35215	9;4	9;4	5;1	D-dopachrome decarboxylase	Ddt	140	0.73633	0.84406	0.90928	0.0873414	0.85618	0.86637	0.84244	0.0120088	0.970635	10.6178
Q00519;Q3TYQ9	Q00519	19;1	18;0	18;0	Xanthine dehydrogenase/oxidase;Xanthine dehydrogenase;Xanthine oxidase	Xdh	139	1.1948	0.8391	0.8702	0.197	0.91085	0.81998	0.85378	0.0459289	1.12361	21.0373
P60843	P60843	15	15	9	Eukaryotic initiation factor 4A-I	Eif4a1	139	1.194	1.1143	1.0081	0.0932643	1.0687	1.048	1.3139	0.147904	0.966711	15.4423
P97742	P97742	12	12	12	Carnitine O-palmitoyltransferase 1, liver isoform	Cpt1a	138	0.7686	0.74466	0.81087	0.0335252	0.94634	0.76438	0.84219	0.0912972	0.910385	11.5685
Q9JLJ2;Q3U367	Q9JLJ2;Q3U367	20;18	20;18	20;18	4-trimethylaminobutyraldehyde dehydrogenase	Aldh9a1	138	0.73358	0.72138	0.87871	0.0875255	0.88901	0.75553	0.76223	0.0752052	0.969627	14.645
P70296;D3Z1V4;D6RHS6	P70296;D3Z1V4;D6RHS6	8;7;4	8;7;4	8;7;4	Phosphatidylethanolamine-binding protein 1;Hippocampal cholinergic neurostimulating peptide	Pebp1	138	1.3813	1.0439	1.6806	0.31854	1.3359	1.3764	1.3033	0.0366211	1.02246	23.4351
P31786;M0QWU8;F6WUQ1;Q4VWZ5;D3Z563	P31786;M0QWU8;F6WUQ1;Q4VWZ5	3;2;2;2;1	3;2;2;2;1	3;2;2;2;1	Acyl-CoA-binding protein	Dbi	138	1.0755	0.85705	1.0141	0.112661	1.0312	0.93001	0.99438	0.0512162	0.996975	12.5932
Q8BG32;G3UYI4;G3UYL3;G3UYL8;G3UX15;G3UYH2;G3UWW7;G3UXL5;G3UX67;G3UWV7;G3UZ28;G3UZ33	Q8BG32;G3UYI4;G3UYL3	14;7;7;6;6;6;5;5;4;4;3;1	14;7;7;6;6;6;5;5;4;4;3;1	14;7;7;6;6;6;5;5;4;4;3;1	26S proteasome non-ATPase regulatory subunit 11	Psmd11	137	1.0989	0.94693	1.0663	0.0800071	1.0911	1.0754	1.1297	0.0279432	0.944157	8.12095
P07901;B7ZC50;B7ZC49;A2A6A2	P07901	28;7;4;3	19;3;2;2	19;3;2;2	Heat shock protein HSP 90-alpha	Hsp90aa1	137	1.0637	1.235	0.83875	0.198729	0.91685	1.0308	1.0458	0.0705192	1.04811	20.274
Q91Z53;D6REG4;B1AXQ0	Q91Z53;D6REG4	14;10;5	14;10;5	14;10;5	Glyoxylate reductase/hydroxypyruvate reductase	Grhpr	137	1.2725	1.028	1.1432	0.122318	0.94105	1.1662	1.3952	0.227078	0.983226	22.1778
E9Q414;E9Q1Y3;E9Q4G4;CON__ENSEMBL:ENSBTAP00000032840	E9Q414;E9Q1Y3	31;30;2;1	31;30;2;1	31;30;2;1	Apolipoprotein B-100;Apolipoprotein B-48	Apob	136	1.4778	1.3189	1.2943	0.0996047	1.4336	1.8142	1.6169	0.190343	0.840956	13.8252
Q9R257	Q9R257	8	8	8	Heme-binding protein 1	Hebp1	134	0.84066	0.70279	1.1878	0.249916	0.90543	1.3898	1.4482	0.297944	0.729612	36.3823
P47740;B1AV77;B1ATI0;P47739	P47740;B1AV77;B1ATI0	11;11;11;2	11;11;11;2	11;11;11;2	Fatty aldehyde dehydrogenase	Aldh3a2	134	0.51363	0.61025	0.95258	0.230652	0.56431	0.64585	0.4755	0.0852009	1.23184	36.6116
O08914	O08914	13	13	13	Fatty-acid amide hydrolase 1	Faah	134	1.1064	1.0119	1.0385	0.0487309	0.95873	1.064	1.037	0.0546763	1.03173	7.08419
P63276	P63276	4	4	4	40S ribosomal protein S17	Rps17	134	1.4551	1.1513	1.1054	0.19004	1.1914	1.2775	1.359	0.0838105	0.96967	16.7052
Q8CGK3	Q8CGK3	16	16	16	Lon protease homolog, mitochondrial	Lonp1	134	1.1908	1.2686	1.0743	0.0977902	1.1568	1.3252	0.95836	0.183625	1.02713	18.0364
P15626;D3YX76;F6Y363	P15626;D3YX76	15;11;3	15;11;3	8;6;1	Glutathione S-transferase Mu 2	Gstm2	133	1.0769	1.1241	1.3676	0.156006	0.98961	1.0327	0.86935	0.0846586	1.2341	15.7842
Q8VDN2	Q8VDN2	23	23	14	Sodium/potassium-transporting ATPase subunit alpha-1	Atp1a1	133	1.1701	1.3904	1.1452	0.134954	1.2973	1.2	1.3776	0.0889355	0.956334	12.9141
Q3UEG6;H7BWY3;D3YZ49;D3YZ52	Q3UEG6;H7BWY3	13;12;5;2	13;12;5;2	13;12;5;2	Alanine--glyoxylate aminotransferase 2, mitochondrial	Agxt2	133	1.3331	1.3475	1.131	0.121054	1.2108	1.2385	1.2455	0.0183502	1.03161	9.64358
E9QN99	E9QN99	10	10	2		Abhd14b	133	0.89652	0.78544	0.98192	0.0985193	0.86942	0.86511	0.83967	0.0160771	1.03484	11.2521
G3UXZ5;P97371;G3UXY0;G3UWN9;G3X9K9;G3UXR1	G3UXZ5;P97371;G3UXY0;G3UWN9;G3X9K9	13;13;12;10;10;1	13;13;12;10;10;1	13;13;12;10;10;1	Proteasome activator complex subunit 1	Psme1	133	1.0308	1.0758	1.0829	0.0282543	1.2013	0.97699	1.1028	0.112432	0.972085	10.6179
D3YUM1;Q91YT0;D3Z1U9;D3Z0K1;D3YXX5;D6RG60	D3YUM1;Q91YT0;D3Z1U9	11;11;8;4;3;3	11;11;8;4;3;3	11;11;8;4;3;3	NADH dehydrogenase [ubiquinone] flavoprotein 1, mitochondrial	Ndufv1	132	1.3024	1.38	1.1739	0.104092	1.2225	1.1162	1.183	0.0537311	1.09501	9.30189
Q6P3A8	Q6P3A8	7	7	7	2-oxoisovalerate dehydrogenase subunit beta, mitochondrial	Bckdhb	132	1.2225	1.1918	0.96647	0.139802	1.0325	0.93672	0.98708	0.0479112	1.14358	13.3243
Q61233;D3YZ25;D3YVW8;D3Z7D9;D3Z311	Q61233	21;3;3;3;3	17;3;3;3;3	17;3;3;3;3	Plastin-2	Lcp1	131	0.93639	0.7984	0.88076	0.0694251	0.92661	0.96754	1.2101	0.15323	0.842571	16.8136
Q5FW57;M0QWP3	Q5FW57;M0QWP3	10;8	10;8	10;8	Glycine N-acyltransferase-like protein	Gm4952	131	0.57618	0.67704	0.66948	0.0561765	0.69304	0.71434	0.63809	0.0393431	0.93998	10.4941
Q9CQF9;D3Z275;F7CIP8	Q9CQF9;D3Z275;F7CIP8	8;4;4	8;4;4	8;4;4	Prenylcysteine oxidase	Pcyox1	131	1.249	1.0409	1.2215	0.113047	1.2744	1.1434	1.3065	0.0864031	0.942835	11.9048
Q3TCD4;Q9WUR2;E9PYC6;E9Q858;E9PUY9;E9PYA9;E9PVM6;E9Q7A8;E9PY42;Q78JN3	Q3TCD4;Q9WUR2;E9PYC6;E9Q858;E9PUY9;E9PYA9;E9PVM6;E9Q7A8	8;8;5;5;5;5;5;4;2;2	8;8;5;5;5;5;5;4;2;2	8;8;5;5;5;5;5;4;2;2	Enoyl-CoA delta isomerase 2, mitochondrial	Eci2	131	0.73479	0.82223	0.7594	0.0450907	0.68047	0.8253	0.7521	0.0724164	1.02593	11.2553
Q9DB20;F7D3P8;F6XVM5	Q9DB20	8;3;2	8;3;2	8;3;2	ATP synthase subunit O, mitochondrial	Atp5o	131	0.87922	1.0131	0.93086	0.0675203	1.0346	0.9714	0.88516	0.0750154	0.976487	10.5863
Q99JY9;Q641P0	Q99JY9	15;4	15;4	15;4	Actin-related protein 3	Actr3	130	1.1815	1.0399	1.0065	0.0929078	1.0826	1.1183	1.1598	0.0386363	0.960484	9.29814
Q9CPU0	Q9CPU0	7	7	7	Lactoylglutathione lyase	Glo1	130	0.84902	0.79881	1.1799	0.207056	0.79304	1.0114	0.92344	0.109865	1.0366	25.0706
P48758	P48758	12	12	11	Carbonyl reductase [NADPH] 1	Cbr1	129	0.64308	0.7713	0.69294	0.0646357	0.67192	0.80515	0.67738	0.0753937	0.978124	13.9601
P27659	P27659	9	9	9	60S ribosomal protein L3	Rpl3	129	1.2505	1.147	1.1312	0.0648002	1.0346	1.1509	1.3722	0.1715	0.991849	15.4754
Q8BW75;E9Q3X6;E9PVL9	Q8BW75	11;4;1	11;4;1	11;4;1	Amine oxidase [flavin-containing] B	Maob	128	1.1023	0.95171	1.0599	0.0776533	0.97799	0.85188	0.76441	0.107371	1.2003	14.496
Q99MN9;E9Q1J7;D3YZC1	Q99MN9;E9Q1J7	19;17;8	19;17;8	19;17;8	Propionyl-CoA carboxylase beta chain, mitochondrial	Pccb	128	1.0051	0.9913	0.99336	0.00744436	1.0592	1.114	1.0307	0.0423363	0.933163	4.03396
P80314	P80314	20	20	20	T-complex protein 1 subunit beta	Cct2	128	0.81835	0.78054	0.95539	0.0919983	0.83904	0.95884	0.99776	0.0827233	0.913666	13.9841
Q9CQN1	Q9CQN1	21	20	20	Heat shock protein 75 kDa, mitochondrial	Trap1	128	1.1787	1.0773	1.1644	0.054883	1.1567	1.1608	0.98523	0.100203	1.03563	10.2964
Q571F8;F6WPK7;F6SJZ7;E0CYF7;D6RI88	Q571F8	16;6;4;3;3	16;6;4;3;3	16;6;4;3;3	Glutaminase liver isoform, mitochondrial	Gls2	128	0.64854	0.7166	0.64395	0.0406843	0.92135	0.56569	0.58212	0.200766	0.970969	29.7355
Q8QZR3;E9Q3D0	Q8QZR3;E9Q3D0	13;12	13;12	10;9		Ces2a	127	2.5966	2.3553	3.2077	0.439366	2.3521	2.9858	3.0598	0.388992	0.971647	21.3087
Q63886;D3YZE6;D3Z7G0;D3Z748;G3UZC9	Q63886	13;6;6;6;5	7;0;0;0;0	7;0;0;0;0	UDP-glucuronosyltransferase 1-1	Ugt1a1	126	0.42282	0.37183	0.37886	0.0276342	0.58827	0.56722	0.71918	0.082333	0.625982	14.95
O54734	O54734	9	9	9	Dolichyl-diphosphooligosaccharide--protein glycosyltransferase 48 kDa subunit	Ddost	126	1.2982	1.1224	1.1307	0.099189	1.1035	1.1969	1.4984	0.206386	0.934848	18.3265
Q9JIF7	Q9JIF7	16	16	16	Coatomer subunit beta	Copb1	125	1.2796	1.0024	1.0161	0.156237	1.3077	1.1198	1.5736	0.228014	0.824298	22.2318
P40124;B1ARS0	P40124	11;5	11;5	11;5	Adenylyl cyclase-associated protein 1	Cap1	125	1.4095	0.96046	1.2392	0.226692	1.0883	1.238	1.4377	0.175295	0.958863	23.4577
P62908;D3YV43	P62908;D3YV43	12;7	12;7	12;7	40S ribosomal protein S3	Rps3	124	1.169	1.1287	1.0751	0.0471067	1.0533	1.1533	1.3603	0.156577	0.945583	13.8197
Q8VCU1;G5E8K9	Q8VCU1;G5E8K9	12;12	6;6	2;2	Carboxylesterase 3B	Ces3b	124	1.3693	1.6231	1.46	0.12861	1.3547	1.6909	1.537	0.1683	0.971588	14.0173
O35969	O35969	8	8	8	Guanidinoacetate N-methyltransferase	Gamt	124	0.65594	0.48011	0.8172	0.168597	0.80094	0.59535	0.64415	0.107418	0.957269	30.3311
P14148;F6XI62	P14148;F6XI62	12;9	12;9	12;9	60S ribosomal protein L7	Rpl7	122	0.98624	0.9808	0.93089	0.0305074	1.0349	1.1357	1.3077	0.13794	0.833146	12.3092
P29699	P29699	7	7	7	Alpha-2-HS-glycoprotein	Ahsg	122	4.986	3.7927	3.2214	0.900385	4.2696	9.2369	6.3676	2.49361	0.603806	43.858
Q62261	Q62261	46	46	46	Spectrin beta chain, non-erythrocytic 1	Sptbn1	122	1.2141	1.0182	1.0003	0.118608	1.1165	1.1485	1.2395	0.0638148	0.922414	12.2884
Q61941;Q8C9V5;Q8BGK0;E9Q8F4	Q61941;Q8C9V5;Q8BGK0;E9Q8F4	14;9;9;8	14;9;9;8	14;9;9;8	NAD(P) transhydrogenase, mitochondrial	Nnt	121	0.85999	1.6833	1.6177	0.457578	1.7203	1.7476	1.5473	0.108623	0.829676	33.6244
F8WIX8;Q64523;Q6GSS7;Q8CGP6;Q8R1M2;Q8CGP4;Q8CGP7;Q8CGP5;Q8BFU2;P22752;G3UWL7	F8WIX8;Q64523;Q6GSS7;Q8CGP6;Q8R1M2;Q8CGP4;Q8CGP7;Q8CGP5;Q8BFU2;P22752	5;5;5;4;4;4;4;4;4;4;1	5;5;5;4;4;4;4;4;4;4;1	1;1;1;1;1;1;1;1;1;1;0	Histone H2A;Histone H2A type 2-C;Histone H2A type 2-A;Histone H2A type 1-H;Histone H2A.J;Histone H2A type 1-K;Histone H2A type 1-F;Histone H2A type 3;Histone H2A type 1	Hist1h2al;Hist2h2ac;Hist2h2aa1;Hist1h2ah;H2afj;Hist1h2aa;Hist1h2ak;Hist1h2af;Hist3h2a;Hist1h2ab	120	0.89831	0.77948	0.87339	0.062664	0.84899	1.056	0.97738	0.104497	0.885098	13.1374
Q9D8N0	Q9D8N0	15	15	15	Elongation factor 1-gamma	Eef1g	120	1.5382	1.2298	1.3428	0.156024	1.1041	1.5676	1.5143	0.25362	0.982035	21.4482
Q8VEM8;G5E902	Q8VEM8;G5E902	11;10	11;10	11;10	Phosphate carrier protein, mitochondrial	Slc25a3	120	0.98716	0.96189	0.83991	0.0787403	0.99668	0.86222	0.92738	0.0672406	1.00096	11.1424
Q3UPL0	Q3UPL0	24	24	24	Protein transport protein Sec31A	Sec31a	119	1.2364	1.1776	1.1894	0.0311065	1.2812	1.2821	1.3472	0.037848	0.921468	3.8907
O88451	O88451	14	14	7	Retinol dehydrogenase 7	Rdh7	119	0.96368	0.98753	0.62702	0.201609	0.98868	1.2261	0.97231	0.142036	0.808961	27.0014
P80316;E0CZA1	P80316	14;4	13;4	13;4	T-complex protein 1 subunit epsilon	Cct5	119	0.92209	0.91944	0.9125	0.00495234	0.89797	0.97309	0.99309	0.0501512	0.961552	5.28062
E9PV24;Q99K47	E9PV24;Q99K47	15;14	15;14	15;14		Fga	119	4.5706	1.6245	1.8679	1.6352	2.5866	3.1045	4.8691	1.19665	0.763527	69.6943
P50580;D3YVH7	P50580;D3YVH7	14;8	14;8	14;8	Proliferation-associated protein 2G4	Pa2g4	119	1.1613	1.1128	1.1089	0.0291925	1.0988	1.127	1.2155	0.0608911	0.983059	5.90587
P51174	P51174	13	13	13	Long-chain specific acyl-CoA dehydrogenase, mitochondrial	Acadl	119	0.94864	1.0234	0.86696	0.0782455	1.0225	0.99937	0.89163	0.0698449	0.974429	10.9584
P17742;F8VPN3	P17742	8;2	8;2	8;2	Peptidyl-prolyl cis-trans isomerase A	Ppia	118	0.93036	0.89654	0.93839	0.02221	1.0252	0.97463	1.0637	0.0446711	0.902648	4.99417
P52825;A2A8E8;A2A8E7;A2A8E9	P52825	20;8;5;2	20;8;5;2	20;8;5;2	Carnitine O-palmitoyltransferase 2, mitochondrial	Cpt2	117	1.0773	1.0429	1.0439	0.0195786	1.0766	0.95787	0.92659	0.0791394	1.06857	8.23009
Q8VCH0	Q8VCH0	14	6	6	3-ketoacyl-CoA thiolase B, peroxisomal	Acaa1b	117	1.2281	0.73165	1.9637	0.619881	1.0747	0.79643	0.66459	0.209367	1.54727	53.4803
P18760;F8WGL3	P18760;F8WGL3	7;6	7;6	6;5	Cofilin-1	Cfl1	116	0.90566	0.91501	1.0666	0.0903407	0.94739	0.98549	1.1133	0.0869033	0.947833	12.7028
O09174	O09174	10	10	10	Alpha-methylacyl-CoA racemase	Amacr	116	1.039	1.1212	1.0756	0.041182	1.0902	1.0302	1.0596	0.030002	1.01755	4.75278
G3UX26;Q60930;D3YZT5;D3YUN8	G3UX26;Q60930;D3YZT5	6;6;4;1	6;6;4;1	6;6;4;1	Voltage-dependent anion-selective channel protein 2	Vdac2	116	1.1149	1.0329	0.91328	0.101393	1.0765	1.0101	1.0525	0.0336222	0.975146	10.4436
P26231;Q65CL1	P26231	19;1	19;1	17;1	Catenin alpha-1	Ctnna1	115	1.0967	0.98728	1.3733	0.198952	0.92516	0.96407	1.1026	0.0932644	1.15557	19.634
L7N240;P25444;D3Z659;J3QM94;J3QMG5;D3YVC1;E9Q1N8;F6YTZ4;D3YWJ3;L7N453;D3Z536	L7N240;P25444;D3Z659;J3QM94;J3QMG5;D3YVC1;E9Q1N8;F6YTZ4;D3YWJ3;L7N453	6;6;5;5;5;4;4;4;4;3;2	6;6;5;5;5;4;4;4;4;3;2	6;6;5;5;5;4;4;4;4;3;2	40S ribosomal protein S2	Gm6139;Rps2;Rps2-ps6;Gm5070;Gm5786;Gm18025;Gm6576	115	1.1658	1.0682	1.033	0.0688	1.0601	1.1289	1.2919	0.119047	0.93855	12.0492
Q6PB66;F6V2A3	Q6PB66	30;3	30;3	30;3	Leucine-rich PPR motif-containing protein, mitochondrial	Lrpprc	114	1.0045	0.92199	0.84505	0.0797412	0.93823	0.85191	0.81191	0.0645599	1.06514	11.3976
Q99K51;B1AX58;Q3V0K9	Q99K51;B1AX58	23;23;4	23;23;4	19;19;3	Plastin-3	Pls3	114	1.1539	1.1968	1.233	0.0395973	1.1854	1.1743	1.1756	0.00606822	1.01369	3.35454
Q9Z2I0	Q9Z2I0	17	17	17	LETM1 and EF-hand domain-containing protein 1, mitochondrial	Letm1	114	1.0142	1.1209	0.95747	0.0829785	0.90473	1.1314	1.0172	0.113336	1.01285	13.7403
P09405	P09405	12	12	12	Nucleolin	Ncl	114	1.0723	1.025	1.0689	0.026382	0.97876	1.1242	1.0677	0.0733205	0.998593	7.37402
Q9EQK5;E9Q3X0;D3Z2N7	Q9EQK5;E9Q3X0	16;15;4	16;15;4	16;15;4	Major vault protein	Mvp	113	0.95416	0.63178	0.99088	0.197581	0.87581	0.88078	1.4234	0.314726	0.810323	37.5593
A3KGU5;E9Q447;A3KGU7;A3KGU9;A3KGU4	A3KGU5;E9Q447;A3KGU7	66;66;65;11;3	66;66;65;11;3	2;2;1;0;0		Sptan1	113	1.3458	1.0929	0.98699	0.184355	1.0389	1.1444	1.0665	0.054712	1.05412	16.9162
Q9QZQ8;Q8CCK0	Q9QZQ8	8;1	8;1	8;1	Core histone macro-H2A.1	H2afy	112	0.99915	0.96062	1.0077	0.0250805	0.97334	1.2323	1.0611	0.131701	0.908389	12.3577
Q9CWJ9	Q9CWJ9	22	22	22	Bifunctional purine biosynthesis protein PURH;Phosphoribosylaminoimidazolecarboxamide formyltransferase;IMP cyclohydrolase	Atic	112	1.5041	1.5784	1.5167	0.0397621	1.4738	1.9583	1.4997	0.272557	0.93256	16.7812
Q9CR68	Q9CR68	10	10	10	Cytochrome b-c1 complex subunit Rieske, mitochondrial;Cytochrome b-c1 complex subunit 11	Uqcrfs1	112	1.1416	1.2882	1.0692	0.111575	1.142	1.2889	1.1339	0.0872451	0.981542	12.0591
Q9CQV8;A2A5N1	Q9CQV8;A2A5N1	10;7	7;5	6;4	14-3-3 protein beta/alpha;14-3-3 protein beta/alpha, N-terminally processed	Ywhab	112	1.1227	1.0387	1.1774	0.0698639	0.99903	1.1616	1.203	0.107817	0.992618	11.4837
Q5XJF6;P53026;D6RE43;D3YXT2	Q5XJF6;P53026	7;6;1;1	7;6;1;1	7;6;1;1	Ribosomal protein;60S ribosomal protein L10a	Rpl10a	111	1.0525	1.0126	0.91371	0.0714538	1.0724	1.1303	1.2958	0.115938	0.851453	12.273
P20108	P20108	7	7	7	Thioredoxin-dependent peroxide reductase, mitochondrial	Prdx3	111	1.1485	1.0042	0.77772	0.186902	1.0087	0.89595	0.92907	0.0579518	1.03412	20.0935
Q64727	Q64727	28	28	28	Vinculin	Vcl	110	0.99127	0.9459	1.063	0.0590424	1.1417	1.0581	1.1235	0.0439647	0.902768	7.11388
Q8VDM4;J3KMQ2;E9Q2S8	Q8VDM4;J3KMQ2	21;12;2	21;12;2	21;12;2	26S proteasome non-ATPase regulatory subunit 2	Psmd2;Gm5422	110	1.1222	1.0053	0.96509	0.081615	1.1333	1.0694	1.1087	0.0322306	0.933922	8.43845
Q9DBA8	Q9DBA8	12	12	12	Probable imidazolonepropionase	Amdhd1	110	0.64267	0.65117	0.93974	0.169113	0.67142	0.65978	0.66426	0.0058712	1.11933	22.7313
P24369	P24369	9	9	9	Peptidyl-prolyl cis-trans isomerase B	Ppib	110	1.3224	1.2381	1.0002	0.167091	1.2984	1.0439	1.5961	0.276381	0.904098	25.3261
Q9WUZ9;Q3TQC7	Q9WUZ9;Q3TQC7	7;7	7;7	7;7	Ectonucleoside triphosphate diphosphohydrolase 5	Entpd5	110	1.4569	1.2351	1.4294	0.120902	1.6039	1.1336	1.198	0.254979	1.04724	21.3363
P17225;Q8BGJ5;Q922I7;Q8CB58;E9QMW9;E9Q0W3;F7AXP1;E9Q279;F7DCW4;G3UXZ8	P17225;Q8BGJ5;Q922I7;Q8CB58;E9QMW9	9;9;9;7;6;2;2;1;1;1	9;9;9;7;6;2;2;1;1;1	8;8;8;6;6;2;2;1;1;0	Polypyrimidine tract-binding protein 1	Ptbp1	110	1.4271	1.0642	1.1087	0.197929	1.1608	1.2418	1.3183	0.0787607	0.967508	17.6742
Q05421	Q05421	14	14	14	Cytochrome P450 2E1	Cyp2e1	109	0.77913	0.93412	0.72201	0.109754	0.71499	1.1136	0.87823	0.20039	0.899676	26.0012
Q9DCW4	Q9DCW4	12	12	12	Electron transfer flavoprotein subunit beta	Etfb	109	0.94389	1.1432	0.81741	0.164246	0.87692	1.0297	0.85044	0.0967618	1.05348	19.9664
Q9JJL3	Q9JJL3	9	9	9	Solute carrier organic anion transporter family member 1B2	Slco1b2	109	0.88777	1.0838	0.9739	0.0982549	0.89786	1.1384	0.97158	0.123236	0.979264	15.8502
Q91X44	Q91X44	18	18	18	Glucokinase regulatory protein	Gckr	109	0.80909	0.53138	0.82947	0.166531	0.71157	0.75724	0.70055	0.0300581	1.00027	23.3956
Q91VI7	Q91VI7	22	22	22	Ribonuclease inhibitor	Rnh1	108	0.95004	0.83449	1.1229	0.145151	1.0275	1.2803	1.0013	0.154075	0.878617	20.48
Q91VD9	Q91VD9	22	22	22	NADH-ubiquinone oxidoreductase 75 kDa subunit, mitochondrial	Ndufs1	108	1.333	1.2976	1.2	0.0688814	1.3086	1.2783	1.1341	0.0932398	1.02945	9.25265
E9Q1Q9;D3YVB6	E9Q1Q9	8;3	8;3	1;1		Khk	108	0.58144	0.51957	0.74185	0.114723	0.5777	0.64669	0.61012	0.0345158	1.00455	19.5101
O70251;G3UX43;G3UZ47;M0QWK5;M0QWH8	O70251	6;2;2;1;1	5;2;2;1;1	5;2;2;1;1	Elongation factor 1-beta	Eef1b	106	1.2112	1.129	0.95592	0.130308	1.1304	1.2203	1.44	0.15927	0.869528	17.3074
Q91WN4;Q3V0K6	Q91WN4	18;8	18;8	18;8	Kynurenine 3-monooxygenase	Kmo	106	1.3258	1.2311	0.94902	0.196002	0.98237	1.0322	1.055	0.0371438	1.14215	17.1602
Q71RI9;D6RJ70	Q71RI9	12;3	12;3	12;3	Kynurenine--oxoglutarate transaminase 3	Ccbl2	106	0.74299	0.85939	1.0207	0.139459	0.93678	0.67899	0.47118	0.233247	1.2569	37.1297
P35492;F8WH73	P35492	20;4	20;4	20;4	Histidine ammonia-lyase	Hal	106	0.59283	0.5752	0.89365	0.178985	0.78004	0.54118	0.71706	0.123797	1.01148	31.7855
Q9JHU4;F6ZX84	Q9JHU4	50;3	50;3	50;3	Cytoplasmic dynein 1 heavy chain 1	Dync1h1	105	1.1442	1.0615	1.0108	0.0673366	1.0724	1.1772	1.1694	0.058385	0.940772	8.10486
Q9WV68	Q9WV68	5	5	5	Peroxisomal 2,4-dienoyl-CoA reductase	Decr2	105	0.98412	0.80487	1.1995	0.19759	0.8944	0.86719	0.78116	0.0591113	1.1753	21.0255
Q91VR5	Q91VR5	14	14	14	ATP-dependent RNA helicase DDX1	Ddx1	105	1.141	1.2422	1.1888	0.0506258	1.1247	1.0765	1.8487	0.432588	0.881997	32.3252
P21981;G3UXE8	P21981	14;3	14;3	14;3	Protein-glutamine gamma-glutamyltransferase 2	Tgm2	104	1.1859	0.70721	0.93634	0.239418	1.0422	0.94187	1.5442	0.322715	0.801937	37.3809
Q9WTP7;F6RP11	Q9WTP7	13;3	13;3	13;3	GTP:AMP phosphotransferase AK3, mitochondrial	Ak3	104	1.0376	0.95664	0.66387	0.196614	0.86314	0.36248	0.84073	0.282809	1.28638	46.6719
P14152;B1ATQ3	P14152	11;2	11;2	11;2	Malate dehydrogenase, cytoplasmic	Mdh1	104	0.7231	0.65263	0.89666	0.125592	0.73448	0.77885	0.73523	0.0254033	1.0106	16.9234
Q64521;A2AQR0	Q64521;A2AQR0	14;13	14;13	14;13	Glycerol-3-phosphate dehydrogenase, mitochondrial	Gpd2	103	0.73743	0.74677	0.92556	0.106024	0.70964	1.1142	0.85875	0.204596	0.898296	26.4147
Q9DBG3;H3BKM0;H3BIY9;H3BJ06	Q9DBG3;H3BKM0;H3BIY9	18;16;16;5	12;12;10;2	12;12;10;2	AP-2 complex subunit beta	Ap2b1	103	1.1429	0.9209	1.1271	0.123863	1.0149	1.1154	1.2069	0.0960351	0.956161	14.4963
Q921X9	Q921X9	15	15	15	Protein disulfide-isomerase A5	Pdia5	102	1.6461	1.2189	1.2419	0.24028	1.3491	1.7017	1.5315	0.176335	0.896253	21.0082
P80315;G5E839;G3UYW5;G3UXF3;G3UXG2	P80315;G5E839	15;14;2;1;1	15;14;2;1;1	14;13;2;1;1	T-complex protein 1 subunit delta	Cct4	102	0.75614	0.81917	0.99618	0.124448	0.91081	0.88696	0.86962	0.0206806	0.964047	14.7038
P29341;Q9D4E6;Q62029;F6ZAX1;A2A5N3	P29341	16;7;6;4;2	16;7;6;4;2	12;6;4;3;1	Polyadenylate-binding protein 1	Pabpc1	101	0.83609	0.88253	0.84304	0.0250481	0.94576	1.0797	1.0827	0.0782107	0.824173	8.09882
Q8VCX1;D3Z2M6	Q8VCX1	10;2	9;2	9;2	3-oxo-5-beta-steroid 4-dehydrogenase	Akr1d1	101	1.4686	1.3079	1.3987	0.0805762	1.325	1.12	0.98599	0.170739	1.21691	16.0125
Q9D1G1;Q8K386;Q3TYH2;Q9DD03	Q9D1G1	7;2;2;1	6;1;1;1	3;0;0;0	Ras-related protein Rab-1B	Rab1b	101	1.1061	0.86948	1.0312	0.120936	1.0436	0.96061	1.129	0.0841979	0.959648	14.5117
P80317;E9QPA6;Q61390;B1AT05	P80317;E9QPA6	10;7;3;2	10;7;3;2	10;7;3;2	T-complex protein 1 subunit zeta	Cct6a	101	0.94902	1.0297	1.0874	0.0695073	1.0738	0.90389	1.1852	0.141666	0.969405	15.06
Q8CIE6;F8WHL2;F6XJN3	Q8CIE6;F8WHL2	25;25;2	25;25;2	25;25;2	Coatomer subunit alpha;Xenin;Proxenin	Copa	100	1.083	1.0589	1.0243	0.0295061	1.1405	1.1228	1.3235	0.111118	0.882737	9.70527
Q8R081;G5E924;G3UY38;G3UY56	Q8R081;G5E924;G3UY38	12;12;10;1	12;12;10;1	12;12;10;1	Heterogeneous nuclear ribonucleoprotein L	Hnrnpl	100	1.1366	0.96728	1.175	0.110523	1.483	1.0438	1.11	0.236787	0.901584	21.995
Q60864	Q60864	14	14	14	Stress-induced-phosphoprotein 1	Stip1	100	0.94595	1.1974	0.9233	0.152135	1.0138	1.2504	1.0336	0.131259	0.929908	19.0808
Q3TXS7;J3QN38;D6RGR5	Q3TXS7	17;4;2	17;4;2	17;4;2	26S proteasome non-ATPase regulatory subunit 1	Psmd1	100	1.2647	1.1306	1.0272	0.11908	1.2342	1.2514	1.0729	0.0984681	0.961782	13.3366
Q8QZR5	Q8QZR5	16	16	16	Alanine aminotransferase 1	Gpt	100	0.95657	0.81477	1.0442	0.115776	0.9789	0.79907	0.91588	0.0912459	1.04517	15.9824
P51881;Q3V132	P51881	13;2	13;2	8;0	ADP/ATP translocase 2	Slc25a5	100	0.99676	0.97586	0.88558	0.0590879	1.0637	0.89946	0.93877	0.0857589	0.984931	10.8197
Q00896;P07758;D3YZL0	Q00896;P07758	11;11;1	11;11;1	4;4;0	Alpha-1-antitrypsin 1-3;Alpha-1-antitrypsin 1-1	Serpina1c;Serpina1a	99	2.4695	1.7914	1.6872	0.424788	2.0922	2.6419	2.3799	0.27495	0.836112	24.361
P42932;H3BL49;H3BJB6;H3BLL1;H3BKG2;H3BKR8	P42932;H3BL49	19;17;9;3;3;1	19;17;9;3;3;1	19;17;9;3;3;1	T-complex protein 1 subunit theta	Cct8	99	1.0761	0.99424	1.1643	0.0850497	1.1037	0.9678	0.93107	0.0909386	1.07729	12.0324
Q8R0F9	Q8R0F9	15	15	15	SEC14-like protein 4	Sec14l4	99	0.97846	1.0703	1.1965	0.10947	0.99287	1.0519	0.99075	0.0347092	1.0691	10.6853
Q8K370;D3Z7X0;D3Z2B3;F6RGT6	Q8K370	13;6;4;1	13;6;4;1	13;6;4;1	Acyl-CoA dehydrogenase family member 10	Acad10	99	1.2098	0.68845	1.5427	0.430575	0.98662	0.76859	0.86814	0.109152	1.31166	39.5607
P51658	P51658	7	7	7	Estradiol 17-beta-dehydrogenase 2	Hsd17b2	98	1.3577	1.0877	1.0472	0.168795	1.1909	1.0743	0.98648	0.102547	1.07409	17.3126
H3BL34;Q64176	H3BL34;Q64176	12;12	9;9	9;9	Carboxylesterase 1E	Ces1e	98	1.465	0.94626	2.9304	1.02902	1.7567	1.4372	1.165	0.296165	1.22546	61.2815
Q9DBL7	Q9DBL7	12	12	12	Bifunctional coenzyme A synthase;Phosphopantetheine adenylyltransferase;Dephospho-CoA kinase	Coasy	98	1.1806	1.0579	1.1212	0.0613603	1.0666	1.2186	1.0437	0.09506	1.00925	10.1691
Q922Q8	Q922Q8	9	9	9	Leucine-rich repeat-containing protein 59	Lrrc59	97	1.1474	1.0293	1.1578	0.071377	1.2918	1.2499	1.2076	0.0421002	0.889366	7.2516
O35129;F6QPR1;F6Q8V7	O35129;F6QPR1;F6Q8V7	10;6;5	10;6;5	10;6;5	Prohibitin-2	Phb2	97	1.2312	1.108	1.2379	0.0731404	1.0506	1.2256	1.1463	0.087628	1.04517	9.82981
O55125;Q5SVG6	O55125;Q5SVG6	7;4	7;4	7;4	Protein NipSnap homolog 1	Nipsnap1	97	1.2856	1.1403	1.0847	0.103734	1.0782	1.243	0.95637	0.143851	1.0711	15.8728
Q8BFR5;D3YVN7	Q8BFR5;D3YVN7	16;15	16;15	16;15	Elongation factor Tu, mitochondrial;Elongation factor Tu	Tufm;Gm9755	97	1.0522	1.0011	0.90006	0.077424	0.96634	0.95309	0.97736	0.0121521	1.01953	7.96473
Q9D379;E9PWK1;D3Z4M3	Q9D379;E9PWK1	15;14;3	15;14;3	8;8;3	Epoxide hydrolase 1	Ephx1	96	1.1809	1.3433	1.8245	0.334701	1.2857	1.5897	1.3919	0.154283	1.01908	25.5104
Q3TML0;Q922R8	Q3TML0;Q922R8	12;11	12;11	12;11	Protein disulfide-isomerase A6	Pdia6	95	1.1787	1.105	0.95432	0.11437	1.2156	1.2274	1.6911	0.271188	0.783247	22.3508
Q9DCY0;D3Z4V9;D3Z1F5	Q9DCY0;D3Z4V9;D3Z1F5	10;7;6	10;7;6	10;7;6	Glycine N-acyltransferase-like protein Keg1	Keg1	95	1.5508	0.94527	1.1674	0.306323	1.3814	1.1688	1.0375	0.173544	1.02112	28.9798
Q9WVD5	Q9WVD5	9	9	9	Mitochondrial ornithine transporter 1	Slc25a15	94	0.93475	1.1862	0.88233	0.162436	0.96185	0.8694	0.85267	0.0588036	1.11899	17.5066
Q8R1G2;E0CXH4;E0CXT6	Q8R1G2	9;3;2	9;3;2	9;3;2	Carboxymethylenebutenolidase homolog	Cmbl	94	0.75538	0.77788	10.005	5.33379	0.77384	0.75557	0.70147	0.0376342	5.17207	138.773
P58467;G3X9W6	P58467;G3X9W6	2;2	2;2	2;2	SET domain-containing protein 4	Setd4	94	0.79745	0.57297	1.3075	0.376403	0.8293	NaN	3.1322	1.6284	0.450658	92.3946
Q99LX0;A2A813;A2A815;A2A817;A2A816	Q99LX0;A2A813;A2A815	8;7;5;3;3	8;7;5;3;3	8;7;5;3;3	Protein DJ-1	Park7	94	0.76592	0.70584	0.93685	0.119856	0.76003	0.84124	0.86804	0.0562427	0.975418	16.4179
Q9JIL4;D3YW13;D3YZS9;D3Z114	Q9JIL4	13;4;4;3	13;4;4;3	13;4;4;3	Na(+)/H(+) exchange regulatory cofactor NHE-RF3	Pdzk1	94	1.3444	1.334	1.517	0.102784	1.5601	0.87912	1.7863	0.472207	0.992872	34.3216
Q8QZY2;E0CZG7;E0CXF4	Q8QZY2	7;3;2	7;3;2	7;3;2	Glycerate kinase	Glyctk	93	1.3345	1.2387	1.2475	0.0529529	1.1688	1.3764	1.3866	0.122908	0.971743	10.2584
Q99MR8;D6RI29;F6Z2J7	Q99MR8	19;6;4	19;6;4	19;6;4	Methylcrotonoyl-CoA carboxylase subunit alpha, mitochondrial	Mccc1	93	1.077	1.0073	1.0389	0.0349005	1.0387	1.084	0.92841	0.0800252	1.02363	8.55285
Q91XH5;G3UXX3;Q64105;G3UZ79;F6SZQ1	Q91XH5;G3UXX3;Q64105	11;10;9;5;2	11;10;9;5;2	11;10;9;5;2	Sepiapterin reductase	Spr	93	0.72402	0.67331	0.82387	0.0766049	0.68493	0.76016	0.73991	0.0389282	1.01657	11.6454
P43274;Q07133;I7HFT9	P43274	4;1;1	4;1;1	2;0;0	Histone H1.4	Hist1h1e	93	1.0447	1.0175	0.98378	0.0305181	0.85888	1.1995	1.0628	0.171412	0.975907	16.7476
Q8K157;F6XWR4	Q8K157	7;1	7;1	7;1	Aldose 1-epimerase	Galm	93	0.67582	0.67401	1.0993	0.24502	0.7907	0.96573	0.78173	0.10374	0.964923	32.4213
Q99KC8;D3Z518;Q8BGF0	Q99KC8	14;1;1	14;1;1	14;1;1	von Willebrand factor A domain-containing protein 5A	Vwa5a	92	1.0633	0.85684	0.88811	0.111277	1.1319	0.99385	1.0925	0.0711126	0.872602	13.6109
Q91WL5	Q91WL5	15	15	6	Cytochrome P450 4A12A	Cyp4a12a	92	2.316	1.5991	2.3427	0.421821	2.4794	2.9359	1.8664	0.536655	0.859387	29.9629
Q9CXF0;A2ARD6;Q6NSV5;A2ARD7	Q9CXF0;A2ARD6;Q6NSV5;A2ARD7	12;12;10;7	12;12;10;7	12;12;10;7	Kynureninase	Kynu	92	0.76732	0.80738	0.84035	0.0365723	0.78478	0.8009	0.84621	0.0318499	0.993075	6.00638
P68033;P68134;P62737;P63268;D3YZY0;D3Z2K3	P68033;P68134;P62737;P63268;D3YZY0;D3Z2K3	12;11;11;10;8;7	4;3;4;3;2;2	4;3;4;3;2;2	Actin, alpha cardiac muscle 1;Actin, alpha skeletal muscle;Actin, aortic smooth muscle;Actin, gamma-enteric smooth muscle	Actc1;Acta1;Acta2;Actg2	91	1.1647	1.0376	0.98988	0.0903637	1.1021	1.1337	1.2405	0.0725251	0.918269	10.5495
Q9CXW4;D3Z3K1;E9PZB3;E9PYL9;A2BH06;D3YW69	Q9CXW4;D3Z3K1;E9PZB3;E9PYL9;A2BH06;D3YW69	5;5;4;4;3;3	5;5;4;4;3;3	5;5;4;4;3;3	60S ribosomal protein L11	Rpl11;Gm10288;Gm5093;Gm10036;Gm7589	91	1.1683	1.1233	1.0277	0.0718015	1.0598	1.3985	1.3982	0.195462	0.860703	16.5321
P12970;L7N202;D3YXT4;D3YVE6;D3YU93;F6U2H0;F6YI27;F6ZVW4;F6TIC7;F6VBB8;F6SSI5	P12970;L7N202;D3YXT4;D3YVE6;D3YU93;F6U2H0;F6YI27;F6ZVW4	8;8;8;7;7;6;4;4;3;3;2	8;8;8;7;7;6;4;4;3;3;2	8;8;8;7;7;6;4;4;3;3;2	60S ribosomal protein L7a	Rpl7a;Gm5619;Rpl7a-ps10;Rpl7a-ps3;Rpl7a-ps5;Gm17415;Gm5459	91	1.1285	1.003	0.84632	0.141377	1.0277	1.0863	1.2472	0.113654	0.88594	17.4861
P51885;CON__Q05443	P51885	5;1	5;1	5;1	Lumican	Lum	90	0.60428	0.42531	0.5712	0.0952264	0.70689	0.68018	0.63073	0.0386417	0.793334	18.7481
Q9D0F3;D3Z5B9	Q9D0F3	11;1	11;1	11;1	Protein ERGIC-53	Lman1	90	1.4831	1.1823	0.92155	0.281013	1.4097	1.3822	1.6425	0.143008	0.808892	25.4164
P62830;A2A6F8	P62830	3;1	3;1	3;1	60S ribosomal protein L23	Rpl23	90	1.0946	0.9754	1	0.0629325	1.0058	1.1058	1.2535	0.124613	0.912306	12.6979
J3KMM5;O55143;Q8R429;B1ATS4;B1ATS5;E9Q559;Q64518	J3KMM5;O55143	15;15;4;3;3;3;3	15;15;4;3;3;3;3	15;15;4;3;3;3;3	Sarcoplasmic/endoplasmic reticulum calcium ATPase 2	Atp2a2	90	1.1186	0.92537	1.0243	0.0966242	0.94993	1.1071	1.2206	0.135921	0.936125	15.6214
Q99JR1	Q99JR1	12	12	10	Sideroflexin-1	Sfxn1	90	1.3402	1.191	1.19	0.0864308	1.2551	1.1689	1.2123	0.0431003	1.02335	7.82283
O54749;O54750;G3UXT0;F6R6R4;G3UZ38	O54749	14;2;2;1;1	14;2;2;1;1	13;1;1;0;1	Cytochrome P450 2J5	Cyp2j5	90	1.0868	0.79215	1.353	0.280545	1.0082	1.1488	1.3455	0.169426	0.922755	29.8116
Q78JT3	Q78JT3	16	16	16	3-hydroxyanthranilate 3,4-dioxygenase	Haao	90	0.93608	0.84108	1.1953	0.183345	0.90066	0.93496	1.0551	0.0810985	1.02828	20.3285
Q9DBP5	Q9DBP5	7	7	7	UMP-CMP kinase	Cmpk1	90	0.93941	1.0661	1.1303	0.0971348	1.0054	1.1343	0.9806	0.0825166	1.00497	12.2187
Q9WV55	Q9WV55	8	8	7	Vesicle-associated membrane protein-associated protein A	Vapa	89	1.0347	0.95012	0.94976	0.0489365	1.0223	1.1754	1.0688	0.0784914	0.898387	8.77461
Q5FW60	Q5FW60	11	10	7	Major urinary protein 20	Mup20	89	1.3837	1.1588	1.8732	0.365276	0.85136	1.3838	0.72892	0.348174	1.48974	43.1008
Q9DCJ5	Q9DCJ5	6	6	6	NADH dehydrogenase [ubiquinone] 1 alpha subcomplex subunit 8	Ndufa8	89	1.2382	1.2767	1.1392	0.0709337	1.1958	1.1126	1.1105	0.0486531	1.06879	7.22084
Q3U0I3;P80318;E9Q133;F6Q609;F6ZVG8	Q3U0I3;P80318;E9Q133;F6Q609	20;20;19;12;1	20;20;19;12;1	20;20;19;12;1	T-complex protein 1 subunit gamma	Cct3	89	0.80961	0.83055	0.87913	0.035664	0.80009	0.96607	0.90848	0.0842757	0.941917	10.363
Q9CQQ7	Q9CQQ7	7	7	7	ATP synthase subunit b, mitochondrial	Atp5f1	89	0.96867	1.0984	0.85673	0.120944	1.0412	1.081	1.0071	0.0369866	0.93433	12.9063
E9QKK8;Q9QZW0;F6Q8D3	E9QKK8;Q9QZW0;F6Q8D3	17;16;16	17;16;16	17;16;16	Probable phospholipid-transporting ATPase 11C	Atp11c	89	1.1693	1.0018	1.0695	0.0842611	1.0548	1.1219	1.1655	0.0557642	0.969601	9.26836
P63087;P62137	P63087;P62137	8;7	8;7	2;1	Serine/threonine-protein phosphatase PP1-gamma catalytic subunit;Serine/threonine-protein phosphatase PP1-alpha catalytic subunit	Ppp1cc;Ppp1ca	89	0.99773	0.97461	1.05	0.0386228	0.96138	0.91653	1.1692	0.13481	0.991871	13.8152
Q7M6Y3	Q7M6Y3	9	9	8	Phosphatidylinositol-binding clathrin assembly protein	Picalm	89	1.3348	1.0302	1.3127	0.169841	1.1062	1.1463	1.3963	0.157197	1.00792	18.947
P68254;F6YY69;F6VW30	P68254;F6YY69;F6VW30	11;11;11	8;8;8	8;8;8	14-3-3 protein theta	Ywhaq	88	0.96715	0.91858	1.0012	0.0415221	0.97143	1.1504	1.1238	0.0965699	0.889482	9.91433
Q9EQH2	Q9EQH2	17	17	17	Endoplasmic reticulum aminopeptidase 1	Erap1	88	1.1204	1.0247	1.1287	0.0577976	1.0872	1.2099	1.2149	0.0723275	0.932175	8.13776
Q80T06;Q91VK2;P57776;D3YY68;E9QN08;D3YUQ9;D3YZT9	Q80T06;Q91VK2;P57776;D3YY68;E9QN08	11;10;10;8;7;5;4	11;10;10;8;7;5;4	1;0;1;0;1;1;0	Elongation factor 1-delta	Eef1d	88	1.2941	1.2097	1.0543	0.121639	1.2289	1.1859	1.3467	0.0832491	0.945926	12.2176
P45952;D6RFD7;D3Z2A5	P45952	10;2;1	10;2;1	10;2;1	Medium-chain specific acyl-CoA dehydrogenase, mitochondrial	Acadm	87	0.99535	1.1672	1.0869	0.0859864	1.0548	0.96241	0.99321	0.0470423	1.0794	9.2194
P11276	P11276	34	34	34	Fibronectin;Anastellin	Fn1	87	2.298	0.81894	1.0118	0.804065	1.1196	2.4106	1.6504	0.648888	0.796962	69.4649
P62960;A2BGG7;B2RUF0;Q9Z2C8	P62960;A2BGG7	10;6;2;2	10;6;2;2	8;6;0;0	Nuclease-sensitive element-binding protein 1	Ybx1	87	2.1215	14.844	1.0337	7.67865	2.7768	1.2235	33.78	18.3645	0.476418	194.023
Q9D051	Q9D051	11	11	11	Pyruvate dehydrogenase E1 component subunit beta, mitochondrial	Pdhb	87	0.8071	0.88062	0.83525	0.0370946	0.82621	0.95809	0.81095	0.0809067	0.972149	10.3404
Q3UXD9;Q99MZ7;D6RHN4;D6RIP0	Q3UXD9;Q99MZ7;D6RHN4	9;9;5;2	9;9;5;2	9;9;5;2	Peroxisomal trans-2-enoyl-CoA reductase	Pecr	86	1.1469	1.0271	1.2739	0.123418	1.192	1.0124	0.83401	0.178995	1.13477	20.6799
Q8BWQ1	Q8BWQ1	11	11	10	UDP-glucuronosyltransferase 2A3	Ugt2a3	86	0.908	0.96429	1.0305	0.0613169	0.8745	1.0347	0.83793	0.104658	1.05666	13.0684
Q8BK48;F6Z9B9;Q9D998;Q6AW46	Q8BK48	10;2;1;1	7;0;0;0	7;0;0;0		Ces2e	86	1.4698	0.97266	1.6465	0.349388	1.4985	1.3408	0.63177	0.461666	1.17801	47.4258
P97494	P97494	18	18	18	Glutamate--cysteine ligase catalytic subunit	Gclc	86	0.83266	0.75704	1.2189	0.247728	0.77685	0.95608	0.91854	0.094524	1.05926	28.5406
P17427	P17427	25	25	20	AP-2 complex subunit alpha-2	Ap2a2	86	0.94732	0.94797	1.114	0.0960457	0.96317	0.97377	1.1325	0.094851	0.980404	13.3275
P14206;D3YTT7	P14206;D3YTT7	14;12	14;12	14;12	40S ribosomal protein SA	Rpsa;Rpsa-ps10	85	1.0629	1.018	0.83829	0.118857	1.0124	1.279	1.2433	0.144721	0.825866	17.3225
Q64522	Q64522	4	1	0	Histone H2A type 2-B	Hist2h2ab	85	0.86706	0.78646	0.77439	0.0503815	0.80763	1.0297	1.0083	0.122503	0.853206	14.3369
O35423	O35423	10	10	10	Serine--pyruvate aminotransferase, mitochondrial	Agxt	85	1.8982	1.5679	1.4808	0.220192	1.771	1.7767	2.2088	0.251135	0.859359	18.6977
Q9DC50	Q9DC50	15	15	15	Peroxisomal carnitine O-octanoyltransferase	Crot	85	0.87444	0.81032	0.71362	0.0809582	0.83591	0.97568	0.80953	0.0892911	0.915021	14.3872
P36552	P36552	11	11	11	Coproporphyrinogen-III oxidase, mitochondrial	Cpox	85	1.1049	0.94332	0.81238	0.146527	1.2558	0.99378	0.85086	0.205368	0.922643	25.12
P04938;P02762;A2AKN9;A2BIM8;P11588;A9R9W0;A2CEL1;A9C497;A9C496;A2CEL0;L7MUC7;A2BIN0;P11591;B5TE77;A2CEK9	P04938;P02762;A2AKN9;A2BIM8;P11588;A9R9W0;A2CEL1;A9C497;A9C496;A2CEL0;L7MUC7;A2BIN0	13;13;13;13;12;12;12;12;12;11;8;7;2;2;1	1;1;1;1;1;1;1;1;1;1;1;0;0;0;0	0;0;0;0;0;0;0;0;0;0;0;0;0;0;0	Major urinary proteins 11 and 8;Major urinary protein 6;Major urinary protein 1	Mup8;Mup6;Mup2;Mup9;Mup1;Mup15;Mup7;Mup11	85	1.5259	2.879	1.1468	0.910596	0.95454	2.5209	1.4744	0.797799	1.12159	68.9875
Q9QXZ6;E9Q0W2;Q91YY5	Q9QXZ6;E9Q0W2	10;7;1	10;7;1	8;5;0	Solute carrier organic anion transporter family member 1A1	Slco1a1	85	0.6414	0.91698	1.0202	0.195827	0.7389	1.2213	0.73807	0.278754	0.955642	38.4656
Q8K154;E9PZ30	Q8K154;E9PZ30	9;8	8;7	8;7		Ugt2b34	85	0.89052	0.92175	1.0306	0.0735369	0.78733	1.0839	0.96924	0.14955	1.00084	17.5983
Q8R0N6	Q8R0N6	8	8	8	Hydroxyacid-oxoacid transhydrogenase, mitochondrial	Adhfe1	84	1.134	1.0265	0.84243	0.147451	1.1064	0.82809	0.90706	0.143428	1.05679	21.1256
P09528	P09528	7	7	7	Ferritin heavy chain	Fth1	84	1.7912	5.081	3.1584	1.6527	4.4961	1.3316	2.5273	1.59791	1.20055	75.7314
Q9WVM8	Q9WVM8	11	11	11	Kynurenine/alpha-aminoadipate aminotransferase, mitochondrial	Aadat	84	1.5288	2.7621	1.4029	0.751033	1.7679	1.6817	1.957	0.140819	1.05312	40.3352
Q5SWU9;D3Z0B3	Q5SWU9	47;1	47;1	42;0	Acetyl-CoA carboxylase 1;Biotin carboxylase	Acaca	84	1.5825	1.043	1.4003	0.274445	1.9134	1.2097	1.0346	0.465142	0.968276	39.3027
Q8K310	Q8K310	10	10	10	Matrin-3	Matr3	83	2.2005	1.4115	2.0636	0.421603	1.2599	1.1729	1.7232	0.295817	1.36564	30.8641
Q99P30	Q99P30	10	10	10	Peroxisomal coenzyme A diphosphatase NUDT7	Nudt7	83	1.1638	0.97085	1.151	0.107895	0.99863	0.97654	0.94872	0.0250098	1.12373	10.1802
Q9Z1Z0	Q9Z1Z0	23	23	23	General vesicular transport factor p115	Uso1	83	1.7414	1.1464	1.1235	0.350321	1.1807	1.0374	1.6494	0.320093	1.03718	36.0964
Q9DCD0	Q9DCD0	11	11	11	6-phosphogluconate dehydrogenase, decarboxylating	Pgd	83	1.0266	0.67825	0.73274	0.187381	0.98407	0.73375	0.72738	0.146396	0.996888	29.2307
D3Z315;O89079;F6YFR7;E9Q6I5;F6XIG5	D3Z315;O89079;F6YFR7	6;6;3;2;2	6;6;3;2;2	6;6;3;2;2	Coatomer subunit epsilon	Cope	82	1.2767	1.1414	1.1057	0.0902049	1.2249	1.2927	1.4536	0.117466	0.887339	11.7355
Q3UPH1	Q3UPH1	3	3	3	Protein PRRC1	Prrc1	82	1.084	1.0295	1.0446	0.0281384	1.1334	1.184	1.451	0.170645	0.838048	13.8454
Q8K1M3;P12367;H3BK84;P31324	Q8K1M3;P12367	9;6;1;1	9;6;1;1	9;6;1;1	cAMP-dependent protein kinase type II-alpha regulatory subunit	Prkar2a	82	1.1152	0.99201	1.0904	0.0651555	1.0734	1.1042	1.1799	0.0548048	0.952378	7.83245
Q9DC69	Q9DC69	11	11	11	NADH dehydrogenase [ubiquinone] 1 alpha subcomplex subunit 9, mitochondrial	Ndufa9	82	1.2457	1.3185	1.1466	0.0862847	1.1591	1.2426	1.0978	0.0726831	1.06038	9.35329
P10518	P10518	10	10	10	Delta-aminolevulinic acid dehydratase	Alad	82	0.88424	0.81087	0.94159	0.0655234	0.79117	0.67735	0.91134	0.117009	1.10792	16.527
A2ABY3;Q922E4	A2ABY3;Q922E4	13;12	13;12	13;12	Ethanolamine-phosphate cytidylyltransferase	Pcyt2	82	1.0319	0.83387	1.3441	0.257235	0.95502	0.95485	0.88709	0.0391704	1.14763	24.406
P62196;Q8K1K2	P62196;Q8K1K2	11;9	11;9	11;9	26S protease regulatory subunit 8	Psmc5	82	1.0712	0.9777	1.0274	0.046781	1.1114	0.96392	1.0838	0.0784042	0.973784	8.73202
P97449	P97449	19	19	19	Aminopeptidase N	Anpep	82	1.2086	1.0059	0.91648	0.149676	0.9746	0.99623	1.2833	0.172324	0.962156	21.4024
Q8VCC2	Q8VCC2	15	12	11	Liver carboxylesterase 1	Ces1	82	0.93281	0.33265	0.68981	0.301884	1.1491	0.15578	0.45164	0.510011	1.11315	98.6552
P51859;E0CXA0;E0CYW7	P51859;E0CXA0	8;7;1	8;7;1	8;7;1	Hepatoma-derived growth factor	Hdgf	82	1.1343	1.2421	2.1433	0.554055	1.6815	1.2338	1.5326	0.227994	1.01614	39.8616
Q8VC97	Q8VC97	11	11	11	Beta-ureidopropionase	Upb1	81	6.1275	5.1617	8.5607	1.7515	8.0633	2.3856	1.9458	3.41207	1.60148	86.7242
P24527	P24527	15	15	15	Leukotriene A-4 hydrolase	Lta4h	81	0.81634	0.69157	0.8543	0.0851367	0.69411	0.76603	0.76216	0.0404522	1.06296	12.1131
Q9DCS3;A2A845	Q9DCS3	7;3	7;3	7;3	Trans-2-enoyl-CoA reductase, mitochondrial	Mecr	81	1.0934	1.291	0.85258	0.219565	1.0198	0.96338	1.0425	0.04074	1.06984	20.7461
E9PZ00;Q8BFQ1;K3W4L3;Q61207;J3QPG5	E9PZ00;Q8BFQ1;K3W4L3;Q61207;J3QPG5	5;5;5;5;5	5;5;5;5;5	5;5;5;5;5	Sulfated glycoprotein 1	Psap	81	1.9451	2.6637	1.7193	0.493164	1.896	2.0837	2.4443	0.278656	0.985072	26.7573
P47955;E9Q3T0	P47955	3;1	3;1	3;1	60S acidic ribosomal protein P1	Rplp1	80	1.1759	1.0091	1.0744	0.0840521	1.0924	1.3127	1.3969	0.157238	0.857286	14.6213
B1AWZ5;Q9CQE1	B1AWZ5;Q9CQE1	4;4	4;4	4;4	Protein NipSnap homolog 3B	Nipsnap3b	80	1.3193	1.3081	1.104	0.1212	1.0213	1.2985	1.0412	0.154617	1.11021	16.8944
Q8BJ64	Q8BJ64	14	14	14	Choline dehydrogenase, mitochondrial	Chdh	80	1.0738	0.78651	0.99181	0.14799	0.98447	0.84215	0.9559	0.0752887	1.02501	17.5556
Q60865;F6YLI0	Q60865	4;1	4;1	4;1	Caprin-1	Caprin1	80	1.4517	1.1533	1.1251	0.180972	1.1627	1.2177	1.352	0.097379	0.999384	16.5261
P35979;D3YX33;F8VQK7	P35979	6;2;1	6;2;1	6;2;1	60S ribosomal protein L12	Rpl12	79	1.1833	1.0489	1.0569	0.0753927	1.1263	1.1166	1.2614	0.0809456	0.93859	9.76258
P63242;Q8BGY2;J3QPS8	P63242;Q8BGY2	8;4;3	8;4;3	8;4;3	Eukaryotic translation initiation factor 5A-1;Eukaryotic translation initiation factor 5A-2	Eif5a;Eif5a2	79	1.1478	1.0239	1.1182	0.0647043	1.0966	1.0944	1.1958	0.0579187	0.971389	7.81883
A2ATU0	A2ATU0	14	14	14	Probable 2-oxoglutarate dehydrogenase E1 component DHKTD1, mitochondrial	Dhtkd1	79	0.40437	0.30757	0.71694	0.213953	0.45751	0.46546	0.44422	0.0107313	1.04512	44.982
Q8VDQ1;Q3TXN1;D6RGL6	Q8VDQ1;Q3TXN1	6;4;1	6;4;1	6;4;1	Prostaglandin reductase 2	Ptgr2	79	0.68435	0.67569	0.89753	0.125654	0.73179	0.84397	0.70539	0.0735818	0.989663	19.2991
Q8C6B0;H3BJI7;Q76I24;Q5I0W6;Q76I26;G3X9G9	Q8C6B0;H3BJI7;Q76I24;Q5I0W6;Q76I26	6;4;4;4;4;2	6;4;4;4;4;2	6;4;4;4;4;2		Mettl7a1;AB099516;Mettl7a2;Ubie;Mettl7a2-Higd1c	79	1.3502	1.5858	1.5853	0.13588	1.3968	1.6044	1.4997	0.103801	1.00453	11.3647
Q8K4Z3	Q8K4Z3	3	3	3	NAD(P)H-hydrate epimerase	Apoa1bp	78	0.94149	0.94497	1.0301	0.0501846	0.9573	0.92637	0.90066	0.0283601	1.04749	5.99865
Q9CPQ8;F2Z452;J3QNM7	Q9CPQ8;F2Z452	4;2;1	4;2;1	4;2;1	ATP synthase subunit g, mitochondrial	Atp5l;Atp5l-ps1	78	0.96348	1.0592	0.90296	0.0787781	1.0007	0.89365	0.93537	0.0539572	1.0339	9.89837
D3YYM6;Q91V55;P97461	D3YYM6;Q91V55;P97461	6;6;5	6;6;5	6;6;5	40S ribosomal protein S5;40S ribosomal protein S5, N-terminally processed	Rps5	78	1.3247	0.72866	0.88084	0.309686	0.78014	1.071	1.4276	0.324286	0.894917	43.3931
Q8CHQ9	Q8CHQ9	5	5	5	Probable N-acetyltransferase CML2	Cml2	78	1.8254	1.2752	1.2415	0.32782	1.4207	1.3179	1.8575	0.286511	0.944736	29.3724
P52430;H3BK03;H3BLB8	P52430;H3BK03	8;5;3	8;5;3	8;5;3	Serum paraoxonase/arylesterase 1	Pon1	78	0.94242	0.99571	1.2583	0.169102	1.1124	1.1195	0.987	0.0745339	0.993019	17.3247
Q3ULD5	Q3ULD5	16	16	16	Methylcrotonoyl-CoA carboxylase beta chain, mitochondrial	Mccc2	77	1.2228	1.0445	1.2361	0.106988	1.1249	0.92681	0.85661	0.139133	1.20461	17.0267
P70349;B0R1E3	P70349;B0R1E3	4;3	4;3	4;3	Histidine triad nucleotide-binding protein 1	Hint1	77	0.89408	0.82521	1.0495	0.114894	0.98085	0.98416	1.0071	0.014296	0.931591	12.5322
Q64514	Q64514	16	16	16	Tripeptidyl-peptidase 2	Tpp2	77	0.96587	0.87721	1.2083	0.171393	0.82362	0.74666	1.1081	0.19039	1.13926	27.1793
Q99J08;Q5SQ27	Q99J08	15;1	15;1	15;1	SEC14-like protein 2	Sec14l2	77	0.83506	0.71045	1.0724	0.183878	0.85846	0.75927	0.77269	0.0538133	1.09517	22.1273
Q9CZN7	Q9CZN7	14	13	13	Serine hydroxymethyltransferase	Shmt2	77	0.98297	0.93368	0.76947	0.111786	0.99641	0.79278	0.72925	0.139568	1.06658	20.7914
Q99LF4	Q99LF4	12	12	12	tRNA-splicing ligase RtcB homolog	D10Wsu52e	77	1.0932	1.0806	1.1751	0.0513105	1.122	0.96205	1.1633	0.106295	1.03127	10.8423
Q6ZWZ6;P63323	Q6ZWZ6;P63323	6;5	6;5	6;5	40S ribosomal protein S12	Rps12	77	1.1913	1.2826	1.0824	0.100229	1.0685	1.1343	1.3061	0.122678	1.01351	13.4721
Q8JZZ0	Q8JZZ0	9	9	7	UDP-glucuronosyltransferase 3A2	Ugt3a2	77	1.2495	1.4146	1.2129	0.107456	1.2012	1.2589	1.3879	0.0955922	1.00754	11.1659
P62983	P62983	7	7	2	Ubiquitin-40S ribosomal protein S27a;Ubiquitin;40S ribosomal protein S27a	Rps27a	76	1.2461	1.1539	1.2984	0.0731624	1.2829	1.4466	1.404	0.084929	0.894738	8.55654
Q9Z2Y8;Q80ZV3	Q9Z2Y8;Q80ZV3	7;4	7;4	7;4	Proline synthase co-transcribed bacterial homolog protein	Prosc	76	0.90394	0.95395	1.0049	0.0504807	0.98155	1.0482	1.0451	0.0376174	0.931034	6.43852
Q61646	Q61646	11	11	11	Haptoglobin;Haptoglobin alpha chain;Haptoglobin beta chain	Hp	76	1.4522	0.44591	0.50722	0.564117	1.5951	1.4174	4.1858	1.54959	0.334153	95.5042
Q6DFW4	Q6DFW4	7	7	7	Nucleolar protein 58	Nop58	76	1.2292	1.099	1.142	0.0663386	1.0948	1.3347	1.3767	0.152087	0.911723	13.2886
Q93092	Q93092	9	9	9	Transaldolase	Taldo1	76	1.0613	0.8362	1.0307	0.122091	0.97194	1.0566	1.1892	0.109508	0.910018	16.1462
Q569X9;E9PXC3	Q569X9;E9PXC3	14;9	14;9	3;1		Cyp2c67;Cyp2c69	76	0.80488	0.92837	0.83815	0.0638962	1.0344	1.1263	0.68664	0.231906	0.903088	25.5459
Q8BP47	Q8BP47	14	14	14	Asparagine--tRNA ligase, cytoplasmic	Nars	76	1.1683	0.96729	0.99605	0.108706	1.0347	1.0126	1.0959	0.0431523	0.996322	11.1986
Q64464	Q64464	12	12	11	Cytochrome P450 3A13	Cyp3a13	75	0.21394	0.19626	0.1772	0.0183743	0.20184	0.21648	0.27177	0.0368816	0.851193	18.5778
Q8BWF0	Q8BWF0	10	10	10	Succinate-semialdehyde dehydrogenase, mitochondrial	Aldh5a1	75	1.1891	1.201	1.2507	0.0326758	1.2178	1.1983	1.0286	0.104063	1.05693	9.4544
P61222	P61222	11	11	11	ATP-binding cassette sub-family E member 1	Abce1	75	1.245	1.1736	1.0303	0.109338	1.2617	1.1353	1.2382	0.067228	0.948751	11.0107
Q9CPR4;Q6ZWZ7;B2RY53	Q9CPR4;Q6ZWZ7	5;5;2	5;5;2	5;5;2	60S ribosomal protein L17	Rpl17	75	1.1748	1.1319	1.0534	0.0615638	1.0827	NaN	1.3914	0.218284	0.905407	18.4818
P08228	P08228	6	6	6	Superoxide dismutase [Cu-Zn]	Sod1	75	0.78614	0.81765	1.0343	0.135101	0.65264	1.0329	0.79907	0.191797	1.06177	27.791
Q9WU78	Q9WU78	15	15	15	Programmed cell death 6-interacting protein	Pdcd6ip	75	0.94346	0.83499	1.0374	0.101292	0.92601	0.9176	1.015	0.0539702	0.985042	12.1877
Q7TPR4;A1BN54;O88990;D3YY95	Q7TPR4;A1BN54	29;28;5;3	18;17;1;1	17;16;0;0	Alpha-actinin-1	Actn1	75	1.106	0.84615	1.1118	0.151727	0.92866	1.0096	1.1447	0.109146	0.993834	18.2621
O55029	O55029	16	16	16	Coatomer subunit beta	Copb2	74	1.3792	1.2119	1.3137	0.0843038	1.4007	1.5122	1.5497	0.0775022	0.875006	8.3124
E9PVA8;Q8BIX2	E9PVA8	25;12	25;12	25;12		Gcn1l1	74	1.2705	1.1418	1.1323	0.0771937	1.2441	1.2527	1.3525	0.0602558	0.920843	8.046
P62821	P62821	6	3	1	Ras-related protein Rab-1A	Rab1A	74	1.3578	1.155	1.1012	0.135318	1.2792	1.2658	1.7516	0.27669	0.84113	22.3474
O70503	O70503	7	7	7	Estradiol 17-beta-dehydrogenase 12	Hsd17b12	74	1.0153	1.043	0.9322	0.0576621	0.89157	1.2263	1.1334	0.172799	0.919794	16.9613
Q99J39	Q99J39	14	14	14	Malonyl-CoA decarboxylase, mitochondrial	Mlycd	74	1.095	1.3728	0.86178	0.255834	1.2385	1.2374	1.1539	0.0485294	0.91729	23.3974
P47754;D6RCW7	P47754;D6RCW7	8;7	8;7	7;6	F-actin-capping protein subunit alpha-2	Capza2	73	0.96963	0.95105	0.95233	0.0103774	1.0236	NaN	1.0189	0.0033234	0.937743	1.13142
P97872	P97872	18	18	18	Dimethylaniline monooxygenase [N-oxide-forming] 5	Fmo5	73	1.0105	1.1234	1.1419	0.0711274	0.9328	1.0888	0.96818	0.0817893	1.09567	10.4778
P52480	P52480	9	8	8	Pyruvate kinase isozymes M1/M2	Pkm	73	1.2318	0.90922	0.91083	0.185779	1.0358	1.164	1.5975	0.294354	0.803689	29.5686
Q9CW42;D3YZZ3	Q9CW42;D3YZZ3	9;8	9;8	9;8	MOSC domain-containing protein 1, mitochondrial	2016-03-01	73	0.67986	0.55594	0.54949	0.073478	0.69516	0.71068	0.52523	0.102882	0.924508	20.197
P00375	P00375	6	6	6	Dihydrofolate reductase	Dhfr	73	0.97415	0.68413	1.0874	0.207992	0.77918	1.01	0.81756	0.123682	1.0533	26.8155
Q9WTP6;F7BP55	Q9WTP6	11;2	11;2	11;2	Adenylate kinase 2, mitochondrial	Ak2	72	0.93852	1.1187	1.1192	0.104172	1.2051	1.1725	0.99872	0.110947	0.940794	13.9276
Q99KQ4	Q99KQ4	11	11	11	Nicotinamide phosphoribosyltransferase	Nampt	72	1.0255	0.76899	0.88745	0.12838	0.79829	0.95287	1.0454	0.124847	0.959014	19.6365
P50396;D6RI86;B7FAU8	P50396	14;4;3	10;2;2	10;2;2	Rab GDP dissociation inhibitor alpha	Gdi1	72	0.94175	0.83217	1.1627	0.168363	0.94715	1.013	1.0442	0.0495452	0.977456	17.8971
Q9D0I9	Q9D0I9	18	18	18	Arginine--tRNA ligase, cytoplasmic	Rars	72	1.1082	1.0084	1.0866	0.0525069	1.0839	0.99239	1.1592	0.0835362	0.99002	9.17482
Q9JIA6;Q9R0N0	Q9JIA6;Q9R0N0	6;5	6;5	6;5	Galactokinase	Galk1	72	0.86017	0.57298	0.8247	0.156578	0.71516	0.72063	0.851	0.0768969	0.987345	23.1212
Q9EQH3	Q9EQH3	14	14	14	Vacuolar protein sorting-associated protein 35	Vps35	72	1.0135	1.1415	0.95625	0.09485	0.962	0.99388	1.1642	0.108712	0.99717	13.8891
B7FAU9;Q8BTM8;B7FAV1;F6XC15;J3JS91;F6Z2C0;D3YW87;Q8VHX6;D3Z576;F7AVL7	B7FAU9;Q8BTM8;B7FAV1	28;28;27;5;3;2;2;2;2;1	27;27;26;4;3;2;1;1;1;1	27;27;26;4;3;2;1;1;1;1	Filamin-A	Flna	71	1.1031	0.74202	1.0312	0.191125	1.5198	0.92927	1.2619	0.296052	0.775086	31.1477
P19783;M0QWX7;D6RG40	P19783;M0QWX7	8;4;1	8;4;1	8;4;1	Cytochrome c oxidase subunit 4 isoform 1, mitochondrial	Cox4i1	70	1.1531	1.1491	1.0343	0.0674642	1.0754	0.90989	1.0969	0.10233	1.08251	11.6619
P03888	P03888	2	2	2	NADH-ubiquinone oxidoreductase chain 1	Mtnd1	70	1.1964	1.1616	0.99068	0.11011	1.0973	1.1131	1.0384	0.0393678	1.03074	10.513
Q99L04	Q99L04	10	10	10	Dehydrogenase/reductase SDR family member 1	Dhrs1	70	1.1891	1.0194	1.2052	0.102939	1.2066	1.1586	1.0392	0.0862005	1.00273	11.8126
P27046;F6QMB7	P27046	20;3	20;3	20;3	Alpha-mannosidase 2	Man2a1	69	1.1761	0.98247	0.86433	0.157401	1.1115	1.2331	1.267	0.081768	0.836997	17.0336
Q9Z2U1;D3YX79	Q9Z2U1;D3YX79	6;5	6;5	6;5	Proteasome subunit alpha type-5;Proteasome subunit alpha type	Psma5;Gm8394	69	1.0771	1.433	1.1874	0.182186	1.0337	1.0515	1.0516	0.0103058	1.17875	14.8146
Q8BH95;F6T930	Q8BH95;F6T930	10;7	10;7	10;7	Enoyl-CoA hydratase, mitochondrial	Echs1	69	1.1339	0.99256	0.91396	0.111451	0.89423	0.8994	0.98469	0.0508005	1.09434	12.2891
Q922Q1;F6UB20;F7DFG6;E0CZH6	Q922Q1;F6UB20	12;9;5;5	12;9;5;5	12;9;5;5	MOSC domain-containing protein 2, mitochondrial	2016-03-02	69	1.0654	1.1089	0.9312	0.0926276	1.0586	0.96434	0.9739	0.051882	1.03626	10.3461
Q05816	Q05816	6	6	6	Fatty acid-binding protein, epidermal	Fabp5	69	11.963	4.4465	2.3186	5.06689	11.756	5.0657	6.2582	3.56857	0.811446	93.4846
P61982	P61982	9	5	5	14-3-3 protein gamma;14-3-3 protein gamma, N-terminally processed	Ywhag	69	1.1335	1.0994	1.1995	0.0508901	1.0432	1.1679	1.1751	0.0741615	1.01364	7.9343
Q8CDN6	Q8CDN6	8	8	8	Thioredoxin-like protein 1	Txnl1	69	1.1833	0.96638	1.204	0.131622	1.0847	NaN	1.1163	0.0223446	1.0158	11.9479
Q9JHI5	Q9JHI5	13	13	13	Isovaleryl-CoA dehydrogenase, mitochondrial	Ivd	69	1.0191	1.0737	0.88522	0.0969791	0.92503	1.0071	1.0124	0.0489848	1.01137	10.9704
Q80X81;F2Z459	Q80X81;F2Z459	13;9	4;2	4;2		Acat3	69	0.81249	0.76987	1.0703	0.162553	0.79773	1.0136	0.78636	0.128041	1.02116	23.5928
Q91W64;E9Q8U5;E9Q2L0	Q91W64	13;1;1	13;1;1	13;1;1	Cytochrome P450 2C70	Cyp2c70	68	2.5245	2.1593	1.646	0.441326	2.8962	3.2248	3.2161	0.187256	0.677919	21.7647
A3KMP2;D6RH59	A3KMP2	13;2	13;2	13;2	Tetratricopeptide repeat protein 38	Ttc38	68	0.76279	0.77987	0.93258	0.0934886	0.71406	0.60765	0.73862	0.0696173	1.20138	15.2034
Q3U4W8;P56399;D3YYA5;D3Z4K7	Q3U4W8;P56399	15;15;5;5	15;15;5;5	15;15;5;5	Ubiquitin carboxyl-terminal hydrolase;Ubiquitin carboxyl-terminal hydrolase 5	Usp5	68	1.0808	0.98971	1.0418	0.0457015	1.0857	1.1214	1.053	0.034211	0.954667	5.41451
O88986;E9PWY6	O88986;E9PWY6	9;8	9;8	9;8	2-amino-3-ketobutyrate coenzyme A ligase, mitochondrial	Gcat	68	1.042	0.96508	0.78037	0.134465	1.1252	1.1754	0.92889	0.130272	0.863124	18.8648
Q9QY30;J3QNY6	Q9QY30;J3QNY6	25;25	25;25	25;25	Bile salt export pump	Abcb11	68	1.1034	1.1835	1.1752	0.0440457	1.2487	1.4297	1.1342	0.148992	0.908068	12.3293
P10605	P10605	5	5	5	Cathepsin B;Cathepsin B light chain;Cathepsin B heavy chain	Ctsb	68	1.413	1.419	1.2754	0.0812309	1.5037	1.3341	1.6846	0.17528	0.908235	13.0537
Q8VI47	Q8VI47	12	12	12	Canalicular multispecific organic anion transporter 1	Abcc2	68	0.77667	1.025	0.78512	0.140997	0.89732	1.0479	0.86731	0.0967709	0.919738	19.3374
Q9D8W5;B1AT36;Q3TRH2	Q9D8W5;B1AT36;Q3TRH2	10;8;7	10;8;7	10;8;7	26S proteasome non-ATPase regulatory subunit 12	Psmd12	68	1.234	1.2164	1.1623	0.0373663	1.1646	1.4138	1.1959	0.135745	0.957184	11.227
O08553;D3YUS0;P97427;Q6P1J1	O08553	12;1;1;1	12;1;1;1	11;0;0;0	Dihydropyrimidinase-related protein 2	Dpysl2	68	1.0527	0.95274	0.936	0.0631019	1.0998	0.95393	0.83953	0.130452	1.01665	14.9795
D3YZ54;Q9QXE0;E9PWM4;D6RDE9;E9Q0K0;E9Q7H7;E9Q9L4	D3YZ54;Q9QXE0;E9PWM4	13;13;11;1;1;1;1	13;13;11;1;1;1;1	13;13;11;1;1;1;1	2-hydroxyacyl-CoA lyase 1	Hacl1	68	0.93967	0.84258	1.2411	0.207808	1.1496	0.94715	0.90216	0.131806	1.00815	24.4755
P62849	P62849	5	5	5	40S ribosomal protein S24	Rps24	68	1.0182	0.96622	1.0601	0.0470301	0.96238	0.89769	1.1942	0.155908	0.996808	15.9996
D3YTY9;O08677;D3Z2B2;CON__P01045-1;CON__Q2KJ62;CON__P01044-1	D3YTY9;O08677	9;9;3;1;1;1	9;9;3;1;1;1	6;6;3;0;0;0	Kininogen-1;Kininogen-1 heavy chain;Bradykinin;Kininogen-1 light chain	Kng1	67	2.923	1.9452	2.36	0.490768	2.4677	3.3068	3.0835	0.434581	0.816008	25.13
P51410;G3UW34;D3Z629;D3YZT0	P51410;G3UW34;D3Z629	7;7;5;3	7;7;5;3	7;7;5;3	60S ribosomal protein L9	Rpl9;Rpl9-ps6	67	1.1854	1.0278	1.0612	0.0830451	1.1177	1.0535	1.3893	0.178255	0.919646	16.8367
F8VPN4;F6XXE6;E0CYU6;E0CX86;F7CSZ6	F8VPN4;F6XXE6	41;22;9;5;3	41;22;9;5;3	41;22;9;5;3		Agl	67	0.62898	0.5466	1.0054	0.2446	0.57687	0.72478	0.54175	0.0971346	1.18313	37.174
Q9DB29	Q9DB29	7	7	7	Isoamyl acetate-hydrolyzing esterase 1 homolog	Iah1	67	1.0195	1.0093	0.93536	0.0459179	1.1375	0.79362	0.88672	0.177863	1.05193	19.498
E0CZ27;P84244;P02301;F8WI35;E0CYN1;E0CYR7	E0CZ27;P84244;P02301;F8WI35	3;3;3;2;1;1	1;1;1;0;0;0	1;1;1;0;0;0	Histone H3;Histone H3.3;Histone H3.3C	H3f3a;H3f3c	67	1.4235	1.0848	1.2756	0.169802	1.0755	1.3968	1.3039	0.165343	1.00204	18.8092
P00493	P00493	6	6	6	Hypoxanthine-guanine phosphoribosyltransferase	Hprt1	67	0.90468	0.87996	1.021	0.0753146	1.0688	0.76966	0.96891	0.152295	0.999384	18.158
Q80UM7	Q80UM7	11	11	11	Mannosyl-oligosaccharide glucosidase	Mogs	66	0.9392	0.95922	0.9095	0.0250166	0.9834	0.99668	0.98613	0.00701325	0.946636	2.7653
Q8CC88	Q8CC88	30	30	30	von Willebrand factor A domain-containing protein 8	Vwa8	66	0.46558	0.44058	0.59312	0.0818127	0.40652	0.41544	0.41879	0.00634221	1.20837	16.4421
P49722	P49722	5	5	5	Proteasome subunit alpha type-2	Psma2	66	1.1642	1.0029	1.1537	0.0902483	1.1543	1.2412	1.1059	0.0685569	0.948421	10.0486
Q8BMF4	Q8BMF4	11	11	11	Dihydrolipoyllysine-residue acetyltransferase component of pyruvate dehydrogenase complex, mitochondrial	Dlat	66	1.1445	1.228	0.94714	0.144225	1.1229	1.0706	0.85716	0.140777	1.08817	19.0141
Q60991	Q60991	10	10	10	25-hydroxycholesterol 7-alpha-hydroxylase	Cyp7b1	66	1.7482	2.3745	1.6056	0.409022	1.2655	2.7124	3.0587	0.951228	0.814072	45.8646
Q60931;J3QPE8;J3QMG3	Q60931;J3QPE8;J3QMG3	8;8;8	7;7;7	7;7;7	Voltage-dependent anion-selective channel protein 3	Vdac3;Vdac3-ps1	66	1.2454	1.1801	0.89776	0.184767	1.0544	0.99541	1.0586	0.0353328	1.06912	17.0245
O09061	O09061	9	9	9	Proteasome subunit beta type-1	Psmb1	66	1.1795	1.0468	0.9307	0.124492	1.1333	0.94756	1.1989	0.130368	0.96257	16.7974
Q60605;E9PWG4;P05977;P09542;Q8CI43	Q60605	8;1;1;1;1	8;1;1;1;1	8;1;1;1;1	Myosin light polypeptide 6	Myl6	66	1.5677	0.88829	1.0783	0.350527	1.3078	1.1071	1.3635	0.13486	0.935393	31.6218
P62242	P62242	9	9	9	40S ribosomal protein S8	Rps8	66	1.2368	1.2318	1.1871	0.0273654	1.1179	1.2081	1.4053	0.146982	0.979739	12.029
P01868;P01869	P01868;P01869	5;5	5;5	5;5	Ig gamma-1 chain C region secreted form;Ig gamma-1 chain C region, membrane-bound form	Ighg1	66	0.95465	0.95406	0.27685	0.391158	0.58001	0.53047	1.256	0.405342	0.923549	74.3189
Q9R1P0;E9PW69;E9Q0X0	Q9R1P0;E9PW69;E9Q0X0	6;5;3	6;5;3	6;5;3	Proteasome subunit alpha type-4;Proteasome subunit alpha type	Psma4	66	1.0354	1.0372	1.1928	0.0903598	1.0938	1.1618	1.0302	0.0658123	0.993791	10.248
P62204;Q3UKW2;Q9D6P8;G3UX57	P62204;Q3UKW2;Q9D6P8	6;5;3;1	6;5;3;1	6;5;3;1	Calmodulin;Calmodulin-like protein 3	Calm1;Calml3	65	1.0423	0.89751	1.1388	0.121448	1.2105	1.2201	1.3151	0.0578191	0.821905	12.7084
Q6NXL1	Q6NXL1	9	9	9		Sec24d	65	1.3606	1.2304	1.112	0.124347	1.1957	1.4179	1.6532	0.228781	0.867864	18.9798
P19536;Q9D881	P19536;Q9D881	4;4	4;4	4;4	Cytochrome c oxidase subunit 5B, mitochondrial	Cox5b	65	1.0523	1.003	1.2411	0.125677	1.1279	0.90725	0.94033	0.118998	1.10785	16.5761
P48428	P48428	5	5	5	Tubulin-specific chaperone A	Tbca	65	1.4994	1.4112	1.4351	0.045616	1.2268	1.1277	1.5602	0.226581	1.1101	17.6471
Q8QZS1;E0CX19	Q8QZS1;E0CX19	15;13	15;13	15;13	3-hydroxyisobutyryl-CoA hydrolase, mitochondrial	Hibch	65	1.1478	1.3461	1.0371	0.156556	1.121	1.0931	1.0291	0.0471169	1.08874	13.9971
Q9Z1Q9;G3UY93;G3UZ22;G3UYW2;G3UZX1;G3UX02	Q9Z1Q9;G3UY93	22;21;5;2;2;2	22;21;5;2;2;2	22;21;5;2;2;2	Valine--tRNA ligase	Vars	65	1.3035	0.9808	2.2371	0.652436	1.1145	1.1592	1.2726	0.0814998	1.27496	43.8354
A2AQY8;Q8BTY1;A2AQY9	A2AQY8;Q8BTY1;A2AQY9	8;8;6	8;8;6	8;8;6	Kynurenine--oxoglutarate transaminase 1	Ccbl1	65	1.07	0.85725	1.1638	0.157074	1.0873	1.2037	1.0402	0.0841622	0.927909	17.025
G5E8M7;D3YVP9;D3YVQ0	G5E8M7;D3YVP9	8;5;3	6;3;3	2;1;1		Gstm6	65	1.0539	0.84428	1.4536	0.309562	1.2945	0.79677	0.7983	0.286924	1.15996	40.6826
Q00623;CON__P15497	Q00623	11;1	11;1	11;1	Apolipoprotein A-I;Truncated apolipoprotein A-I	Apoa1	65	2.0916	2.1491	2.4723	0.205222	1.9575	3.9791	2.0345	1.14559	0.842167	44.08
Q8JZN5;F6TBZ5;F6W0S5	Q8JZN5	11;2;2	11;2;2	11;2;2	Acyl-CoA dehydrogenase family member 9, mitochondrial	Acad9	65	1.4621	1.1338	1.178	0.178161	1.2744	1.225	1.1465	0.0644994	1.03511	15.1244
P70441	P70441	9	9	9	Na(+)/H(+) exchange regulatory cofactor NHE-RF1	Slc9a3r1	65	1.8732	1.3769	1.4308	0.272316	1.4839	0.92962	2.0874	0.579064	1.03999	42.359
P06728	P06728	13	13	13	Apolipoprotein A-IV	Apoa4	64	1.981	1.7219	2.1161	0.200324	1.8218	4.5655	2.9854	1.37711	0.620846	45.2721
Q99KR3	Q99KR3	8	8	8	Beta-lactamase-like protein 2	Lactb2	64	1.0801	0.99563	1.4002	0.213415	1.0542	1.0949	0.68363	0.226613	1.22706	30.2531
Q91WD5;D3YXT0;F6RJ83	Q91WD5;D3YXT0	11;10;5	11;10;5	11;10;5	NADH dehydrogenase [ubiquinone] iron-sulfur protein 2, mitochondrial	Ndufs2	64	1.2093	1.2493	1.0103	0.128012	1.0869	1.1768	1.096	0.0494865	1.0325	11.9201
Q8BIJ6;E9PWN2;E9PWN3	Q8BIJ6;E9PWN2;E9PWN3	10;7;5	10;7;5	10;7;5	Isoleucine--tRNA ligase, mitochondrial	Iars2	63	1.0934	1.0928	1.1542	0.0352774	1.0095	1.0027	0.98298	0.0137745	1.11526	3.45562
Q8VCR2;A8Y5N4	Q8VCR2;A8Y5N4	6;5	6;5	6;5	17-beta-hydroxysteroid dehydrogenase 13	Hsd17b13	63	0.13469	0.13422	0.05865	0.0437667	0.15276	0.1399	0.17416	0.0173065	0.701684	41.5986
P04919	P04919	10	10	10	Band 3 anion transport protein	Slc4a1	63	2.217	1.9298	1.8816	0.181338	1.7618	4.9536	4.0292	1.64232	0.561063	46.7346
Q91VS7;E9QJW0;D3YU60;D3YVR3	Q91VS7;E9QJW0;D3YU60	3;3;2;1	3;3;2;1	3;3;2;1	Microsomal glutathione S-transferase 1	Mgst1	63	1.1105	1.0031	1.0025	0.0621813	0.98405	1.0123	0.97354	0.0200452	1.04923	6.31963
Q9D7B6;D3YTT4	Q9D7B6;D3YTT4	13;12	13;12	13;12	Isobutyryl-CoA dehydrogenase, mitochondrial	Acad8	63	1.1324	1.0122	1.0852	0.0605597	1.0429	1.0696	1.0033	0.0333585	1.03659	6.47748
Q3UZZ6	Q3UZZ6	9	9	9	Sulfotransferase 1 family member D1	Sult1d1	63	0.58077	1.969	0.55374	0.809411	0.66407	0.82665	0.75819	0.0816268	1.38001	78.9955
Q8VCB3;D3Z0Q6;Q9Z1E4	Q8VCB3	19;1;1	19;1;1	19;1;1	Glycogen [starch] synthase, liver	Gys2	63	0.3779	0.40965	0.8184	0.245671	0.46329	0.5531	0.40915	0.0727078	1.12656	48.3762
P47962;D3YYV8	P47962;D3YYV8	8;5	8;5	8;5	60S ribosomal protein L5	Rpl5	63	1.2028	1.0649	1.0746	0.0769694	1.0571	1.1445	1.2132	0.0782365	0.978769	9.74535
Q68FG2	Q68FG2	38	38	38		Sptbn2	63	1.0878	1.1108	0.59715	0.290144	1.0942	1.1548	0.76674	0.208763	0.927053	37.4249
Q8R5L1;O35658	Q8R5L1;O35658	5;4	5;4	5;4	Complement component 1 Q subcomponent-binding protein, mitochondrial	C1qbp	63	1.5356	1.486	1.4321	0.0517649	1.4847	1.5272	1.393	0.0685867	1.01108	5.82906
Q61694;A2AEP7	Q61694	12;1	12;1	6;0	3 beta-hydroxysteroid dehydrogenase type 5	Hsd3b5	63	0.97173	1.3912	0.90858	0.262318	1.1239	1.1513	1.1278	0.0148224	0.961361	24.0902
P61961;F6XUP5;H7BWZ1;D3YW97	P61961;F6XUP5	3;3;1;1	3;3;1;1	3;3;1;1	Ubiquitin-fold modifier 1	Ufm1	62	0.98892	0.95364	1.076	0.0629809	1.0124	1.1374	1.2312	0.10977	0.892801	11.5779
F6ZFT1;F8WJ64;Q9CR21	F6ZFT1;F8WJ64;Q9CR21	2;2;2	2;2;2	2;2;2	Acyl carrier protein;Acyl carrier protein, mitochondrial	Ndufab1	62	1.1636	1.2038	1.1057	0.0493154	1.228	1.275	1.1444	0.0661492	0.952213	6.90999
Q9CQH7	Q9CQH7	3	3	3	Transcription factor BTF3 homolog 4	Btf3l4	62	1.0973	0.94757	1.0251	0.0748808	0.91169	0.95225	1.0938	0.0956082	1.03794	12.1484
F6RPJ9;Q9JHR7	F6RPJ9;Q9JHR7	14;14	14;14	14;14	Insulin-degrading enzyme	Ide	62	1.4544	2.053	1.0044	0.526052	1.254	1.1284	2.4222	0.713487	0.939058	56.6411
P68040	P68040	14	14	14	Guanine nucleotide-binding protein subunit beta-2-like 1	Gnb2l1	61	1.1285	1.0053	0.95826	0.0879135	1.0401	1.2165	1.2244	0.1042	0.888268	12.3854
Q04447	Q04447	9	9	9	Creatine kinase B-type	Ckb	61	1.1553	0.6833	0.96978	0.237793	1.2117	0.99386	1.2681	0.144823	0.808479	28.3141
Q9CZ30;B1AYJ9	Q9CZ30;B1AYJ9	9;5	9;5	9;5	Obg-like ATPase 1	Ola1	61	1.0897	0.97129	1.1034	0.0726426	1.084	1.1727	1.0705	0.0555199	0.951067	8.51406
P57759;F8WJI4;F8WIM7;D6RG87	P57759	6;1;1;1	6;1;1;1	6;1;1;1	Endoplasmic reticulum resident protein 29	Erp29	61	1.1953	0.97763	0.91596	0.14675	1.0318	1.072	1.1514	0.0608613	0.948909	15.3167
Q91WS0	Q91WS0	4	4	4	CDGSH iron-sulfur domain-containing protein 1	Cisd1	61	1.1948	1.2182	1.0483	0.0920831	1.3297	1.1934	1.0812	0.124445	0.960325	13.0762
P10639	P10639	5	5	5	Thioredoxin	Txn	61	0.89722	0.9071	0.99175	0.0519602	0.91327	0.9829	0.86501	0.0592669	1.01264	8.51734
Q7TMM9;Q9CWF2	Q7TMM9;Q9CWF2	18;17	4;3	3;2	Tubulin beta-2A chain;Tubulin beta-2B chain	Tubb2a;Tubb2b	61	0.82433	0.82383	1.0708	0.142444	0.95238	0.83645	0.86723	0.0600523	1.02368	17.1179
Q9Z0N1;A2AAW9	Q9Z0N1;A2AAW9	10;7	10;7	4;3	Eukaryotic translation initiation factor 2 subunit 3, X-linked	Eif2s3x	61	1.1347	1.0908	1.1551	0.0328579	1.0646	1.0973	1.2296	0.0873666	0.996786	8.25993
Q9JK38	Q9JK38	7	7	7	Glucosamine 6-phosphate N-acetyltransferase	Gnpnat1	60	1.0531	0.89005	1.1124	0.115139	1.0778	1.0365	1.2525	0.11466	0.907553	15.2373
P42227;B7ZC18	P42227;B7ZC18	17;16	17;16	17;16	Signal transducer and activator of transcription 3	Stat3	60	1.1675	0.9627	0.90676	0.13727	2.7066	0.83455	1.3237	0.970932	0.624266	61.3906
P56654;Q148B1	P56654	17;1	6;1	2;0	Cytochrome P450 2C37	Cyp2c37	60	0.3001	0.59588	0.54016	0.157173	0.57436	0.60663	0.50891	0.04979	0.849837	34.0013
E9PXX7;Q91W90	E9PXX7;Q91W90	10;10	10;10	10;10	Thioredoxin domain-containing protein 5	Txndc5	60	1.3518	1.18	1.4156	0.121856	1.2199	1.4005	1.7037	0.244475	0.912884	19.3249
P26350;J3QPK6	P26350	4;1	4;1	4;1	Prothymosin alpha;Thymosin alpha	Ptma	60	1.2577	1.2508	1.4484	0.112146	1.287	1.1465	1.361	0.108955	1.0428	12.1036
Q9JI75	Q9JI75	7	7	7	Ribosyldihydronicotinamide dehydrogenase [quinone]	Nqo2	60	0.76562	0.79743	1.1071	0.188643	0.89784	0.77435	0.87649	0.0660028	1.04766	22.5736
Q91X91	Q91X91	9	9	9	Nicotinate-nucleotide pyrophosphorylase [carboxylating]	Qprt	60	0.90995	0.93347	0.84952	0.0433062	0.90035	0.82814	0.93575	0.0548443	1.01077	7.83665
Q60817;P70670	Q60817;P70670	3;3	3;3	3;3	Nascent polypeptide-associated complex subunit alpha;Nascent polypeptide-associated complex subunit alpha, muscle-specific form	Naca	60	1.4067	0.96044	0.9492	0.260954	0.81397	1.2527	1.404	0.306461	0.955533	35.4821
Q9JMD3;E9PVP0;G3UW37;G3UY87;G3UY59;G3V020;G3UYM0;G3UZB9;G3UYN6	Q9JMD3;E9PVP0;G3UW37;G3UY87;G3UY59;G3V020;G3UYM0	8;7;6;6;5;5;4;1;1	8;7;6;6;5;5;4;1;1	8;7;6;6;5;5;4;1;1	PCTP-like protein	Stard10	60	0.98748	0.94917	1.0189	0.0349217	0.93453	1.0896	0.89308	0.10359	1.01314	11.2272
O70310;Q8CFK1;A2AJH3;O70311	O70310	8;1;1;1	8;1;1;1	8;1;1;1	Glycylpeptide N-tetradecanoyltransferase 1	Nmt1	59	1.2109	1.2291	1.1167	0.0603305	1.3506	1.327	1.4839	0.0846005	0.854668	7.94297
P26043;Q7TSG6;P26040	P26043;Q7TSG6	12;7;4	12;7;4	7;3;0	Radixin	Rdx	59	1.1308	1.1283	1.4356	0.176702	1.2824	1.3933	1.3197	0.0564315	0.924738	14.9604
P62702	P62702	10	10	5	40S ribosomal protein S4, X isoform	Rps4x	59	1.1016	1.2582	0.96829	0.145111	1.0537	1.0629	1.5316	0.273299	0.912255	26.0035
Q8VC12;Q3UEL5	Q8VC12;Q3UEL5	18;18	18;18	18;18	Urocanate hydratase	Uroc1	59	0.91622	0.67763	1.0648	0.195321	0.78574	0.89835	0.7856	0.0650559	1.07651	23.4138
D3YUK4;Q9DCS9	D3YUK4;Q9DCS9	5;5	5;5	5;5	NADH dehydrogenase [ubiquinone] 1 beta subcomplex subunit 10	Ndufb10	59	1.0943	1.0739	0.96637	0.0687325	1.0694	1.0372	0.9532	0.0599934	1.02444	8.82448
Q3THE2;D3Z249	Q3THE2	8;2	8;2	0;0	Myosin regulatory light chain 12B	Myl12b	58	1.2367	0.94759	1.2737	0.17856	1.2111	1.2514	1.4876	0.149369	0.875418	19.2006
Q99PT1	Q99PT1	7	7	7	Rho GDP-dissociation inhibitor 1	Arhgdia	58	1.341	0.60863	1.0494	0.368708	1.0617	1.1094	1.4876	0.233346	0.819698	41.5503
Q8BGA8	Q8BGA8	15	15	15	Acyl-coenzyme A synthetase ACSM5, mitochondrial	Acsm5	58	1.6143	1.8702	1.4109	0.23015	1.5651	1.543	1.4695	0.05005	1.06943	14.4804
E9PUD2;Q8K1M6	E9PUD2;Q8K1M6	12;12	12;12	12;12	Dynamin-1-like protein	Dnm1l	58	0.92684	0.92298	0.97843	0.03096	1.0015	0.84997	0.90917	0.0763662	1.02449	8.92491
Q9QUR6	Q9QUR6	9	9	9	Prolyl endopeptidase	Prep	58	0.90032	0.92562	1.1626	0.144678	1.0547	1.0213	1.0316	0.0171039	0.961687	14.6168
Q80XL6;D3YTQ5;F6U473	Q80XL6;D3YTQ5	11;7;1	11;7;1	11;7;1	Acyl-CoA dehydrogenase family member 11	Acad11	58	0.79477	0.81459	1.118	0.181167	0.88188	1.1341	0.88301	0.145294	0.940797	24.9637
P61750;E9Q798;F6UFB9	P61750;E9Q798;F6UFB9	6;4;3	6;4;3	3;3;3	ADP-ribosylation factor 4	Arf4	58	1.0175	0.9678	0.99845	0.0250746	0.94498	0.94456	1.2049	0.150186	0.964229	14.7769
Q8BKC5	Q8BKC5	12	12	12	Importin-5	Ipo5	58	1.0902	1.0389	0.87601	0.111835	0.99558	0.988	1.1076	0.0669703	0.972156	12.9185
Q9D855;Q9CQB4	Q9D855;Q9CQB4	7;7	7;7	7;7	Cytochrome b-c1 complex subunit 7	Uqcrb	58	1.3654	1.1657	1.0341	0.166812	1.1458	NaN	1.1606	0.0104652	1.03052	14.066
Q921I1;F7CJN9;D3YYR8;E9Q2Q7;E9Q939	Q921I1	31;9;8;5;1	2;0;1;0;0	2;0;1;0;0	Serotransferrin	Tf	57	2.8224	1.9807	2.0779	0.460468	2.8302	3.2194	5.8628	1.65004	0.577633	46.1496
Q7TNG8	Q7TNG8	12	12	12	Probable D-lactate dehydrogenase, mitochondrial	Ldhd	57	1.5019	1.3212	1.1212	0.190432	1.2124	0.57457	1.1326	0.347513	1.35099	38.5344
Q922B2;Q8BJY7	Q922B2	18;3	18;3	18;3	Aspartate--tRNA ligase, cytoplasmic	Dars	57	1.1673	1.0453	1.3496	0.153143	1.3348	1.1053	1.4633	0.181359	0.912589	18.9901
I7HLV2;Q6ZWV3;P86048;B7FAU6	I7HLV2;Q6ZWV3;P86048	4;4;3;1	4;4;3;1	4;4;3;1	60S ribosomal protein L10;60S ribosomal protein L10-like	Rpl10;Rpl10l	57	1.3018	1.1694	1.213	0.0674736	1.2031	1.2125	1.5114	0.175347	0.938172	14.4785
Q8K0C4	Q8K0C4	7	7	7	Lanosterol 14-alpha demethylase	Cyp51a1	57	1.886	1.2478	1.9976	0.404548	1.6176	1.7552	2.3836	0.408366	0.891425	31.817
Q8C165;F7B8J4	Q8C165	13;3	13;3	13;3	Probable carboxypeptidase PM20D1	Pm20d1	57	2.0318	0.93818	1.9588	0.611419	1.2976	1.4816	1.4732	0.103893	1.15906	37.9301
Q8QZR1;D3Z307	Q8QZR1	6;2	6;2	6;2	Tyrosine aminotransferase	Tat	57	0.65278	0.82264	1.4848	0.439615	0.84331	0.54141	1.111	0.284966	1.18612	56.1985
Q61699;E9Q0U7;D3Z3I9;D3Z027	Q61699;E9Q0U7	15;14;3;2	14;13;3;2	14;13;3;2	Heat shock protein 105 kDa	Hsph1	57	1.0847	1.254	0.95829	0.148372	0.88577	1.3344	1.3279	0.257161	0.929235	25.5941
P63158;D3YVC6;D3YZ18	P63158	7;3;3	7;3;3	6;2;2	High mobility group protein B1	Hmgb1	57	0.93482	0.93316	NaN	0.0011738	0.85418	1.1639	0.9122	0.164644	0.956212	16.8566
O88696	O88696	4	4	4	Putative ATP-dependent Clp protease proteolytic subunit, mitochondrial	Clpp	57	1.1543	1.5662	1.1201	0.248273	0.94925	1.4587	1.1894	0.254864	1.06762	28.7723
O88428	O88428	13	13	13	Bifunctional 3-phosphoadenosine 5-phosphosulfate synthase 2;Sulfate adenylyltransferase;Adenylyl-sulfate kinase	Papss2	57	1.2732	1.4998	1.182	0.163637	1.3982	1.2564	1.4126	0.086326	0.972413	13.9503
D6RH49;Q6ZWY3;D3YYB0	D6RH49;Q6ZWY3;D3YYB0	3;3;3	3;3;3	2;2;2	40S ribosomal protein S27;40S ribosomal protein S27-like	Rps27l	57	1.0895	1.054	1.0048	0.0425343	0.95261	1.0212	1.1318	0.090412	1.01375	9.62838
Q62087;H3BL07;H3BKW4	Q62087	7;2;1	7;2;1	7;2;1	Serum paraoxonase/lactonase 3	Pon3	56	1.2152	1.1292	1.1232	0.0514717	1.2502	1.3294	1.2579	0.0436734	0.903609	5.6113
Q99LC3	Q99LC3	10	10	10	NADH dehydrogenase [ubiquinone] 1 alpha subcomplex subunit 10, mitochondrial	Ndufa10	56	1.2918	1.2486	1.0931	0.104505	1.0607	1.2057	1.0702	0.0811126	1.08898	11.2977
Q8CIB5;A6X941;A6X940	Q8CIB5	8;2;2	8;2;2	8;2;2	Fermitin family homolog 2	Fermt2	56	1.0683	0.93216	0.79132	0.138497	0.9115	0.8699	1.2254	0.194355	0.928489	24.4443
Q91VT4;D3Z6C4	Q91VT4	6;2	6;2	6;2	Carbonyl reductase family member 4	Cbr4	56	1.1988	1.166	1.0522	0.0769392	1.1984	1.2252	1.0646	0.0860359	0.979588	10.0191
D6RGQ0;P06909;E9Q8I0;E9Q8H9	D6RGQ0;P06909;E9Q8I0;E9Q8H9	11;11;11;10	11;11;11;10	7;7;7;6	Complement factor H	Cfh	55	1.9316	1.153	1.4028	0.397544	1.6963	2.1739	3.1773	0.755896	0.636736	41.734
F6TQW2;P01864	F6TQW2;P01864	6;3	6;3	5;2	Ig gamma-2A chain C region secreted form	Ighg2c	55	3.5675	3.3767	6.1569	1.553	4.1906	6.442	5.442	1.12804	0.815019	41.3263
P62754	P62754	5	5	5	40S ribosomal protein S6	Rps6	55	1.2089	1.0562	1.183	0.0817173	1.1414	1.137	1.3798	0.138928	0.942567	13.4295
Q9QXD1;E9Q5T5	Q9QXD1	17;6	17;6	17;6	Peroxisomal acyl-coenzyme A oxidase 2	Acox2	55	1.2374	1.4437	1.7626	0.264604	1.7077	NaN	1.4917	0.152735	0.925944	20.2552
P20152;A2AKJ2;P15331;G5E846;G3X981;P19246	P20152	21;3;2;2;2;1	20;3;1;1;1;1	18;3;1;1;1;0	Vimentin	Vim	55	1.7292	0.67032	0.63123	0.622936	1.2448	0.97822	1.08	0.134526	0.917569	62.8604
Q91V64	Q91V64	5	5	5	Isochorismatase domain-containing protein 1	Isoc1	55	0.80942	0.74353	1.1212	0.201735	0.83335	0.88852	0.89812	0.0349548	1.02067	22.9829
Q9CQ65	Q9CQ65	7	7	7	S-methyl-5-thioadenosine phosphorylase	Mtap	55	1.0985	0.95007	1.5973	0.339052	1.0652	1.2305	1.4071	0.170981	0.984625	31.1488
Q78IK4;B1AV14	Q78IK4;B1AV14	9;6	9;6	9;6	Apolipoprotein O-like	Apool	55	0.97607	0.87821	0.89327	0.0526929	0.82016	0.94606	0.98591	0.0865177	0.998336	11.0474
Q8CC86	Q8CC86	13	13	13	Nicotinate phosphoribosyltransferase	Naprt1	54	1.1501	1.0841	1.0872	0.0372425	1.1116	0.96398	0.99056	0.0786859	1.08325	8.40167
Q9QXY6	Q9QXY6	17	17	11	EH domain-containing protein 3	Ehd3	54	0.9654	1.0875	1.1215	0.082089	1.0204	1.2657	1.1964	0.126459	0.911529	13.3738
Q9Z1Q5	Q9Z1Q5	6	6	6	Chloride intracellular channel protein 1	Clic1	54	1.1891	0.9076	1.0389	0.140856	1.2286	0.99069	1.3072	0.164802	0.889156	19.4465
Q9D0M3	Q9D0M3	8	8	7	Cytochrome c1, heme protein, mitochondrial	Cyc1	54	1.1721	1.3257	4.1653	1.68553	1.243	1.2235	0.94077	0.169145	1.95555	77.3371
P35980;G3UZJ6;G3UZK4;G3UYV6;G3UX28	P35980;G3UZJ6;G3UZK4	3;2;2;1;1	3;2;2;1;1	3;2;2;1;1	60S ribosomal protein L18	Rpl18	54	1.2017	0.99556	1.0126	0.114414	1.0118	1.1064	1.4166	0.211753	0.908074	20.9123
Q9D6Y9;F6ZHD8;G3UW30	Q9D6Y9;F6ZHD8;G3UW30	14;14;12	14;14;12	14;14;12	1,4-alpha-glucan-branching enzyme	Gbe1	54	0.76704	0.63406	0.6719	0.0685166	0.7388	0.7208	0.71089	0.0141491	0.955084	10.1066
P67778;Q5SQG5	P67778;Q5SQG5	13;9	13;9	13;9	Prohibitin	Phb	54	1.2021	1.0414	0.99191	0.109889	1.021	1.0923	0.99183	0.0516862	1.04196	11.3472
Q9QYB1	Q9QYB1	10	10	10	Chloride intracellular channel protein 4	Clic4	54	1.3018	1.2684	1.1535	0.077793	1.487	0.80336	1.1345	0.341876	1.08726	30.5953
Q6PA06;E9QND8	Q6PA06;E9QND8	7;6	7;6	7;6	Atlastin-2	Atl2	54	0.98566	1.0814	0.80148	0.142269	0.92055	0.99965	0.89628	0.0540543	1.01848	15.9541
P32261	P32261	7	7	7	Antithrombin-III	Serpinc1	53	2.8072	1.6692	4.0759	1.20394	3.8372	4.4605	4.1341	0.311766	0.687937	42.8971
Q9CQA3	Q9CQA3	10	10	10	Succinate dehydrogenase [ubiquinone] iron-sulfur subunit, mitochondrial	Sdhb	53	0.98306	0.98369	0.92252	0.0351361	0.92174	0.95475	0.91876	0.0199742	1.03364	4.23148
Q923B6	Q923B6	6	6	6	Metalloreductase STEAP4	Steap4	53	1.0836	0.60303	0.70589	0.253046	0.75205	1.1293	1.6745	0.463766	0.672841	50.3755
P70333;J3QPH6	P70333	9;4	9;4	5;2	Heterogeneous nuclear ribonucleoprotein H2	Hnrnph2	53	1.0779	1.0156	0.98032	0.0494096	0.98367	1.1778	1.2651	0.144055	0.897054	13.5026
Q8R4N0	Q8R4N0	9	9	9	Citrate lyase subunit beta-like protein, mitochondrial	Clybl	53	2.451	1.1433	1.143	0.755088	1.04	1.0703	1.0691	0.0171578	1.49	47.845
Q3TWV4;P84091	Q3TWV4;P84091	5;5	5;5	5;5	AP-2 complex subunit mu	Ap2m1	53	0.98229	0.71689	1.0577	0.179014	0.93231	1.0124	1.1052	0.0865228	0.903922	21.258
Q8BU30;E9Q866	Q8BU30	12;1	12;1	12;1	Isoleucine--tRNA ligase, cytoplasmic	Iars	53	1.2475	1.2064	1.1929	0.0284389	1.1389	1.1597	1.2546	0.0616781	1.02634	5.70892
Q9D2G2	Q9D2G2	7	7	7	Dihydrolipoyllysine-residue succinyltransferase component of 2-oxoglutarate dehydrogenase complex, mitochondrial	Dlst	53	1.1824	1.1955	1.0592	0.075197	1.1433	1.1123	1.0816	0.0308501	1.02994	7.12527
Q9D6J6;M0QWP9;D6RGN4	Q9D6J6	9;3;1	9;3;1	9;3;1	NADH dehydrogenase [ubiquinone] flavoprotein 2, mitochondrial	Ndufv2	53	1.3376	1.5327	1.1951	0.169482	1.1946	1.2347	1.4113	0.115293	1.05853	15.4117
Q91WT9;D3YYN0;D3YUF2;D3Z4K2	Q91WT9	11;5;5;3	11;5;5;3	11;5;5;3	Cystathionine beta-synthase	Cbs	53	1.0136	0.81137	1.1333	0.162719	0.994	0.97321	1.1675	0.106679	0.943714	19.4044
Q9DCG6;K3W4L7	Q9DCG6;K3W4L7	14;14	14;14	9;9	Phenazine biosynthesis-like domain-containing protein 1	Pbld1	53	0.7608	0.74103	1.1338	0.22128	0.90673	1.0733	0.87149	0.107792	0.92429	27.6224
Q7TNE1	Q7TNE1	6	6	6	CaiB/baiF CoA-transferase family protein C7orf10 homolog		53	0.78401	0.74891	1.0933	0.189516	0.77849	1.1192	0.92714	0.170815	0.929691	28.2447
Q99020;Q80XR6;Q20BD0	Q99020;Q80XR6;Q20BD0	4;4;4	4;4;4	3;3;3	Heterogeneous nuclear ribonucleoprotein A/B	Hnrnpab	53	1.0122	0.90759	0.99486	0.0560654	0.8905	1.2203	0.94516	0.176757	0.953759	18.2864
P26369;Q3KQM4	P26369;Q3KQM4	5;4	5;4	5;4	Splicing factor U2AF 65 kDa subunit	U2af2	53	1.4298	1.7982	1.1854	0.308484	1.2519	1.4214	1.492	0.123398	1.05956	22.7748
Q9D0E1;B8JK32;B8JK33;F7C9U3;F6W322	Q9D0E1;B8JK32;B8JK33	13;12;11;2;2	13;12;11;2;2	13;12;11;2;2	Heterogeneous nuclear ribonucleoprotein M	Hnrnpm	53	2.0305	1.0481	2.9016	0.927307	1.9805	1.7688	2.9991	0.657774	0.886166	54.946
P47791	P47791	8	8	8	Glutathione reductase, mitochondrial	Gsr	53	1.1715	1.5006	1.4712	0.182113	1.3414	1.4873	1.4477	0.0754483	0.968876	14.2087
Q8BHN3	Q8BHN3	25	25	25	Neutral alpha-glucosidase AB	Ganab	53	NaN	1.2928	1.3865	0.0662559	1.2111	1.642	1.3179	0.224396	0.963546	16.8805
Q9D0S9	Q9D0S9	3	3	3	Histidine triad nucleotide-binding protein 2, mitochondrial	Hint2	53	1.3861	1.6331	1.3286	0.161779	1.4003	1.4644	1.3858	0.0418271	1.02289	11.5466
Q791V5;A2AFW6;Q9D050;D6RCZ1	Q791V5;A2AFW6;Q9D050	11;10;10;1	11;10;10;1	11;10;10;1	Mitochondrial carrier homolog 2	Mtch2	53	1.1613	1.4263	0.992	0.2189	1.0778	1.4057	1.0362	0.202394	1.01702	25.1825
P59325	P59325	6	6	6	Eukaryotic translation initiation factor 5	Eif5	53	1.7616	1.2832	1.28	0.277133	1.3517	1.6443	1.3228	0.177863	1.00139	22.8519
Q9R0Q7;D3Z7C6	Q9R0Q7;D3Z7C6	5;4	5;4	5;4	Prostaglandin E synthase 3	Ptges3	52	0.93745	1.0562	1.0668	0.0718161	1.2312	1.0778	1.2232	0.0863488	0.866443	10.1658
P54775	P54775	10	10	10	26S protease regulatory subunit 6B	Psmc4	52	1.2228	1.0538	1.1477	0.0846741	1.3089	1.1672	1.3331	0.0896171	0.898955	10.2394
Q9Z2W0	Q9Z2W0	13	13	13	Aspartyl aminopeptidase	Dnpep	52	1.0588	0.98826	0.90554	0.0767106	1.0812	1.0272	1.0817	0.0313222	0.925551	8.33223
Q9WVA4	Q9WVA4	7	7	7	Transgelin-2	Tagln2	52	1.1947	0.88715	0.96515	0.159877	1.0785	1.1238	1.3197	0.128197	0.865133	19.1578
Q06185;Q8BTB6	Q06185;Q8BTB6	2;1	2;1	2;1	ATP synthase subunit e, mitochondrial	Atp5i;Atp5k	52	1.0084	0.99318	0.95198	0.0291899	1.2567	1.0186	1.0055	0.141401	0.900256	13.2654
Q80XN0;D3Z2Y8	Q80XN0	11;5	11;5	11;5	D-beta-hydroxybutyrate dehydrogenase, mitochondrial	Bdh1	52	1.0719	0.91604	1.0249	0.0799498	0.93232	1.0538	0.85769	0.0989833	1.05944	13.1305
Q91ZX7;Q3U5J2;D3Z5M3	Q91ZX7	32;4;1	32;4;1	31;4;1	Prolow-density lipoprotein receptor-related protein 1;Low-density lipoprotein receptor-related protein 1 85 kDa subunit;Low-density lipoprotein receptor-related protein 1 515 kDa subunit;Low-density lipoprotein receptor-related protein 1 intracellular domain	Lrp1	52	1.2302	NaN	0.89212	0.239059	1.1325	1.1786	1.3623	0.121572	0.86663	24.6189
P09671	P09671	6	6	6	Superoxide dismutase [Mn], mitochondrial	Sod2	52	1.0241	1.0963	1.0341	0.0391188	1.0008	1.0698	1.0214	0.0354211	1.02021	5.06473
P26645	P26645	9	9	9	Myristoylated alanine-rich C-kinase substrate	Marcks	52	1.2459	1.9134	5.6766	2.3888	1.1629	3.7513	1.3482	1.4439	1.41094	106.595
Q9DCQ2;D3Z253;F6S4J6;D6RE19	Q9DCQ2;D3Z253	9;8;4;1	9;8;4;1	9;8;4;1	Putative L-aspartate dehydrogenase	Aspdh	52	0.93731	1.0398	1.1264	0.0946562	0.96579	1.0641	1.1906	0.112699	0.963676	13.9261
Q8K2C9	Q8K2C9	4	4	4	Very-long-chain (3R)-3-hydroxyacyl-[acyl-carrier protein] dehydratase 3	ptplad1	52	1.1997	0.96691	0.99947	0.126058	1.1395	1.0688	1.0491	0.0475372	0.971965	12.7216
Q4VAA2	Q4VAA2	7	7	2	Protein CDV3	Cdv3	52	1.9626	1.6806	4.8418	1.7494	2.0047	5.3789	2.1489	1.90783	0.890113	86.2021
Q9CQM8;O09167;D3YX47;D3Z4H7	Q9CQM8;O09167;D3YX47	3;3;2;1	3;3;2;1	3;3;2;1	60S ribosomal protein L21	Rpl21;Rpl21-ps6	51	1.0598	1.0574	1.0226	0.0208192	1.3274	1.2874	1.2833	0.024364	0.805469	2.73366
Q9WU79;F6PYI8;F6YFQ5;F6XMC0;E9PUR5	Q9WU79	19;7;2;2;1	19;7;2;2;1	19;7;2;2;1	Proline dehydrogenase 1, mitochondrial	Prodh	51	1.1357	1.2794	1.2427	0.074661	1.092	0.97182	0.88511	0.103895	1.24038	12.2151
P99024;G3UZR1	P99024	19;2	5;0	4;0	Tubulin beta-5 chain	Tubb5	51	1.0957	0.91188	0.53713	0.284672	1.2896	1.0554	1.4431	0.195245	0.671764	36.9512
P17563;D6RHN2	P17563	28;8	5;1	5;1	Selenium-binding protein 1	Selenbp1	51	1.226	1.0543	1.1567	0.0863801	1.1142	0.83853	0.96825	0.137915	1.17666	16.0462
P21614	P21614	10	10	10	Vitamin D-binding protein	Gc	51	1.8448	1.3869	1.4337	0.251948	1.7457	1.8402	1.9966	0.126716	0.835719	17.574
Q6ZWX6	Q6ZWX6	11	11	11	Eukaryotic translation initiation factor 2 subunit 1	Eif2s1	51	0.97762	0.98043	0.96781	0.00662566	0.94796	1.1799	1.0665	0.115979	0.915946	10.9134
Q5SW19	Q5SW19	20	20	20	Clustered mitochondria protein homolog	Cluh	51	1.4387	1.634	1.4728	0.104315	1.5172	1.1003	1.4202	0.218155	1.12576	17.6104
P62301	P62301	4	4	4	40S ribosomal protein S13	Rps13	51	1.1713	1.015	1.0489	0.0822199	1.0875	1.1214	1.3232	0.127428	0.915942	13.2389
F8VQC1;E9Q740	F8VQC1;E9Q740	10;9	10;9	10;9	Signal recognition particle subunit SRP72	Srp72	51	NaN	0.91263	1.3107	0.281478	1.3052	1.504	1.4483	0.102552	0.783322	26.3314
P01867	P01867	6	6	6	Ig gamma-2B chain C region	Igh-3	51	2.1289	2.0616	1.518	0.33497	1.7087	2.5329	2.4547	0.454961	0.852486	26.9322
P35486	P35486	12	12	12	Pyruvate dehydrogenase E1 component subunit alpha, somatic form, mitochondrial	Pdha1	51	0.73953	0.74238	0.80977	0.0397559	0.81545	0.86894	0.72987	0.0701493	0.949227	10.1523
Q8CFX1;A2A7A7;A2A7A8	Q8CFX1;A2A7A7	15;15;5	15;15;5	15;15;5	GDH/6PGL endoplasmic bifunctional protein;Glucose 1-dehydrogenase;6-phosphogluconolactonase	H6pd	51	1.2626	1.0818	0.97274	0.146402	1.0973	1.0965	1.7915	0.401028	0.832344	32.964
J3QMM7;Q9CZ42;K3W4M4;J3QN06;J3QPU6	J3QMM7;Q9CZ42;K3W4M4;J3QN06	10;10;10;8;2	10;10;10;8;2	10;10;10;8;2	ATP-dependent (S)-NAD(P)H-hydrate dehydratase	Carkd	51	1.4262	1.1177	0.84877	0.288941	1.244	1.2538	1.2515	0.00512478	0.904881	25.5532
Q6P5E4;G3UYG7;G3UY73;G3UY35;G3UZC1;G3UZU8	Q6P5E4	22;5;2;1;1;1	22;5;2;1;1;1	22;5;2;1;1;1	UDP-glucose:glycoprotein glucosyltransferase 1	Uggt1	51	1.406	1.0929	1.1328	0.170422	NaN	1.19	1.4736	0.200535	0.90897	20.6134
P22315;Q544X6	P22315;Q544X6	12;12	12;12	12;12	Ferrochelatase, mitochondrial;Ferrochelatase	Fech	51	1.6998	1.6903	1.5067	0.108848	1.4829	1.7578	1.7825	0.166303	0.974837	11.9631
Q9R112;F6ZKZ3;H3BLH2	Q9R112;F6ZKZ3	14;8;6	14;8;6	14;8;6	Sulfide:quinone oxidoreductase, mitochondrial	Sqrdl	51	1.3968	1.0773	1.4334	0.195886	1.4539	0.81288	1.4042	0.356613	1.06443	32.7948
P51855;Q3UEE2;A2AQN9;A2AQN7;H3BKH4	P51855;Q3UEE2	7;6;3;3;2	7;6;3;3;2	7;6;3;3;2	Glutathione synthetase	Gss	51	1.2032	1.2308	1.3517	0.078984	1.2407	1.0426	1.605	0.285264	0.973613	22.8821
Q9EQ06	Q9EQ06	4	4	4	Estradiol 17-beta-dehydrogenase 11	Hsd17b11	51	0.75662	0.98142	1.0558	0.155765	0.8271	1.1955	0.84658	0.207301	0.973742	27.3784
Q91V41;A2AL34;D3YWL1;D3YYX5;D3YW33;D3Z1A7;D3Z444;D3YTZ8;D3YWS1;Q8BNU1;Q923S9;Q8BHC1;Q8BQX0;Q8BHD0;Q9CZT8;P35276;Q9JKM7;Q544E8;P62823;A2A7Z6;O35963;P35283;Q504M8;A2CG35;H3BLG3	Q91V41;A2AL34	8;6;1;1;1;1;1;1;1;1;1;1;1;1;1;1;1;1;1;1;1;1;1;1;1	8;6;1;1;1;1;1;1;1;1;1;1;1;1;1;1;1;1;1;1;1;1;1;1;1	7;5;0;0;0;0;0;0;0;0;0;0;0;0;0;0;0;0;0;0;0;0;0;0;0	Ras-related protein Rab-14	Rab14	50	0.89212	0.98392	0.97005	0.0494852	0.98256	1.1637	1.0911	0.0911623	0.879139	9.92844
Q00898	Q00898	6	3	3	Alpha-1-antitrypsin 1-5	Serpina1e	50	4.1896	7.5799	9.3465	2.62071	8.6966	13.993	10.656	2.67789	0.633247	44.3478
Q8BSL7;P84078;P61205;D3YV25;E9Q2C2;A2A6T9	Q8BSL7;P84078;P61205	5;5;5;1;1;1	3;3;3;0;0;1	3;3;3;0;0;1	ADP-ribosylation factor 2;ADP-ribosylation factor 1;ADP-ribosylation factor 3	Arf2;Arf1;Arf3	50	1.2667	1.1589	1.2526	0.0585937	1.0803	1.2172	0.35104	0.465617	1.38877	52.9565
E9PYT3;Q91YH5	E9PYT3;Q91YH5	8;8	8;8	8;8	Atlastin-3	Atl3	50	1.2046	1.0215	1.2274	0.112872	1.1399	1.2943	1.235	0.0778887	0.941213	11.6916
Q9D1D4	Q9D1D4	4	4	4	Transmembrane emp24 domain-containing protein 10	Tmed10	50	8.5925	1.0844	1.0838	4.33498	1.0454	1.2707	1.4316	0.193993	2.87128	121.849
Q8C2Q8;A2AKU9;Q91VR2;A2AKV1;A2AKV2;A2AKV3;A2AKV0	Q8C2Q8;A2AKU9;Q91VR2;A2AKV1;A2AKV2;A2AKV3	7;7;7;6;6;6;3	7;7;7;6;6;6;3	7;7;7;6;6;6;3	ATP synthase subunit gamma;ATP synthase subunit gamma, mitochondrial	Atp5c1	50	0.96088	0.98558	0.76179	0.122698	0.89086	0.89301	0.80513	0.0501284	1.04606	14.7808
Q61133	Q61133	4	4	4	Glutathione S-transferase theta-2	Gstt2	50	0.54143	0.47278	0.81765	0.182549	0.81578	0.52154	0.50539	0.174728	0.994112	41.2669
P68037;D3YZS3	P68037;D3YZS3	5;3	5;3	5;3	Ubiquitin-conjugating enzyme E2 L3	Ube2l3	49	0.99569	0.88271	1.027	0.0758995	1.1675	0.96417	1.1764	0.120044	0.878276	13.414
Q9R1P4	Q9R1P4	7	7	7	Proteasome subunit alpha type-1	Psma1	49	1.3847	1.0771	1.1288	0.16471	1.2233	1.787	1.1874	0.336295	0.855373	27.6953
Q9EP89	Q9EP89	8	8	8	Serine beta-lactamase-like protein LACTB, mitochondrial	Lactb	49	1.004	1.077	0.49621	0.316359	1.2795	0.42898	1.282	0.491771	0.861805	61.5625
Q91YR1	Q91YR1	8	8	8	Twinfilin-1	Twf1	49	1.6068	1.0129	NaN	0.419951	1.2606	1.7342	1.3607	0.249606	0.902204	36.3798
Q62418	Q62418	8	8	8	Drebrin-like protein	Dbnl	49	2.3782	1.6633	1.7358	0.393492	1.4155	1.5526	2.4594	0.567276	1.06445	37.4257
E9PWY9;Q8C0C7;D6RIJ2	E9PWY9;Q8C0C7	11;11;3	11;11;3	11;11;3	Phenylalanine--tRNA ligase alpha subunit	Farsa	49	1.1497	1.0792	1.2853	0.10475	1.0123	1.3542	1.231	0.173159	0.976845	16.9846
P14576;E9PXC0	P14576;E9PXC0	8;6	8;6	8;6	Signal recognition particle 54 kDa protein	Srp54;Srp54c	49	1.2548	0.9831	1.0233	0.146645	1.2067	0.82874	1.2791	0.24184	0.983907	25.712
Q9R1P1;D3YVS3;D3YUM8	Q9R1P1;D3YVS3	7;4;2	7;4;2	7;4;2	Proteasome subunit beta type-3	Psmb3;Gm5356	49	1.0466	1.1604	1.0056	0.0802023	0.9749	0.86668	1.42	0.293254	0.984983	27.994
P62918	P62918	3	3	3	60S ribosomal protein L8	Rpl8	49	1.5356	1.2462	1.1627	0.195695	1.1796	1.3154	1.4686	0.144587	0.995181	18.4739
Q8CGP2;Q8CGP1;Q6ZWY9;Q64525;Q64478;Q64475;P10854;P10853;Q8CBB6;G3X9D5;Q9D2U9;Q8CGP0;Q64524;P70696	Q8CGP2;Q8CGP1;Q6ZWY9;Q64525;Q64478;Q64475;P10854;P10853;Q8CBB6;G3X9D5;Q9D2U9;Q8CGP0;Q64524;P70696	6;6;6;6;6;6;6;6;6;4;3;3;3;3	6;6;6;6;6;6;6;6;6;4;3;3;3;3	6;6;6;6;6;6;6;6;6;4;3;3;3;3	Histone H2B type 1-P;Histone H2B type 1-K;Histone H2B type 1-C/E/G;Histone H2B type 2-B;Histone H2B type 1-H;Histone H2B type 1-B;Histone H2B type 1-M;Histone H2B type 1-F/J/L;Histone H2B;Histone H2B type 3-A;Histone H2B type 3-B;Histone H2B type 2-E;Histone H2B type 1-A	Hist1h2bp;Hist1h2bk;Hist1h2bc;Hist2h2bb;Hist1h2bh;Hist1h2bb;Hist1h2bm;Hist1h2bf;Gm13646;Hist3h2ba;Hist3h2bb;Hist2h2be;Hist1h2ba	48	0.84494	0.70693	0.81006	0.0717625	0.77849	0.92293	0.94416	0.0901482	0.892783	13.696
Q9CYH2;Q3U125;D3YYG8;D3Z398;D3Z252;D3Z0A8;D3Z143;D3YWL4	Q9CYH2;Q3U125;D3YYG8;D3Z398;D3Z252;D3Z0A8	5;5;4;4;4;3;1;1	5;5;4;4;4;3;1;1	5;5;4;4;4;3;1;1	Redox-regulatory protein FAM213A	Fam213a	48	2.2956	2.9046	2.5843	0.304637	2.8553	2.97	2.6022	0.18819	0.923702	13.517
Q7TMK9	Q7TMK9	10	10	0	Heterogeneous nuclear ribonucleoprotein Q	Syncrip	48	5.2784	2.3292	1.3402	2.04879	1.5812	2.2991	1.6691	0.391579	1.61239	71.8793
O55022	O55022	8	8	7	Membrane-associated progesterone receptor component 1	Pgrmc1	48	1.373	1.3234	1.3408	0.0251653	1.3526	1.3565	1.0004	0.204478	1.08834	16.6422
Q9DCL9;D3Z6P1;D6RCU8	Q9DCL9	12;4;3	12;4;3	12;4;3	Multifunctional protein ADE2;Phosphoribosylaminoimidazole-succinocarboxamide synthase;Phosphoribosylaminoimidazole carboxylase	Paics	48	1.1773	0.91539	0.93272	0.146468	1.0957	0.95612	1.2397	0.141796	0.919153	19.4412
A2ATI9;Q99JX3;A2ATI8;A2ATI6	A2ATI9;Q99JX3;A2ATI8;A2ATI6	5;5;3;3	5;5;3;3	5;5;3;3	Golgi reassembly-stacking protein 2	Gorasp2	48	1.6369	1.1588	NaN	0.338068	1.7238	1.3945	1.6649	0.175606	0.876725	26.5747
P46471;Q8BVQ9	P46471;Q8BVQ9	14;13	14;13	14;13	26S protease regulatory subunit 7	Psmc2	48	0.85661	0.8866	1.0297	0.0924997	1.1332	0.8545	NaN	0.197071	0.930023	22.2113
D3Z0Z6;D3Z136;Q8BHI7	D3Z0Z6;D3Z136;Q8BHI7	1;1;1	1;1;1	1;1;1	Elongation of very long chain fatty acids protein 5	Elovl5	48	1.0759	0.77194	1.1118	0.18672	1.2768	0.8355	0.58572	0.349935	1.09697	43.2692
P24456	P24456	17	11	6	Cytochrome P450 2D10	Cyp2d10	48	1.1255	1.1357	1.1089	0.0135268	1.1036	1.511	0.83833	0.338828	0.976012	29.4629
E9QNH6;E9Q580;P46735;Q7TQD7;D3YV80	E9QNH6;E9Q580;P46735;Q7TQD7	7;7;7;7;3	7;7;7;7;3	5;5;5;5;2	Unconventional myosin-Ib	Myo1b	48	1.7204	1.545	0.87761	0.444685	1.006	2.0242	0.98127	0.595125	1.03279	54.9336
Q91VM9;D3Z636;G8JL76;D3Z096	Q91VM9;D3Z636	5;4;2;1	5;4;2;1	5;4;2;1	Inorganic pyrophosphatase 2, mitochondrial	Ppa2	48	1.2499	1.2306	1.2033	0.0234142	1.156	1.2908	1.2296	0.067495	1.00201	5.82843
Q9D826	Q9D826	11	11	11	Peroxisomal sarcosine oxidase	Pipox	48	1.0022	0.88929	1.505	0.327784	1.3301	1.1193	0.93003	0.200132	1.00505	33.9685
Q8R123;E0CZ66;F8WGX4	Q8R123	6;1;1	6;1;1	6;1;1	FAD synthase;Molybdenum cofactor biosynthesis protein-like region;FAD synthase region	Flad1	47	1.2065	1.1726	0.99792	0.111928	1.3398	1.4636	1.5548	0.107911	0.774866	12.4115
Q8VE09;G3X8X1;E9PV21	Q8VE09;G3X8X1;E9PV21	13;13;11	13;13;11	13;13;11	Tetratricopeptide repeat protein 39C	Ttc39c	47	1.48	1.0267	1.1917	0.229428	1.0804	1.0317	0.8437	0.124995	1.25123	22.5231
Q9CZD3	Q9CZD3	9	9	9	Glycine--tRNA ligase	Gars	47	0.99231	1.0045	1.01	0.00905338	1.1727	0.99232	1.0927	0.0903817	0.92298	8.37203
P49935	P49935	3	3	3	Pro-cathepsin H;Cathepsin H mini chain;Cathepsin H;Cathepsin H heavy chain;Cathepsin H light chain	Ctsh	47	1.0273	1.2217	1.0884	0.0994095	1.0795	1.1367	1.5583	0.261492	0.884197	22.6232
Q8CG76	Q8CG76	8	8	8	Aflatoxin B1 aldehyde reductase member 2	Akr7a2	47	1.0314	0.98737	1.0617	0.0373757	1.1025	1.3982	0.839	0.279754	0.922379	25.3921
P61089	P61089	6	6	6	Ubiquitin-conjugating enzyme E2 N	Ube2n	47	1.2265	0.90596	2.005	0.565199	1.0914	1.5077	1.0656	0.248134	1.129	45.7395
P97429;F7ANV6;D3Z0S1	P97429;F7ANV6;D3Z0S1	9;7;7	9;7;7	9;7;7	Annexin A4;Annexin	Anxa4	47	0.89347	0.84776	1.2657	0.229245	1.071	1.0302	1.0587	0.0209292	0.95159	22.9578
Q8BH59	Q8BH59	10	6	6	Calcium-binding mitochondrial carrier protein Aralar1	Slc25a12	47	1.2083	0.99579	0.75907	0.224724	1.4321	0.67009	1.0574	0.381022	0.937831	42.7372
O55060;D3Z380;D3Z217;D3YWK6;D6RIK3;D3Z0R1	O55060;D3Z380;D3Z217;D3YWK6	7;5;4;4;1;1	7;5;4;4;1;1	7;5;4;4;1;1	Thiopurine S-methyltransferase	Tpmt	47	2.172	2.5931	4.502	1.24165	2.5621	3.5988	3.5697	0.590318	0.952367	44.1237
Q7TQI3;D3YWF6;D3Z7K0	Q7TQI3;D3YWF6	7;5;3	7;5;3	7;5;3	Ubiquitin thioesterase OTUB1	Otub1	46	0.90484	0.66376	2.9695	1.26737	0.8323	0.85957	0.82877	0.016856	1.80038	83.8061
Q9D6Y7	Q9D6Y7	9	9	9	Mitochondrial peptide methionine sulfoxide reductase	Msra	46	0.8478	0.79168	0.98976	0.102093	0.90112	NaN	0.93875	0.0266084	0.95269	12.0027
P80313	P80313	13	13	13	T-complex protein 1 subunit eta	Cct7	46	0.84407	0.93795	0.96347	0.062877	0.91018	0.88908	1.0742	0.101339	0.955465	12.6152
P62331	P62331	5	5	5	ADP-ribosylation factor 6	Arf6	46	1.0374	0.93138	1.0069	0.0545799	0.89639	0.97176	1.3998	0.271514	0.910565	25.5254
Q78ZA7	Q78ZA7	7	7	6	Nucleosome assembly protein 1-like 4	Nap1l4	46	1.1907	0.95448	1.1981	0.138567	1.0585	1.2399	1.1785	0.092264	0.961569	14.7641
P23116	P23116	18	18	18	Eukaryotic translation initiation factor 3 subunit A	Eif3a	46	1.2876	0.97793	1.0128	0.16962	1.1741	0.98328	1.281	0.150818	0.953452	20.3492
Q921F2;Q8R0B4;Q8BLD4;Q6VYI5;Q6VYI4	Q921F2;Q8R0B4;Q8BLD4;Q6VYI5;Q6VYI4	6;5;5;5;5	6;5;5;5;5	6;5;5;5;5	TAR DNA-binding protein 43	Tardbp	46	1.1613	0.99513	0.91326	0.126385	0.84057	1.2961	1.0709	0.22777	0.957014	24.6248
Q8C5H8	Q8C5H8	12	12	12	NAD kinase domain-containing protein 1, mitochondrial	Nadkd1	46	1.2168	1.4249	1.3323	0.10426	1.2697	1.579	1.1595	0.217482	0.991467	18.0807
Q8QZY1	Q8QZY1	10	10	10	Eukaryotic translation initiation factor 3 subunit L	Eif3l	46	1.6074	1.0698	1.1412	0.291963	1.2019	1.2045	1.4497	0.142323	0.990223	25.4712
Q9CZ13	Q9CZ13	14	14	14	Cytochrome b-c1 complex subunit 1, mitochondrial	Uqcrc1	45	1.1997	1.2552	1.1619	0.046929	1.0782	1.1229	1.0575	0.0334259	1.10992	4.96207
Q9CVB6;D3YXG6	Q9CVB6;D3YXG6	8;7	8;7	8;7	Actin-related protein 2/3 complex subunit 2	Arpc2	45	0.97499	1.0031	0.88149	0.0636676	1.0369	1.1773	1.0803	0.071885	0.867986	9.35219
P62334	P62334	9	9	9	26S protease regulatory subunit 10B	Psmc6	45	1.0263	1.0193	1.0724	0.0288497	1.0591	1.1604	1.1112	0.0506569	0.93614	5.34074
P62900	P62900	3	3	3	60S ribosomal protein L31	Rpl31	45	0.9674	0.92159	0.94872	0.0230345	0.98862	1.0307	1.2074	0.116088	0.879441	11.0644
Q64516;B1ASZ3;Q8C635;Q9WU65	Q64516;B1ASZ3	12;11;3;3	12;11;3;3	12;11;3;3	Glycerol kinase	Gk;Gyk	45	0.85975	0.72733	0.87175	0.0801417	0.8611	0.88903	0.93382	0.0366843	0.916124	10.603
Q9QUM9;E0CXB1;E0CYT2	Q9QUM9;E0CXB1	7;6;1	7;6;1	7;6;1	Proteasome subunit alpha type-6	Psma6	45	0.79709	0.86218	0.85977	0.0369037	0.87707	0.84414	0.92456	0.0404291	0.952101	6.35064
P27612;F7D1R5	P27612	11;5	11;5	11;5	Phospholipase A-2-activating protein	Plaa	45	1.351	1.3155	1.3102	0.0221848	1.285	1.4342	1.7651	0.245714	0.886805	16.5232
A2AIH8;Q9D711	A2AIH8;Q9D711	1;1	1;1	1;1	Pirin	Pir	45	1.1967	1.1833	1.3724	0.105522	1.2908	1.1304	1.113	0.0980168	1.06174	11.8489
Q9ERS2	Q9ERS2	6	6	6	NADH dehydrogenase [ubiquinone] 1 alpha subcomplex subunit 13	Ndufa13	45	1.1241	1.1629	1.1928	0.0344459	0.70822	1.1749	1.2698	0.300602	1.10368	28.756
P68510	P68510	9	6	6	14-3-3 protein eta	Ywhah	45	1.0172	0.84847	0.98881	0.090343	0.8849	0.96719	1.1474	0.134259	0.951655	16.446
Q9JL35	Q9JL35	10	10	10	High mobility group nucleosome-binding domain-containing protein 5	Hmgn5	45	1.7047	1.6283	1.3608	0.180583	1.5123	1.6252	1.3909	0.117176	1.03653	13.9094
Q8R059	Q8R059	7	7	7	UDP-glucose 4-epimerase	Gale	45	1.2219	0.83922	1.1658	0.206658	1.0346	1.0059	1.0322	0.0159224	1.05019	19.2754
P60766	P60766	4	4	4	Cell division control protein 42 homolog	Cdc42	45	1.0468	1.0979	1.084	0.0264205	1.0112	1.1341	1.04	0.0642763	1.01363	6.53253
Q9DCT2	Q9DCT2	7	7	7	NADH dehydrogenase [ubiquinone] iron-sulfur protein 3, mitochondrial	Ndufs3	45	1.2309	1.2649	1.0467	0.1174	1.2088	1.2262	1.1413	0.0448461	0.990549	10.6301
P13634	P13634	5	5	5	Carbonic anhydrase 1	Ca1	45	3.4532	2.2997	2.4112	0.636234	2.9673	0.72527	4.7084	1.99681	0.971804	75.0412
A2ADY9	A2ADY9	10	10	10	Protein DDI1 homolog 2	Ddi2	44	3.0993	1.8923	1.2716	0.929391	1.3885	1.3551	1.1225	0.144899	1.62003	45.9147
P62751;D3YWP3;D3YU45;D3Z1D6;D3YU46;D3YTY6;D3YW68	P62751;D3YWP3;D3YU45;D3Z1D6;D3YU46	5;5;4;4;3;2;2	5;5;4;4;3;2;2	5;5;4;4;3;2;2	60S ribosomal protein L23a	Rpl23a;Rpl23a-ps3;Gm3940;Gm10335;Gm10923	44	1.0911	1.0315	1.0183	0.0387863	1.0106	1.1364	1.3341	0.163076	0.902272	14.5339
P60335	P60335	9	9	7	Poly(rC)-binding protein 1	Pcbp1	44	2.5799	2.253	2.6777	0.22241	2.3765	1.1656	2.4939	0.735351	1.2443	37.6125
Q9DD20	Q9DD20	7	7	7	Methyltransferase-like protein 7B	Mettl7b	44	1.1818	1.1308	1.2804	0.0760516	1.1724	1.261	1.3347	0.0812639	0.953531	9.06541
Q9QZD8	Q9QZD8	8	8	8	Mitochondrial dicarboxylate carrier	Slc25a10	44	1.3463	0.90357	1.0011	0.232625	1.0083	1.0209	0.79509	0.126891	1.15108	25.3473
Q80ZP8;Q3TMX5;Q9CXI5;F6USD5;F6T4L3;E0CXA8;F7C1S6	Q80ZP8;Q3TMX5;Q9CXI5;F6USD5;F6T4L3;E0CXA8	6;6;5;4;4;4;1	6;6;5;4;4;4;1	6;6;5;4;4;4;1	Mesencephalic astrocyte-derived neurotrophic factor	Manf	44	1.3593	1.0808	0.84304	0.258398	1.0934	1.1411	1.4938	0.218706	0.8806	29.4482
Q8BJY1;F7BA91	Q8BJY1	11;2	11;2	11;2	26S proteasome non-ATPase regulatory subunit 5	Psmd5	44	1.2926	1.0141	1.5043	0.245857	1.1081	1.1871	1.1756	0.04268	1.09802	19.7022
Q3U1J4	Q3U1J4	6	6	6	DNA damage-binding protein 1	Ddb1	44	0.92841	0.83046	1.0143	0.0919859	0.87671	1.0554	1.0016	0.0916716	0.945277	13.6711
Q9CQC9	Q9CQC9	7	7	5	GTP-binding protein SAR1b	Sar1b	44	1.1439	1.1976	1.1162	0.0413863	1.1886	1.1615	1.1602	0.0160346	0.985016	3.8434
Q3UJU9;A3KGH5;A3KGH6;A3KGH7	Q3UJU9	7;1;1;1	7;1;1;1	7;1;1;1	Regulator of microtubule dynamics protein 3	Rmdn3	44	0.77387	1.0277	0.93202	0.12819	0.75869	1.0385	0.82242	0.146655	1.04351	21.9087
Q91XE4	Q91XE4	8	8	8	Aspartoacylase-2	Acy3	44	0.93957	0.76284	1.2831	0.264549	0.97799	1.0474	0.94551	0.0520485	1.00492	27.0979
Q3UM45;F6TGJ2	Q3UM45	8;2	8;2	8;2	Protein phosphatase 1 regulatory subunit 7	Ppp1r7	43	1.0598	0.91284	1.0457	0.0810841	1.1372	1.2078	1.2804	0.0716023	0.832554	10.0028
P62192	P62192	9	9	9	26S protease regulatory subunit 4	Psmc1	43	1.5295	1.2756	1.3162	0.136388	1.2878	1.1777	1.285	0.0627736	1.09887	11.1256
Q9CQM9	Q9CQM9	5	5	5	Glutaredoxin-3	Glrx3	43	0.7659	0.85184	1.0298	0.134597	0.92358	0.99772	1.0189	0.050052	0.900463	16.0839
Q9QYJ0	Q9QYJ0	5	5	5	DnaJ homolog subfamily A member 2	Dnaja2	43	1.1714	1.0838	1.119	0.0440805	1.0917	1.0895	1.1002	0.00565066	1.02828	3.9531
Q9CPV4;E9Q197;F6ZTG3;E9Q055;E9Q2R6	Q9CPV4;E9Q197;F6ZTG3	8;7;5;1;1	8;7;5;1;1	8;7;5;1;1	Glyoxalase domain-containing protein 4	Glod4	43	1.0461	0.92493	1.2671	0.173495	7.7858	1.4053	0.80609	3.86838	0.323904	117.192
P48776	P48776	9	9	9	Tryptophan 2,3-dioxygenase	Tdo2	43	1.0199	1.0682	1.0943	0.037748	1.0537	1.4869	1.0278	0.25791	0.891828	21.9729
Q8R0W0	Q8R0W0	25	23	23	Epiplakin	Eppk1	43	2.4255	1.152	1.1965	0.722752	1.2392	0.71909	1.7031	0.492273	1.30388	60.7429
P05064;A6ZI44;D3YWI1;Q9CPQ9;A6ZI46;D3Z510;D3YV98;A6ZI47	P05064;A6ZI44;D3YWI1;Q9CPQ9;A6ZI46	12;11;10;7;7;5;5;4	11;10;9;6;6;5;5;3	9;8;7;5;5;5;5;3	Fructose-bisphosphate aldolase A;Fructose-bisphosphate aldolase	Aldoa;Aldoart1	43	1.1409	1.1493	1.0997	0.0265461	0.93861	1.2121	1.6105	0.337875	0.901279	27.0516
G3XA10;Q8VEK3	G3XA10;Q8VEK3	10;10	10;10	10;10	Heterogeneous nuclear ribonucleoprotein U	Hnrnpu	43	1.4746	1.0192	NaN	0.322016	1.1814	1.7365	1.2702	0.298177	0.893174	33.5134
Q6P5F9;A2AKT6;F6YA11	Q6P5F9	7;1;1	7;1;1	7;1;1	Exportin-1	Xpo1	43	1.1253	0.994	1.2586	0.132301	1.1484	1.0937	1.0626	0.0434376	1.02215	12.394
Q9ERK4;E9Q1T9;F6ZEW4;E9QAX7;F7D1H9	Q9ERK4;E9Q1T9;F6ZEW4	11;10;8;5;1	11;10;8;5;1	11;10;8;5;1	Exportin-2	Cse1l	43	0.97014	0.73353	1.0788	0.176542	0.83982	0.92293	0.9348	0.0517516	1.03148	19.8855
P14685;F7B7L8	P14685	14;5	14;5	14;5	26S proteasome non-ATPase regulatory subunit 3	Psmd3	43	1.1715	1.0282	1.2692	0.121217	1.3487	1.1382	0.91422	0.217275	1.01993	21.8448
D3Z6E1;Q9CPQ1	D3Z6E1;Q9CPQ1	1;1	1;1	1;1	Cytochrome c oxidase subunit 6C	Cox6c	43	1.0921	1.2049	1.017	0.0945782	1.1625	1.1049	1.0256	0.068736	1.00638	10.6073
O08997	O08997	3	3	3	Copper transport protein ATOX1	Atox1	42	1.1481	0.98311	0.79269	0.177857	1.0807	1.0897	1.4662	0.220016	0.80402	25.7379
Q8JZU2;F6VVY4	Q8JZU2	5;2	5;2	5;2		Slc25a1	42	1.3479	1.0457	1.1108	0.159049	1.0827	1.1043	0.92448	0.0981796	1.12628	16.583
Q80W21;D3YVP6;D3YVP5;E9QAC8;D3YZ29	Q80W21;D3YVP6;D3YVP5;E9QAC8;D3YZ29	11;10;10;8;6	5;5;5;4;3	5;5;5;4;3	Glutathione S-transferase Mu 7	Gstm7	42	1.0885	0.93091	1.2938	0.181967	1.0404	0.92109	0.9446	0.0631997	1.14009	17.7212
P19639	P19639	9	5	5	Glutathione S-transferase Mu 3	Gstm3	42	2.47	2.3235	4.045	0.954433	2.4203	2.5451	1.7845	0.407907	1.30943	37.1236
Q4FE56;P70398;G3UZS3;E9PWA9;G3UY52;F8VPU6	Q4FE56;P70398	15;15;3;3;1;1	15;15;3;3;1;1	15;15;3;3;1;1	Ubiquitin carboxyl-terminal hydrolase;Probable ubiquitin carboxyl-terminal hydrolase FAF-X	Usp9x	42	1.1697	1.2208	0.75859	0.253397	2.0672	0.82079	1.1222	0.650309	0.785272	54.3092
Q8BH86;E9QMK9;F7CUW7	Q8BH86;E9QMK9	8;8;1	8;8;1	8;8;1	UPF0317 protein C14orf159 homolog, mitochondrial	9030617O03Rik	42	0.76203	1.0777	1.088	0.185297	0.87413	0.92801	0.91841	0.02874	1.07615	19.2498
Q9CRD0	Q9CRD0	5	5	5	OCIA domain-containing protein 1	Ociad1	42	0.97859	1.4164	1.47	0.269578	1.9525	1.4828	0.9809	0.485889	0.875185	39.0809
E9Q557;E9PZW0	E9Q557;E9PZW0	16;13	16;13	16;13	Desmoplakin	Dsp	42	2.0354	1.2614	1.2782	0.442099	1.6527	0.98573	1.5312	0.355234	1.09722	38.6481
P07309	P07309	5	5	5	Transthyretin	Ttr	42	2.5725	2.5506	NaN	0.0154856	2.4313	3.363	2.2908	0.582726	0.950471	21.6307
O88455;D3Z7G1	O88455	3;1	3;1	3;1	7-dehydrocholesterol reductase	Dhcr7	42	3.95	3.2598	2.4664	0.742398	3.1817	2.5544	3.3833	0.432285	1.06106	27.056
Q8VEK0;D3YVV1	Q8VEK0;D3YVV1	4;3	4;3	4;3	Cell cycle control protein 50A	Tmem30a	42	0.80092	NaN	1.3059	0.357075	0.97467	1.1557	0.95922	0.109251	1.02286	35.5182
Q9Z0M5	Q9Z0M5	5	5	5	Lysosomal acid lipase/cholesteryl ester hydrolase	Lipa	41	1.6906	1.6502	1.7113	0.0310748	1.5394	1.2443	1.1195	0.215629	1.29435	16.6757
Q9JMH6	Q9JMH6	12	12	11	Thioredoxin reductase 1, cytoplasmic	Txnrd1	41	1.3594	1.1398	1.207	0.112521	1.1414	1.1457	1.1093	0.0198908	1.09121	9.27596
P46638;G3UY29;E9Q3P9;F8WGS1;G3UZD3;P62492;G3UZL4;E9Q6B3	P46638;G3UY29;E9Q3P9;F8WGS1;G3UZD3;P62492;G3UZL4	4;3;3;3;3;3;2;1	4;3;3;3;3;3;2;1	4;3;3;3;3;3;2;1	Ras-related protein Rab-11B;Ras-related protein Rab-11A	Rab11b;Rab11a	41	1.1921	1.0727	1.0487	0.076807	1.0683	1.3751	2.0296	0.491018	0.740778	33.6584
P68369;P05214	P68369;P05214	16;12	2;2	1;1	Tubulin alpha-1A chain;Tubulin alpha-3 chain	Tuba1a;Tuba3a	41	0.97266	0.87832	0.49226	0.254534	0.77682	0.93682	1.0054	0.117297	0.861789	35.0633
Q64433	Q64433	5	5	5	10 kDa heat shock protein, mitochondrial	Hspe1	41	1.364	1.517	0.99897	0.266149	1.1365	1.3204	1.1602	0.100037	1.07267	22.1883
Q9CQC7	Q9CQC7	2	2	2	NADH dehydrogenase [ubiquinone] 1 beta subcomplex subunit 4	Ndufb4	41	1.1999	1.1431	1.1231	0.0398424	1.1224	1.4694	1.0552	0.222294	0.950398	18.6081
E9Q132;Q8BP67;F6RSK3	E9Q132;Q8BP67	4;4;1	4;4;1	4;4;1	60S ribosomal protein L24	Rpl24	41	1.2242	1.1005	1.0994	0.0717379	1.0913	1.105	1.3304	0.134264	0.970908	13.0365
Q9CPX4;P29391;P49945;H3BKD3	Q9CPX4;P29391;P49945	6;5;3;1	6;5;3;1	6;5;3;1	Ferritin;Ferritin light chain 1;Ferritin light chain 2	Ftl1;Ftl2	41	0.61256	4.3265	NaN	2.62615	4.777	3.582	1.3598	1.73414	0.762295	119.055
Q9CR62;Q5SX46;Q5SX48	Q9CR62;Q5SX46	8;6;3	8;6;3	8;6;3	Mitochondrial 2-oxoglutarate/malate carrier protein	Slc25a11	41	0.82599	0.69359	0.76064	0.0662018	0.74894	0.78349	0.71132	0.0360959	1.01625	9.95766
Q9D9V3;E0CXS3	Q9D9V3;E0CXS3	9;5	9;5	9;5	Ethylmalonyl-CoA decarboxylase	Echdc1	40	1.5446	1.505	1.5171	0.0202929	1.2188	1.2471	1.1387	0.0562249	1.26691	4.86562
P26638;Q8C483;A2AFS0;A2AFS1	P26638;Q8C483;A2AFS0	10;10;8;4	10;10;8;4	10;10;8;4	Serine--tRNA ligase, cytoplasmic	Sars	40	1.2358	1.1822	NaN	0.0379009	2.1855	NaN	2.0304	0.109672	0.573543	6.07426
P63028;D3YU75	P63028	3;1	3;1	3;1	Translationally-controlled tumor protein	Tpt1	40	0.91424	0.75444	0.91183	0.0915728	1.0843	1.1202	1.36	0.149891	0.723947	16.507
F8WJK8;Q99L47;E9Q1V0;E9Q1X9	F8WJK8;Q99L47	6;6;2;1	6;6;2;1	6;6;2;1	Hsc70-interacting protein	St13	40	0.822	1.1205	0.7843	0.184189	0.95983	1.021	1.1381	0.0905855	0.874274	22.0581
E9QPE8;Q9QXS1;E9QN87;E9Q153;E9QKX4;E9QLJ5;E9QMZ5;E9PY96;E9QL05;E9QQ00;E9QK43;E9Q3W4;F6R059;E9Q9J6;E9PW24	E9QPE8;Q9QXS1;E9QN87;E9Q153;E9QKX4;E9QLJ5;E9QMZ5;E9PY96;E9QL05;E9QQ00;E9QK43;E9Q3W4	56;56;56;55;55;55;55;55;55;55;55;52;26;8;5	56;56;56;55;55;55;55;55;55;55;55;52;26;8;5	54;54;54;53;53;53;53;53;53;53;53;50;24;8;5	Plectin	Plec	40	1.7869	1.3141	1.004	0.394258	1.0157	0.9893	1.4916	0.28269	1.174	37.6623
O08807;B1AZS9	O08807;B1AZS9	8;5	6;3	6;3	Peroxiredoxin-4	Prdx4	40	2.3897	1.2445	1.4041	0.620264	1.3728	1.2179	1.6107	0.197856	1.1992	39.5429
Q9CR16	Q9CR16	5	5	5	Peptidyl-prolyl cis-trans isomerase D	Ppid	40	1.1276	1.1157	1.1936	0.0419643	1.0349	1.0938	1.5728	0.295027	0.928515	24.1904
Q9Z2U0;Q9CWH6	Q9Z2U0	10;4	10;4	10;4	Proteasome subunit alpha type-7	Psma7	40	1.2353	0.84437	1.0359	0.195478	0.93322	0.98717	1.0599	0.0635716	1.04539	19.8807
D3YYT0;P15116;P39038	D3YYT0;P15116	11;11;1	11;11;1	11;11;1	Cadherin-2	Cdh2	40	0.98728	NaN	0.99484	0.00534573	0.9248	NaN	1.0172	0.0653367	1.02066	6.75039
E9PYI8;Q9JMA1	E9PYI8;Q9JMA1	13;13	13;13	13;13	Ubiquitin carboxyl-terminal hydrolase;Ubiquitin carboxyl-terminal hydrolase 14	Usp14	40	1.3943	1.1465	1.1158	0.152703	1.115	1.2429	1.2008	0.0651824	1.02751	13.6804
Q62167	Q62167	13	13	2	ATP-dependent RNA helicase DDX3X	Ddx3x	40	1.6582	0.87744	1.6023	0.435533	1.0997	1.5885	1.2008	0.258024	1.06401	37.3259
P15532;Q5NC80;Q5NC79	P15532;Q5NC80;Q5NC79	8;6;4	2;0;0	2;0;0	Nucleoside diphosphate kinase A	Nme1	40	1.2491	1.2278	1.1091	0.0754358	1.0649	1.2604	NaN	0.138239	1.02811	13.461
Q60866;A2AUR3;A2AUR5	Q60866;A2AUR3;A2AUR5	12;7;7	12;7;7	12;7;7	Phosphotriesterase-related protein	Pter	40	1.4826	0.94818	NaN	0.377892	1.1462	1.0903	1.1709	0.0412942	1.07007	31.3041
Q62093	Q62093	4	4	4	Serine/arginine-rich splicing factor 2	Srsf2	39	0.93639	0.81484	1.0502	0.117701	0.92397	1.1286	1.2244	0.153465	0.854884	18.8748
Q64471;D3Z3X5;D3Z5W7	Q64471;D3Z3X5	9;6;3	9;6;3	9;6;3	Glutathione S-transferase theta-1	Gstt1	39	0.71974	0.88548	1.0423	0.161301	0.81229	0.80888	0.5587	0.145436	1.21453	27.105
Q924Z4;D3Z4M2;D3YTM0;D3Z0Z2	Q924Z4;D3Z4M2;D3YTM0;D3Z0Z2	3;2;2;2	3;2;2;2	3;2;2;2	Ceramide synthase 2	Cers2	39	1.2172	1.3217	1.1893	0.0697954	1.1111	0.89192	1.2748	0.192109	1.1374	18.4578
Q9DCU9;E9Q1R2	Q9DCU9;E9Q1R2	9;6	9;6	9;6	Probable 4-hydroxy-2-oxoglutarate aldolase, mitochondrial	Hoga1	39	1.6515	1.2994	1.1995	0.237437	1.2936	1.1392	1.2386	0.0782568	1.13047	18.3151
Q8K3K7	Q8K3K7	6	6	6	1-acyl-sn-glycerol-3-phosphate acyltransferase beta	Agpat2	39	1.436	0.90981	1.3209	0.276622	1.1721	0.83907	1.2521	0.219052	1.12363	30.2946
Q91X72	Q91X72	14	14	14	Hemopexin	Hpx	39	4.1771	1.1566	1.0382	1.77905	NaN	2.0978	3.9019	1.27569	0.708024	93.9375
P70168	P70168	15	15	15	Importin subunit beta-1	Kpnb1	39	1.0355	0.98636	1.0379	0.0290886	1.0345	0.97186	1.0135	0.0318817	1.01321	4.26208
Q9Z211	Q9Z211	4	4	4	Peroxisomal membrane protein 11A	Pex11a	39	0.58252	0.51872	0.91151	0.210788	0.55269	0.71913	0.53032	0.10316	1.11687	35.8049
P32067;A2AR07;D6RI87;F6SXM5	P32067;A2AR07;D6RI87	7;5;4;2	7;5;4;2	7;5;4;2	Lupus La protein homolog	Ssb	39	1.6195	0.80965	0.97876	0.427201	1.3011	1.1662	1.2669	0.0701286	0.912621	38.0264
Q9JLI0	Q9JLI0	12	5	4		Akr1c12	39	0.74975	0.78565	1.1431	0.217479	0.74385	0.95441	0.82522	0.106181	1.06143	27.4349
Q8K411	Q8K411	12	12	12	Presequence protease, mitochondrial	Pitrm1	39	1.153	0.98261	0.86926	0.142822	0.93207	1.169	1.0158	0.12015	0.964067	18.3592
P62911;A2AD25	P62911	3;1	3;1	3;1	60S ribosomal protein L32	Rpl32	39	1.1492	0.9361	1.086	0.10945	0.94976	1.1262	1.1877	0.12351	0.9717	15.3655
P97364	P97364	5	5	5	Selenide, water dikinase 2	Sephs2	39	0.86197	0.86625	1.0192	0.0895668	0.88286	0.94503	0.90605	0.0314174	1.00493	10.3699
Q9DAR7;Q3TBW9;D6RFQ0	Q9DAR7;Q3TBW9	7;6;3	7;6;3	7;6;3	m7GpppX diphosphatase	Dcps	39	0.76249	0.8298	1.0081	0.126916	0.90875	0.6692	1.0131	0.176324	1.0036	25.1231
Q8R010;Q8R3V2	Q8R010;Q8R3V2	6;5	6;5	6;5	Aminoacyl tRNA synthase complex-interacting multifunctional protein 2	Aimp2	38	1.2732	1.2439	1.3063	0.0312193	1.3221	1.4225	1.5276	0.102759	0.894949	7.62033
Q91WQ3	Q91WQ3	12	12	1	Tyrosine--tRNA ligase, cytoplasmic	Yars	38	1.1933	0.92207	0.99578	0.140246	1.3213	0.98644	1.4637	0.245012	0.824924	23.7219
P45591	P45591	5	4	4	Cofilin-2	Cfl2	38	1.0604	0.97793	1.3182	0.177504	1.227	1.1138	1.5	0.198534	0.873914	22.1849
Q9ESX5;B7ZCL7;F6S1S5;A2AN81;F6YUI5	Q9ESX5;B7ZCL7	6;4;2;2;2	6;4;2;2;2	6;4;2;2;2	H/ACA ribonucleoprotein complex subunit 4	Dkc1	38	4.1199	11.251	13.125	4.75143	1.8818	1.4924	12.688	6.35436	1.7741	128.794
Q8BJL9	Q8BJL9	8	6	6		Ugt2b35	38	1.2985	1.2361	1.9681	0.405808	1.4249	1.7416	2.1836	0.381071	0.84161	34.462
Q5YD48	Q5YD48	12	12	12	APOBEC1 complementation factor	A1cf	38	1.1753	1.3504	1.1777	0.100408	0.77038	1.2827	1.1944	0.27388	1.14039	26.5761
Q99JX4;A2A702;A2A701	Q99JX4;A2A702;A2A701	6;4;3	6;4;3	6;4;3	Eukaryotic translation initiation factor 3 subunit M	Eif3m	38	1.0173	1.1341	1.2065	0.0954643	1.0338	1.1623	1.4403	0.207781	0.923413	19.1464
P97450;E9QAD6	P97450;E9QAD6	5;3	5;3	5;3	ATP synthase-coupling factor 6, mitochondrial	Atp5j	38	0.88735	0.99697	1.264	0.19373	1.0028	0.97121	0.94553	0.0286858	1.07836	18.6941
Q6GQT9	Q6GQT9	13	13	13	Nodal modulator 1	Nomo1	38	0.97134	1.1256	2.5335	0.860845	1.0951	1.2676	1.2558	0.0963673	1.27966	56.3423
Q9CQW2;F6QKK2;Q8VEH3	Q9CQW2	3;1;1	3;1;1	3;1;1	ADP-ribosylation factor-like protein 8B	Arl8b	38	1.2265	0.95965	0.91094	0.169882	0.92852	1.0987	1.3438	0.208763	0.91874	24.8184
Q5XJY5	Q5XJY5	13	13	13	Coatomer subunit delta	Arcn1	38	1.1997	1.0396	0.96867	0.118348	0.96578	0.67852	1.2723	0.296942	1.0999	32.4867
O09172;H3BJA3;F6VNW5	O09172;H3BJA3;F6VNW5	6;5;3	6;5;3	6;5;3	Glutamate--cysteine ligase regulatory subunit	Gclm	38	0.98054	1.0781	1.4358	0.239697	1.185	1.2472	1.2538	0.0379602	0.94803	20.8088
Q9Z0S1;D3Z0E6;D3Z5X0	Q9Z0S1;D3Z0E6	7;6;1	7;6;1	7;6;1	3(2),5-bisphosphate nucleotidase 1	Bpnt1	38	1.0814	0.9775	1.0243	0.052035	1.1289	0.96934	0.88521	0.123775	1.03343	13.4366
P62843;D3YTQ9	P62843;D3YTQ9	4;3	4;3	4;3	40S ribosomal protein S15	Rps15	38	0.80641	0.63142	1.073	0.222368	0.8408	0.82147	1.0321	0.116429	0.93188	29.563
Q9R111;D3YU09	Q9R111;D3YU09	8;5	8;5	8;5	Guanine deaminase	Gda	38	1.3606	0.84176	1.0504	0.261071	0.90904	1.2869	1.2789	0.215885	0.936089	30.4493
P17879;Q61696	P17879;Q61696	15;14	12;11	7;6	Heat shock 70 kDa protein 1B;Heat shock 70 kDa protein 1A	Hspa1b;Hspa1a	38	0.67062	1.8702	0.46734	0.758104	0.76804	1.1785	1.2658	0.265789	0.936439	79.5752
Q9JKB1;P58321	Q9JKB1;P58321	6;4	6;4	6;4	Ubiquitin carboxyl-terminal hydrolase isozyme L3;Ubiquitin carboxyl-terminal hydrolase isozyme L4	Uchl3;Uchl4	38	2.0507	2.2991	1.3242	0.506612	1.3951	1.7639	2.6213	0.629115	0.98161	42.2327
K3W4Q8;P18572;J3QP71	K3W4Q8;P18572;J3QP71	6;6;4	6;6;4	6;6;4	Basigin	Bsg	37	0.99291	0.84127	0.74543	0.124784	0.9799	1.0104	1.3829	0.224386	0.764737	24.6747
Q9CZW5	Q9CZW5	9	9	9	Mitochondrial import receptor subunit TOM70	Tomm70a	37	1.0781	0.86267	0.38782	0.353171	0.11414	0.71554	0.24191	0.316842	2.17302	99.6914
Q9DBL1;E9Q5L3	Q9DBL1;E9Q5L3	8;7	8;7	8;7	Short/branched chain specific acyl-CoA dehydrogenase, mitochondrial	Acadsb	37	1.4575	1.2319	1.1776	0.148429	1.1919	1.1721	1.0707	0.0650172	1.12586	12.8393
Q5NCB5	Q5NCB5	6	6	1		Irgm1	37	0.95862	1.1761	0.90803	0.14243	1.1616	0.88837	2.9657	1.12877	0.606649	68.9596
Q9ER88;G3X9M0;G3UWM7;G3UWZ6	Q9ER88;G3X9M0	3;3;1;1	3;3;1;1	3;3;1;1	28S ribosomal protein S29, mitochondrial	Dap3	37	1.092	0.86688	0.77605	0.162662	1.169	0.81965	1.0465	0.177253	0.901086	25.0063
Q8VCI5	Q8VCI5	7	7	7	Peroxisomal biogenesis factor 19	Pex19	37	1.1265	0.78601	NaN	0.240763	1.0928	1.4531	0.86414	0.296922	0.84127	36.2804
O54962	O54962	2	2	2	Barrier-to-autointegration factor	Banf1	37	0.96863	0.73371	0.82333	0.118555	0.85169	0.8963	0.9113	0.0310065	0.949754	14.5099
P53994;Q3TEG7;P59279	P53994	5;1;1	5;1;1	5;1;1	Ras-related protein Rab-2A	Rab2a	37	1.332	1.2131	1.082	0.12505	1.1106	1.2276	1.1526	0.0592706	1.03905	11.5292
Q8JZQ9	Q8JZQ9	12	12	12	Eukaryotic translation initiation factor 3 subunit B	Eif3b	37	0.91619	NaN	0.99159	0.0533159	0.88067	1.2465	0.93518	0.197367	0.934469	20.1266
Q9DBG5	Q9DBG5	6	6	6	Perilipin-3	Plin3	37	1.5193	0.95031	1.4713	0.315564	1.3656	1.0318	1.2842	0.174047	1.07043	27.8964
Q3UNX5	Q3UNX5	12	12	12	Acyl-coenzyme A synthetase ACSM3, mitochondrial	Acsm3	37	1.2314	0.87054	0.94451	0.190612	0.97908	0.97671	0.96937	0.00506255	1.04146	18.7777
Q8VHE0	Q8VHE0	14	14	14	Translocation protein SEC63 homolog	Sec63	37	2.067	1.1181	8.4708	3.9994	6.1339	1.9757	1.3867	2.58758	1.22741	131.447
Q99L45;J3QPC6;E0CXJ3	Q99L45;J3QPC6;E0CXJ3	11;10;6	11;10;6	11;10;6	Eukaryotic translation initiation factor 2 subunit 2	Eif2s2;Gm9892	37	1.3572	1.2301	1.3499	0.0713673	1.2327	1.4557	NaN	0.157685	0.976343	12.9299
Q91VF2	Q91VF2	4	4	4	Histamine N-methyltransferase	Hnmt	37	0.69727	0.59581	1.2277	0.339346	0.75903	0.77655	0.88498	0.0682244	1.0414	41.2615
Q9QY76;Q8BH80	Q9QY76;Q8BH80	7;7	6;6	6;6	Vesicle-associated membrane protein-associated protein B	Vapb	36	1.3924	1.0549	1.1155	0.179932	1.4648	1.4808	1.7361	0.152227	0.761006	18.0194
O88544;F6QTS1;D3Z1R9;D3YV99	O88544;F6QTS1	8;5;3;3	8;5;3;3	8;5;3;3	COP9 signalosome complex subunit 4	Cops4	36	0.88143	0.43038	0.80627	0.241657	1.0473	1.048	1.1567	0.062961	0.651316	34.717
Q9Z1N5;Q8VDW0;G3UXI6;D6RHT5	Q9Z1N5;Q8VDW0	11;6;3;3	11;6;3;3	11;6;3;3	Spliceosome RNA helicase Ddx39b;ATP-dependent RNA helicase DDX39A	Ddx39b;Ddx39a	36	0.89155	0.83421	0.99717	0.0826634	0.94991	1.1234	1.1333	0.103141	0.849162	13.2688
Q8R2Y8	Q8R2Y8	4	4	4	Peptidyl-tRNA hydrolase 2, mitochondrial	Ptrh2	36	1.2033	1.1424	1.2887	0.0734911	1.1086	1.0411	0.77863	0.174321	1.24112	18.8609
E9PYA3;Q99KB8;G5E8T9;E9Q2H8;D3YWI0;D3YUX8	E9PYA3;Q99KB8;G5E8T9;E9Q2H8	7;7;7;5;3;1	7;7;7;5;3;1	7;7;7;5;3;1	Hydroxyacylglutathione hydrolase, mitochondrial	Hagh	36	0.82776	0.86792	NaN	0.0283974	0.86587	1.044	0.91559	0.0919162	0.900214	10.3182
E9PVC6;E9Q9E1;E9PVC5;Q6NZJ6;E9Q770;A2AMI7;D3Z439;D3YWY7;D3YWM1	E9PVC6;E9Q9E1;E9PVC5;Q6NZJ6;E9Q770	19;19;19;19;10;3;2;1;1	19;19;19;19;10;3;2;1;1	16;16;16;16;8;0;2;1;1	Eukaryotic translation initiation factor 4 gamma 1	Eif4g1	36	1.4537	0.99904	1.191	0.228245	0.98437	0.81009	1.1458	0.167896	1.23926	25.4284
Q91WG8;Q3UW64;G3UX23;G3UYD5;G3UZ98;G3UWV5;F6WD11;F6SHH4;F7BWW0	Q91WG8;Q3UW64;G3UX23;G3UYD5	13;13;11;9;6;3;3;2;1	13;13;11;9;6;3;3;2;1	13;13;11;9;6;3;3;2;1	Bifunctional UDP-N-acetylglucosamine 2-epimerase/N-acetylmannosamine kinase;UDP-N-acetylglucosamine 2-epimerase (hydrolyzing);N-acetylmannosamine kinase	Gne	36	1.1879	1.0178	0.97954	0.110914	1.2176	1.0337	1.4213	0.193884	0.867298	18.9725
A6X935;E9Q5L2;E9PVD2	A6X935;E9Q5L2;E9PVD2	15;14;14	15;14;14	15;14;14	Inter alpha-trypsin inhibitor, heavy chain 4	Itih4	36	3.347	1.2704	0.99831	1.28469	NaN	2.1275	4.2534	1.50324	0.586721	83.2474
P97351;D3Z6C3;D3Z7W7	P97351;D3Z6C3;D3Z7W7	7;7;6	7;7;6	7;7;6	40S ribosomal protein S3a	Rps3a;Rps3a2;Rps3a3	36	1.2333	1.5217	NaN	0.20393	1.0314	1.1894	1.3886	0.178996	1.14493	20.9882
P46935	P46935	5	5	5	E3 ubiquitin-protein ligase NEDD4	Nedd4	36	1.4833	0.79589	1.5246	0.40932	1.0742	1.1906	1.1249	0.0583609	1.12216	32.6931
Q9JLJ5	Q9JLJ5	1	1	1	Elongation of very long chain fatty acids protein 1	Elovl1	36	1.3962	1.4286	1.151	0.151786	1.2943	1.1055	2.1274	0.543749	0.878203	37.8087
P50285;Q3UNX7;Q8C9C1;D3Z0T2	P50285;Q3UNX7	11;7;3;3	11;7;3;3	11;7;3;3	Dimethylaniline monooxygenase [N-oxide-forming] 1	Fmo1	36	NaN	0.83642	0.64671	0.134145	0.6624	0.67537	0.6996	0.0188819	1.09194	18.3019
P11983;F2Z483	P11983	12;4	12;4	12;4	T-complex protein 1 subunit alpha	Tcp1	36	0.7857	0.85732	0.8781	0.0484751	0.8602	0.97844	0.77629	0.10156	0.964125	13.0012
G3X9U9;Q9CQ92;D3YZ32	G3X9U9;Q9CQ92	4;4;1	4;4;1	4;4;1	Mitochondrial fission 1 protein	Fis1	36	1.2461	0.9272	1.1687	0.166338	1.1753	1.1151	1.1148	0.0348434	0.98144	15.2439
P13516	P13516	2	2	2	Acyl-CoA desaturase 1	Scd1	36	2.7892	2.6064	3.0695	0.233254	4.0576	NaN	1.8264	1.5777	0.959109	54.2601
Q9CWS0;D3YU15	Q9CWS0;D3YU15	9;7	9;7	9;7	N(G),N(G)-dimethylarginine dimethylaminohydrolase 1	Ddah1	36	1.1677	1.4721	1.1619	0.177443	1.5078	1.3722	0.9582	0.286311	0.99049	26.3982
E9QPW8;P27546;F6XPV7;F6V4Z1;F7CK47	E9QPW8;P27546	6;6;1;1;1	6;6;1;1;1	4;4;0;0;0	Microtubule-associated protein;Microtubule-associated protein 4	Map4	36	2.0172	1.7698	1.998	0.137629	2.1088	1.6392	2.0259	0.250644	1.00192	14.8505
Q9DAW9	Q9DAW9	4	4	4	Calponin-3	Cnn3	35	1.087	1.0501	0.95957	0.0655689	1.1208	1.0922	1.2186	0.0662819	0.902398	8.5981
B1B0C7;E9PZ16	B1B0C7;E9PZ16	25;25	25;25	6;6		Hspg2	35	0.61748	0.59261	0.71369	0.0639469	1.1653	0.90064	NaN	0.187143	0.620792	20.6801
P15864	P15864	4	2	1	Histone H1.2	Hist1h1c	35	0.66624	0.52286	0.60865	0.0721507	0.58506	0.74391	0.73907	0.0903473	0.869301	17.7972
G3X9T8;Q61147;G3X8Q5;E9PZD8;G3UXG1;G3UWP5;CON__ENSEMBL:ENSBTAP00000031900	G3X9T8;Q61147;G3X8Q5;E9PZD8	20;20;20;20;4;2;2	20;20;20;20;4;2;2	20;20;20;20;4;2;2	Ceruloplasmin	Cp	35	1.6876	1.51	1.121	0.289798	1.4117	1.8054	2.7099	0.665638	0.728632	39.2481
Q9D967	Q9D967	3	3	3	Magnesium-dependent phosphatase 1	Mdp1	35	2.5049	0.89977	1.4303	0.817789	0.91165	1.0069	1.2412	0.169594	1.53017	53.2357
A2AJL3;A2AJL4;D6RG41;B7ZCH9;F7ANG8;H3BJ80;B1AY71;D6RHR3	A2AJL3;A2AJL4	9;8;2;2;1;1;1;1	9;8;2;2;1;1;1;1	9;8;2;2;1;1;1;1	FGGY carbohydrate kinase domain-containing protein	Fggy	35	0.82464	0.51845	1.0281	0.256545	0.92831	0.99477	0.91121	0.044143	0.836608	32.7923
O09131;D3Z1Q9;Q8K2Q2	O09131	10;1;1	10;1;1	10;1;1	Glutathione S-transferase omega-1	Gsto1	35	0.8995	1.0488	1.6507	0.397676	1.1402	1.379	1.3054	0.122293	0.941013	34.5089
Q9CZM2;E9QAZ2;E9Q1X1;B8JKK2	Q9CZM2;E9QAZ2;E9Q1X1	4;4;2;1	4;4;2;1	4;4;2;1	60S ribosomal protein L15;Ribosomal protein L15	Rpl15;Gm10020;Gm8420	35	1.2002	1.1632	0.91819	0.153258	0.91634	1.1077	1.3836	0.234901	0.96301	24.9793
E9Q1S3;Q01405	E9Q1S3;Q01405	14;14	14;14	11;11	Protein transport protein Sec23A	Sec23a	34	0.98672	0.90131	1.0154	0.0593492	1.0082	1.1227	1.1739	0.0848412	0.878549	9.84482
Q62446	Q62446	3	3	3	Peptidyl-prolyl cis-trans isomerase FKBP3	Fkbp3	34	1.1303	1.4068	1.513	0.197564	0.99565	1.0944	1.0674	0.051037	1.28271	15.4165
Q61990;E9Q7D8;P57722	Q61990	8;3;3	6;1;1	6;1;1	Poly(rC)-binding protein 2	Pcbp2	34	1.2178	1.2288	1.308	0.0492099	1.2424	1.3942	1.4219	0.0966357	0.92512	8.15388
Q8R0F8	Q8R0F8	4	4	4	Acylpyruvase FAHD1, mitochondrial	Fahd1	34	1.1083	1.2748	1.2089	0.0838505	1.1428	1.1393	1.1914	0.0291222	1.03412	7.44109
O88569	O88569	10	10	10	Heterogeneous nuclear ribonucleoproteins A2/B1	Hnrnpa2b1	34	1.1107	0.97794	1.1182	0.0789032	1.0597	1.2164	NaN	0.110804	0.939279	12.218
P47911;E9PUX4	P47911;E9PUX4	8;6	8;6	8;6	60S ribosomal protein L6	Rpl6;Gm5428	34	1.1476	0.96785	1.1853	0.116201	0.94815	1.3242	1.3093	0.212942	0.921572	20.7284
P14094	P14094	6	6	6	Sodium/potassium-transporting ATPase subunit beta-1	Atp1b1	34	1.2695	1.3488	1.4355	0.0830275	1.517	1.2359	1.4073	0.141674	0.974424	11.9218
Q9JKY7	Q9JKY7	17	14	13		Cyp2d22	34	1.053	1.0455	1.4631	0.238966	1.1994	1.1993	1.029	0.0983516	1.03906	21.8919
Q9D0G0	Q9D0G0	6	6	6	28S ribosomal protein S30, mitochondrial	Mrps30	33	1.0794	1.0514	0.97132	0.0560923	0.88231	0.91582	0.80926	0.0544889	1.18974	8.29042
Q8JZK9	Q8JZK9	11	10	10	Hydroxymethylglutaryl-CoA synthase, cytoplasmic	Hmgcs1	33	4.7258	3.8954	1.9791	1.40867	1.2869	1.6164	2.1935	0.458901	2.0798	48.1557
Q64737;D6RCG1	Q64737	12;4	12;4	12;4	Trifunctional purine biosynthetic protein adenosine-3;Phosphoribosylamine--glycine ligase;Phosphoribosylformylglycinamidine cyclo-ligase;Phosphoribosylglycinamide formyltransferase	Gart	33	1.0274	1.0055	1.044	0.0193107	1.0648	1.0953	1.2402	0.0937118	0.904891	8.47963
P09055	P09055	10	10	10	Integrin beta-1	Itgb1	33	1.0114	0.89573	1.0929	0.0990772	1.0863	1.0637	1.1243	0.0306244	0.916236	10.2973
Q9CR57	Q9CR57	5	5	5	60S ribosomal protein L14	Rpl14	33	1.036	0.93656	0.97726	0.049992	0.89158	1.1727	1.2777	0.199642	0.882656	18.6286
Q9JLV1	Q9JLV1	8	8	8	BAG family molecular chaperone regulator 3	Bag3	33	2.5411	2.4516	0.90015	0.922652	1.88	0.88261	1.465	0.501031	1.3939	58.9102
P34927;B1AR34;J3QPT6	P34927;B1AR34;J3QPT6	6;5;3	6;5;3	5;4;3	Asialoglycoprotein receptor 1	Asgr1	33	1.0396	0.88025	1.0104	0.0848372	0.99437	0.9803	1.0732	0.0500709	0.961409	9.9865
Q61081	Q61081	5	5	5	Hsp90 co-chaperone Cdc37	Cdc37	33	1.126	1.052	1.1084	0.0386582	1.0127	1.083	1.5287	0.279835	0.906743	23.4299
A2AMS3;Q03249;A2AMS2	A2AMS3;Q03249;A2AMS2	6;6;5	6;6;5	6;6;5	Galactose-1-phosphate uridylyltransferase	Galt	33	1.1104	0.92769	NaN	0.129195	1.0547	NaN	1.1148	0.0424971	0.939428	13.2696
Q9R0M5	Q9R0M5	2	2	2	Thiamin pyrophosphokinase 1	Tpk1	33	0.8375	0.7867	1.1206	0.179915	0.75627	0.95501	0.85574	0.09937	1.06926	22.8374
P50462	P50462	4	4	4	Cysteine and glycine-rich protein 3	Csrp3	33	1.373	0.1267	0.042909	0.744919	0.066299	3.0732	0.060337	1.73776	0.48209	218.016
Q9R0P5	Q9R0P5	5	5	5	Destrin	Dstn	33	1.0288	1.0395	0.89357	0.08134	1.0782	1.0117	0.94391	0.067146	0.976287	10.5813
Q8K5B2;D3Z1G3	Q8K5B2	3;1	3;1	3;1	Multiple coagulation factor deficiency protein 2 homolog	Mcfd2	33	1.0976	1.3411	1.0256	0.165336	1.1455	1.1002	NaN	0.0320319	1.02842	14.5992
Q9CR61	Q9CR61	5	5	5	NADH dehydrogenase [ubiquinone] 1 beta subcomplex subunit 7	Ndufb7	33	NaN	1.345	0.97631	0.260703	0.97242	1.022	1.3682	0.215621	1.03549	29.5734
Q9QUH0	Q9QUH0	3	3	3	Glutaredoxin-1	Glrx	33	1.6202	2.5933	2.0234	0.488924	1.64	2.3298	2.2698	0.382115	0.999567	29.8432
Q91WS4	Q91WS4	9	6	6	S-methylmethionine--homocysteine S-methyltransferase BHMT2	Bhmt2	32	9.9012	8.5048	NaN	0.987404	6.7904	1.3253	7.6815	3.44148	1.74771	66.2309
F6RWR5	F6RWR5	7	6	6		BC021614	32	39.085	16.418	33.251	11.7699	NaN	20.7	2.5068	12.8645	2.54965	117.79
Q8BWW3;Q9CYR6	Q8BWW3;Q9CYR6	6;6	6;6	6;6	Phosphoacetylglucosamine mutase	Pgm3	32	0.93006	0.87537	0.89836	0.0274604	0.84494	1.1201	1.0334	0.140681	0.901732	14.4014
Q78IK2	Q78IK2	2	2	2	Up-regulated during skeletal muscle growth protein 5	Usmg5	32	0.67175	1.0321	0.98863	0.196704	0.74446	0.66728	0.87262	0.103719	1.17866	25.8049
Q3TDN2;D3Z2H4;D6RE51;D3YUP4	Q3TDN2	6;2;1;1	6;2;1;1	6;2;1;1	FAS-associated factor 2	Faf2	32	1.2216	1.1159	1.2546	0.0724559	1.344	NaN	1.2172	0.0896611	0.935004	9.25413
P84228	P84228	3	3	1	Histone H3.2	Hist1h3b	32	0.89076	0.6444	0.81251	0.125882	0.75983	0.92473	0.89389	0.0876691	0.910497	19.0474
P52792;F6V339	P52792	11;1	11;1	11;1	Glucokinase	Gck	32	1.094	0.66493	1.8504	0.60022	0.80764	1.0183	0.81011	0.120918	1.36922	51.7521
H3BK44;E9PY90;Q8R311;H3BK48;E9Q3S2;H3BKH2;H3BJS0;H3BJ71;H3BKL6;H3BL19;H3BJI6;H3BJS5;H3BJ35	H3BK44;E9PY90;Q8R311;H3BK48;E9Q3S2;H3BKH2;H3BJS0;H3BJ71;H3BKL6;H3BL19;H3BJI6;H3BJS5	7;7;7;7;7;7;7;6;6;6;6;4;2	7;7;7;7;7;7;7;6;6;6;6;4;2	7;7;7;7;7;7;7;6;6;6;6;4;2	cTAGE family member 5	Ctage5	32	1.5772	1.1722	1.2365	0.217653	1.3226	1.3535	1.5304	0.112123	0.947557	18.2292
Q9D024;F7C265;B1AR93	Q9D024;F7C265	10;6;2	10;6;2	10;6;2	Coiled-coil domain-containing protein 47	Ccdc47	32	1.0363	NaN	3.9172	2.0371	1.0366	1.0416	10.733	5.59678	0.579981	154.731
P63037;B1AXY1;B1AXY0;B1AXX9	P63037;B1AXY1;B1AXY0;B1AXX9	10;7;6;5	10;7;6;5	10;7;6;5	DnaJ homolog subfamily A member 1	Dnaja1	32	0.86146	1.3224	0.93734	0.247149	0.91634	1.0652	0.9118	0.0872845	1.07875	25.4207
Q8BTU6;P10630;E9Q561;D6RJ60	Q8BTU6;P10630;E9Q561	12;12;6;3	6;6;3;2	5;5;3;1	Eukaryotic initiation factor 4A-II	Eif4a2	32	1.1905	1.2762	1.5801	0.204731	1.1647	1.5418	1.1734	0.215251	1.04302	22.5246
P28843	P28843	12	12	12	Dipeptidyl peptidase 4;Dipeptidyl peptidase 4 membrane form;Dipeptidyl peptidase 4 soluble form	Dpp4	32	0.99188	1.0541	0.70281	0.187456	0.78796	1.227	0.8952	0.228891	0.944549	31.2301
Q925N2	Q925N2	7	7	7	Sideroflexin-2	Sfxn2	32	1.0082	1.3866	0.836	0.281662	2.1363	0.54038	0.83442	0.849344	0.920167	77.1398
O09111	O09111	4	4	4	NADH dehydrogenase [ubiquinone] 1 beta subcomplex subunit 11, mitochondrial	Ndufb11	32	1.4323	1.1527	0.85285	0.289784	1.0127	1.113	1.4078	0.205374	0.972931	30.7165
G5E8R3;E9QPD7	G5E8R3;E9QPD7	37;37	1;1	1;1	Pyruvate carboxylase	Pcx	32	0.46603	0.35679	0.74467	0.20001	0.76449	0.13231	0.63387	0.333735	1.02405	75.7876
P10922	P10922	4	4	4	Histone H1.0	H1f0	32	0.78065	0.87817	0.92662	0.0743469	0.7916	NaN	0.9274	0.0960251	1.00269	14.1152
Q5D073;D6REH1;P42925	Q5D073;D6REH1;P42925	7;6;6	7;6;6	7;6;6	Peroxisomal membrane protein 2	Pxmp2	31	0.81888	0.67864	0.75725	0.0702911	0.70743	0.59293	0.57181	0.0729716	1.20436	14.9731
Q9Z204	Q9Z204	7	7	7	Heterogeneous nuclear ribonucleoproteins C1/C2	Hnrnpc	31	1.253	0.93307	1.121	0.160778	1.178	1.6402	1.5298	0.241378	0.760596	22.138
P67984	P67984	4	4	4	60S ribosomal protein L22	Rpl22	31	1.1107	1.0083	1.1004	0.056383	0.97707	0.9718	1.0637	0.0516045	1.06866	7.34939
P43276	P43276	3	3	3	Histone H1.5	Hist1h1b	31	0.6618	0.51249	0.49934	0.0902401	0.56647	0.67508	0.82595	0.130312	0.809495	24.8835
O35887;G3UWR0;G3UWV3;G3V004;G3UXA8;G3UY49;G3UXA3	O35887;G3UWR0;G3UWV3;G3V004;G3UXA8	5;4;3;3;3;2;1	5;4;3;3;3;2;1	1;1;1;0;0;1;0	Calumenin	Calu	31	1.4956	NaN	1.1338	0.255831	1.6555	NaN	1.7728	0.0829436	0.766969	20.0519
Q8K2Q0	Q8K2Q0	3	3	3	COMM domain-containing protein 9	Commd9	31	1.278	1.0272	1.0255	0.145293	1.1607	1.2258	1.3276	0.0841198	0.896772	14.7454
Q8BGH2	Q8BGH2	6	6	6	Sorting and assembly machinery component 50 homolog	Samm50	31	0.91435	0.67492	0.80562	0.119883	0.6363	0.57762	0.80854	0.120024	1.18415	23.2914
Q8R086	Q8R086	13	13	13	Sulfite oxidase, mitochondrial	Suox	31	1.07	1.2688	1.0161	0.133094	1.0479	NaN	0.93468	0.0800586	1.12813	14.383
Q91VA7	Q91VA7	7	7	7		Idh3b	31	1.1723	1.4542	1.2419	0.146846	1.1793	1.2742	1.0061	0.135942	1.11816	16.3906
Q8BSE0	Q8BSE0	5	5	5	Regulator of microtubule dynamics protein 2	Rmdn2	31	NaN	1.0242	1.0956	0.0504874	0.99305	1.089	0.79912	0.147674	1.10361	16.0974
O88342	O88342	9	9	9	WD repeat-containing protein 1	Wdr1	31	1.2412	1.138	1.0507	0.0953605	1.1158	2.4003	1.2808	0.698862	0.715024	44.4958
F6ZV59;G5E8G0;G3X9W0;Q60668;E9Q5B6;F6SHF3	F6ZV59;G5E8G0;G3X9W0;Q60668;E9Q5B6;F6SHF3	3;3;3;3;2;2	2;2;2;2;1;2	2;2;2;2;1;2	Heterogeneous nuclear ribonucleoprotein D0	Hnrnpd	31	0.70788	0.78877	1.0768	0.19391	0.51458	0.91916	0.78227	0.205784	1.1613	35.8761
Q03734;D3Z451;Q6P4P1	Q03734	9;1;1	4;1;1	3;0;0	Serine protease inhibitor A3M	Serpina3m	31	2.0609	1.8652	3.3436	0.803045	1.984	2.0329	7.3814	3.10217	0.637788	88.1173
Q9CRB9;Q9D9P1;D3Z0L4;F6QFL0	Q9CRB9;Q9D9P1;D3Z0L4	5;3;3;2	5;3;3;2	5;3;3;2	Coiled-coil-helix-coiled-coil-helix domain-containing protein 3, mitochondrial	Chchd3	31	0.94606	1.5699	NaN	0.441121	0.91231	1.1345	0.97302	0.11484	1.24972	36.8751
Q9DBC0	Q9DBC0	9	9	9	Selenoprotein O	Selo	31	1.0665	1.0436	1.2556	0.116352	1.1198	1.1654	0.9015	0.141054	1.05617	16.849
Q9CR20;D6RI20	Q9CR20;D6RI20	1;1	1;1	1;1	Immediate early response 3-interacting protein 1	Ier3ip1;Hdhd2	31	1.2236	1.2566	1.3525	0.066959	1.156	1.1814	1.9836	0.470654	0.886994	33.0944
Q9QWR8	Q9QWR8	1	1	1	Alpha-N-acetylgalactosaminidase	Naga	31	1.2715	1.3359	1.0711	0.138098	1.3125	0.89816	1.2248	0.218351	1.07074	22.1452
Q9CXW3	Q9CXW3	3	3	3	Calcyclin-binding protein	Cacybp	31	NaN	2.4094	1.3219	0.768979	5.6776	0.81158	1.7685	2.57795	0.677787	102.325
P42208;E9Q3V6;F6WYM0;D3YYB1;D3Z3C0;D3Z1S1;F6UKN5;D3YZU7;D3YV76	P42208;E9Q3V6;F6WYM0;D3YYB1;D3Z3C0;D3Z1S1	7;6;5;5;5;4;3;3;2	7;6;5;5;5;4;3;3;2	7;6;5;5;5;4;3;3;2	Septin-2	2016-09-02	31	1.2935	0.9701	1.3092	0.191408	1.288	1.1551	1.3242	0.089039	0.948372	17.5666
Q9DBN5;Q8BK80	Q9DBN5	9;3	9;3	9;3	Lon protease homolog 2, peroxisomal	Lonp2	31	0.8734	0.68176	1.2862	0.30889	0.90236	1.0876	0.61446	0.238419	1.09098	42.6365
Q9WUR9;A2ARF6;F6TEU8;A2ARF5	Q9WUR9;A2ARF6;F6TEU8	6;3;3;1	6;3;3;1	6;3;3;1	GTP:AMP phosphotransferase AK4, mitochondrial	Ak4	31	0.89105	0.96096	1.1864	0.154349	1.2502	1.3427	0.64706	0.377767	0.937792	38.1546
B7ZWL1;Q6ZQ08	B7ZWL1;Q6ZQ08	2;2	2;2	2;2	CCR4-NOT transcription complex subunit 1	Cnot1	31	NaN	1.1084	1.5582	0.318057	1.5234	0.93043	1.7919	0.440802	0.942099	39.2323
Q9R1J0	Q9R1J0	9	9	9	Sterol-4-alpha-carboxylate 3-dehydrogenase, decarboxylating	Nsdhl	31	3.6003	2.0687	1.8698	0.946924	3.054	1.9401	2.238	0.576682	1.04241	44.6339
Q3TH01;P01901;P04223;G3UXW2;P14428;P03991;G3XA74;P14427	Q3TH01;P01901;P04223;G3UXW2;P14428;P03991	7;7;6;4;4;4;2;1	5;5;4;3;2;2;1;0	2;2;2;0;1;1;1;0	H-2 class I histocompatibility antigen, K-B alpha chain;H-2 class I histocompatibility antigen, K-K alpha chain;H-2 class I histocompatibility antigen, K-Q alpha chain;H-2 class I histocompatibility antigen, K-W28 alpha chain	H2-K1	31	1.8294	1.295	1.3446	0.295261	1.7643	1.2759	1.3913	0.255271	1.00846	26.2963
Q924D0;D3Z792	Q924D0	5;2	5;2	5;2	Reticulon-4-interacting protein 1, mitochondrial	Rtn4ip1	30	1.1971	1.2658	1.1554	0.0557476	1.0461	1.0838	0.98023	0.0524196	1.16339	6.8506
Q9EQF5;F6ZLZ4	Q9EQF5	11;1	11;1	11;1	Dihydropyrimidinase	Dpys	30	0.7121	0.798	1.0604	0.18145	0.71374	0.083919	0.55963	0.32831	1.89385	75.5929
Q9ERR7;D3Z3Y8	Q9ERR7	3;1	3;1	3;1	15 kDa selenoprotein	2016-09-15	30	1.1307	0.97998	1.1635	0.0978706	1.1153	1.3813	1.2634	0.133285	0.870793	13.9107
E9QA15;Q8VCQ8;E9Q0M9;E9QA16;D3Z6I7;F6QLP8;F6ZAW1;E9Q9F3;F6T2Z7;F6RGN9	E9QA15;Q8VCQ8;E9Q0M9;E9QA16;D3Z6I7	11;10;10;10;10;4;3;3;2;1	11;10;10;10;10;4;3;3;2;1	11;10;10;10;10;4;3;3;2;1		Cald1	30	2.0829	NaN	1.8382	0.173029	2.0672	3.4179	5.0746	1.50629	0.55699	43.6942
P62774	P62774	2	2	2	Myotrophin	Mtpn	30	1.0269	0.8055	1.0002	0.120857	1.2931	1.2931	0.91451	0.218579	0.80915	22.6872
P70699;F6R5R5;F6VEG4;A2AFL5;A2AFL3	P70699	8;3;2;2;1	8;3;2;2;1	8;3;2;2;1	Lysosomal alpha-glucosidase	Gaa	30	1.3676	1.4098	1.2968	0.0571	1.3463	0.87433	1.2393	0.247456	1.17754	21.8643
Q3TJI8;P50172;F2Z3U6;E0CXE2;F6TSI8	Q3TJI8;P50172;F2Z3U6	8;8;4;2;1	8;8;4;2;1	8;8;4;2;1	Corticosteroid 11-beta-dehydrogenase isozyme 1	Hsd11b1	30	2.4587	2.9074	NaN	0.317279	2.1692	2.7207	2.0626	0.353226	1.15773	19.2911
E9PZJ8	E9PZJ8	4	4	4	Activating signal cointegrator 1 complex subunit 3	Ascc3	30	1.4456	0.98967	1.3019	0.233098	1.5295	0.77304	0.70247	0.458474	1.24365	49.4481
Q99PV0;B7ZC27	Q99PV0	18;6	18;6	18;6	Pre-mRNA-processing-splicing factor 8	Prpf8	30	2.1247	0.91689	NaN	0.854051	0.84061	1.0211	1.0955	0.131073	1.5428	57.7109
Q99LB2	Q99LB2	5	5	5	Dehydrogenase/reductase SDR family member 4	Dhrs4	30	0.76219	0.86914	2.0626	0.721902	0.96006	NaN	0.91832	0.0295146	1.31103	58.7129
Q9DBW0	Q9DBW0	7	7	7	Cytochrome P450 4V2	Cyp4v2	30	NaN	1.0596	1.723	0.469095	1.2548	1.4087	1.0352	0.187711	1.12848	36.9945
Q99KK7	Q99KK7	11	11	11	Dipeptidyl peptidase 3	Dpp3	30	1.4298	0.82371	1.1327	0.303064	1.1764	1.2998	1.1297	0.0878848	0.939075	27.8276
P48771	P48771	2	2	2	Cytochrome c oxidase subunit 7A2, mitochondrial	Cox7a2	30	1.1482	1.2151	0.87981	0.177449	1.0116	1.088	1.0304	0.0398082	1.03614	16.8523
J3QP68;P28656;E9PW66	J3QP68;P28656;E9PW66	5;5;5	4;4;4	4;4;4	Nucleosome assembly protein 1-like 1	Gm4204;Nap1l1	30	1.3414	0.91541	1.1911	0.216049	0.98206	1.1503	1.4286	0.225519	0.968253	26.7273
A2AA71;Q3U2P1;A2AA72	A2AA71;Q3U2P1	12;12;3	12;12;3	12;12;3	Protein transport protein Sec24A	Sec24a	30	1.0606	1.1959	0.98342	0.107557	0.96031	0.9188	1.2785	0.196788	1.02607	21.1836
P68368	P68368	15	4	4	Tubulin alpha-4A chain	Tuba4a	30	NaN	0.92012	1.6897	0.544175	1.4547	1.0436	1.5863	0.283092	0.958412	46.5981
Q01339;I7HJR3;I7HPW5	Q01339;I7HJR3	5;3;1	5;3;1	5;3;1	Beta-2-glycoprotein 1	Apoh	29	0.50955	0.32519	0.33193	0.104549	1.447	0.83536	0.78435	0.368739	0.38043	44.988
Q99M87	Q99M87	7	7	7	DnaJ homolog subfamily A member 3, mitochondrial	Dnaja3	29	1.3327	1.3064	0.93705	0.221228	1.6391	1.2226	2.0532	0.415301	0.727614	31.4168
Q61703;G3X977;Q3UEG7;CON__Q9TRI1	Q61703;G3X977;Q3UEG7	7;7;4;2	7;7;4;2	7;7;4;2	Inter-alpha-trypsin inhibitor heavy chain H2	Itih2	29	1.4434	1.5515	1.6712	0.113949	1.4931	1.8948	2.09	0.304345	0.851805	18.2067
P32233	P32233	3	3	3	Developmentally-regulated GTP-binding protein 1	Drg1	29	1.1118	1.0355	1.183	0.0737647	1.0868	1.1649	1.2809	0.0976647	0.942733	10.6276
Q8BVE3	Q8BVE3	4	4	4	V-type proton ATPase subunit H	Atp6v1h	29	1.1427	0.90973	0.93526	0.127775	1.0821	0.97902	1.1815	0.101246	0.921381	15.8856
P60670	P60670	6	6	6	Nuclear protein localization protein 4 homolog	Nploc4	29	2.0306	2.3307	1.6595	0.336225	2.3951	1.724	3.097	0.686558	0.834357	33.0962
P26150;B1ARN9;E9PXG7;B1ARP0;O35469;B1ARP1;P26149;A2AEP8;P24815	P26150;B1ARN9;E9PXG7;B1ARP0;O35469	11;8;8;7;6;5;5;2;2	9;6;7;5;4;4;3;1;1	8;6;6;5;3;4;2;1;1	3 beta-hydroxysteroid dehydrogenase/Delta 5-->4-isomerase type 3;3-beta-hydroxy-Delta(5)-steroid dehydrogenase;Steroid Delta-isomerase;3 beta-hydroxysteroid dehydrogenase/Delta 5-->4-isomerase type 6;3-beta-hydroxy-Delta(5)-steroid dehydrogenase;Steroid Delta-isomerase	Hsd3b3;Hsd3b6	29	0.76376	1.0221	1.1274	0.18711	1.3161	0.94733	1.0139	0.196531	0.888913	26.361
Q9Z2X1;J3QMQ5;J3QMT0;J3QM80;J3QNH2;J3QMV8;J3QP45	Q9Z2X1;J3QMQ5;J3QMT0;J3QM80	6;5;3;3;1;1;1	5;4;3;3;1;1;1	4;4;3;3;1;1;1	Heterogeneous nuclear ribonucleoprotein F;Heterogeneous nuclear ribonucleoprotein F, N-terminally processed	Hnrnpf;Gm6430	29	1.2516	1.1161	1.3717	0.127877	1.2057	1.5328	1.2501	0.177428	0.937522	16.8328
Q922F4	Q922F4	9	2	2	Tubulin beta-6 chain	Tubb6	29	1.011	0.84103	NaN	0.120187	0.96462	1.074	0.070006	0.550803	1.31747	79.4318
P48678;D3YUF7	P48678	19;4	19;4	18;4	Prelamin-A/C;Lamin-A/C	Lmna	29	1.231	1.0786	1.2439	0.0919386	1.2854	1.4704	1.0514	0.209977	0.933363	18.2759
Q3UVK0;G8JL46;F6TQS9	Q3UVK0;G8JL46	4;2;1	4;2;1	4;2;1	Endoplasmic reticulum metallopeptidase 1	Ermp1	29	1.4783	0.97901	NaN	0.353051	1.1647	1.2806	1.7394	0.303922	0.880819	36.0612
Q9DCX8	Q9DCX8	3	3	3	Iodotyrosine dehalogenase 1	Iyd	29	1.1102	1.7409	2.3301	0.610068	1.114	1.5245	3.5864	1.32493	0.832335	72.9727
Q6ZQ58;J3QNB1;Q9D423;E9PYM4	Q6ZQ58;J3QNB1	8;8;2;1	8;8;2;1	8;8;2;1	La-related protein 1	Larp1	29	NaN	2.1282	1.3002	0.585484	1.8432	NaN	1.948	0.0741048	0.904305	34.378
Q91X34	Q91X34	6	6	6	Bile acid-CoA:amino acid N-acyltransferase	Baat	29	1.0796	0.86463	1.2188	0.178431	1.1778	1.2119	0.85911	0.194588	0.973596	24.6834
P43275	P43275	3	2	2	Histone H1.1	Hist1h1a	28	0.82768	0.95906	0.85125	0.0700467	1.6819	1.4632	1.7845	0.164109	0.535133	12.7749
A2BIN1	A2BIN1	13	1	0		Mup10	28	1.3582	1.7348	1.2561	0.252126	0.89836	0.98686	0.71095	0.140879	1.6752	23.8219
Q9D8U8	Q9D8U8	7	7	7	Sorting nexin-5	Snx5	28	1.1271	1.0199	0.63935	0.256323	1.198	1.3016	1.5176	0.163061	0.693605	30.1649
Q9CZU6;Q80X68	Q9CZU6	11;5	11;5	11;5	Citrate synthase, mitochondrial	Cs	28	1.089	1.2271	1.0458	0.0946991	1.0763	0.9026	0.82914	0.126923	1.19724	15.9776
P60867	P60867	2	2	2	40S ribosomal protein S20	Rps20	28	0.93704	1.0566	1.0294	0.0626695	1.0294	1.1406	1.2098	0.0910112	0.894443	10.195
Q8VCI0	Q8VCI0	5	5	5	Phospholipase B-like 1	Plbd1	28	1.8337	0.9492	1.804	0.502312	0.27314	1.8285	0.11859	0.945764	2.06596	131.948
Q9D1Q6	Q9D1Q6	10	10	10	Endoplasmic reticulum resident protein 44	Erp44	28	1.0232	NaN	1.2361	0.150543	1.3172	1.1645	1.47	0.15275	0.857593	17.6655
Q8K0D5;E0CXN8	Q8K0D5;E0CXN8	6;3	6;3	6;3	Elongation factor G, mitochondrial	Gfm1	28	1.0216	1.0489	1.0671	0.0229012	0.96367	NaN	0.76618	0.139647	1.2092	16.2933
P14131	P14131	7	7	7	40S ribosomal protein S16	Rps16	28	1.0495	1.0353	0.90864	0.0775521	0.96114	1.0708	1.2758	0.159719	0.90498	16.4393
Q8CAS9;H7BWY5	Q8CAS9;H7BWY5	5;3	5;3	5;3	Poly [ADP-ribose] polymerase 9	Parp9	28	1.2888	1.1068	1.1514	0.0948612	1.0791	1.1106	1.1731	0.0478444	1.05478	9.08791
Q9Z1D1	Q9Z1D1	8	8	8	Eukaryotic translation initiation factor 3 subunit G	Eif3g	28	1.9051	NaN	1.5859	0.225708	1.5129	1.5406	1.8055	0.161531	1.07769	16.3301
P28352;F6QA74;D3Z124	P28352;F6QA74;D3Z124	5;4;3	5;4;3	5;4;3	DNA-(apurinic or apyrimidinic site) lyase;DNA-(apurinic or apyrimidinic site) lyase, mitochondrial	Apex1	28	1.3854	0.92832	1.3474	0.253638	1.3768	1.6425	1.0278	0.308289	0.904628	30.8902
Q9CQX2	Q9CQX2	5	5	5	Cytochrome b5 type B	Cyb5b	28	1.354	1.2813	1.2622	0.0484378	1.3696	NaN	1.0562	0.221607	1.07112	18.6474
Q9Z1Z2	Q9Z1Z2	6	6	6	Serine-threonine kinase receptor-associated protein	Strap	28	1.0823	1.0245	1.237	0.109871	1.0234	1.0899	1.3009	0.144885	0.97938	16.101
O88533;Q5SUV9	O88533	9;4	9;4	9;4	Aromatic-L-amino-acid decarboxylase	Ddc	28	0.6592	0.95864	1.0921	0.22169	1.0265	0.82471	NaN	0.142687	0.975917	28.9817
P63085	P63085	7	7	5	Mitogen-activated protein kinase 1	Mapk1	28	1.2415	0.84719	0.88759	0.216935	0.79612	1.0954	1.0323	0.157761	1.01794	27.2059
A2AMQ5;Q99L43;Q6PBC0;F6S4G2	A2AMQ5;Q99L43;Q6PBC0	3;3;2;1	3;3;2;1	3;3;2;1	Phosphatidate cytidylyltransferase 2	Cds2	28	1.0965	1.1711	1.0782	0.0492112	1.014	1.154	1.1947	0.0947883	0.994974	9.53844
Q99LP6	Q99LP6	4	4	4	GrpE protein homolog 1, mitochondrial	Grpel1	28	1.3907	1.6537	1.033	0.311552	1.4953	NaN	1.2434	0.17812	0.992539	26.3563
Q11136;G3UXC5	Q11136	7;1	7;1	7;1	Xaa-Pro dipeptidase	Pepd	27	1.1982	NaN	1.6359	0.309501	0.33994	0.77568	0.13733	0.326193	3.39291	81.0984
Q9CPP6;D3YTQ8	Q9CPP6;D3YTQ8	4;2	4;2	4;2	NADH dehydrogenase [ubiquinone] 1 alpha subcomplex subunit 5	Ndufa5	27	1.3209	1.1341	1.1657	0.0999832	1.0968	1.0282	1.0643	0.0343157	1.13526	8.89094
Q99N87	Q99N87	3	3	3	28S ribosomal protein S5, mitochondrial	Mrps5	27	0.96791	0.96874	1.0301	0.0356682	0.92376	NaN	0.95879	0.02477	1.05061	4.46475
P99026	P99026	6	6	6	Proteasome subunit beta type-4	Psmb4	27	NaN	0.90576	1.0901	0.130348	1.1721	1.1184	1.3674	0.131039	0.818445	16.9148
Q8BMJ2	Q8BMJ2	15	15	15	Leucine--tRNA ligase, cytoplasmic	Lars	27	1.2139	0.90708	NaN	0.216955	1.1701	1.7398	1.3124	0.296501	0.753492	29.3656
Q9CY58	Q9CY58	8	8	8	Plasminogen activator inhibitor 1 RNA-binding protein	Serbp1	27	2.1497	1.5039	2.8119	0.654017	2.6917	4.4484	2.3027	1.14319	0.684702	47.3288
P30416;D6RDE2;F7CAT1;F6S2D5	P30416;D6RDE2;F7CAT1;F6S2D5	11;7;6;6	11;7;6;6	11;7;6;6	Peptidyl-prolyl cis-trans isomerase FKBP4;Peptidyl-prolyl cis-trans isomerase FKBP4, N-terminally processed;Peptidyl-prolyl cis-trans isomerase	Fkbp4	27	1.0421	1.0159	0.95694	0.0436176	1.0906	2.3774	0.98651	0.774733	0.676829	52.3565
Q62426	Q62426	3	3	3	Cystatin-B	Cstb	27	1.625	1.316	1.445	0.1552	1.281	NaN	1.4334	0.107763	1.07722	13.2565
Q9WV98	Q9WV98	4	4	4	Mitochondrial import inner membrane translocase subunit Tim9	Timm9	27	0.67536	1.006	NaN	0.233798	1.0881	NaN	0.94423	0.101731	0.827307	29.5576
P35293	P35293	6	6	6	Ras-related protein Rab-18	Rab18	27	1.5296	0.99906	1.242	0.265583	1.5799	1.2777	1.2912	0.170712	0.908856	24.4717
P84089;G3UW85	P84089;G3UW85	3;2	3;2	3;2	Enhancer of rudimentary homolog	Erh	27	NaN	1.3045	1.7226	0.295641	1.1718	1.4402	1.3802	0.140872	1.13738	22.2171
A2BE93;Q9EQU5;A2BE92	A2BE93;Q9EQU5;A2BE92	5;5;4	5;5;4	5;5;4	Protein SET	Set	27	1.2293	1.2427	1.1884	0.0282868	0.53756	1.2923	1.4692	0.494786	1.10953	45.0531
P23953;F6XTA4	P23953	10;2	7;2	5;2	Carboxylesterase 1C	Ces1c	27	0.60066	2.2256	2.8928	1.17895	1.7593	1.3153	3.0341	0.892237	0.936216	75.793
O35286	O35286	6	6	6	Putative pre-mRNA-splicing factor ATP-dependent RNA helicase DHX15	Dhx15	27	NaN	0.70439	0.85667	0.107678	0.76367	0.81089	0.7817	0.0238288	0.993774	14.1252
Q9D906	Q9D906	6	6	6	Ubiquitin-like modifier-activating enzyme ATG7	Atg7	27	1.1963	0.82658	0.98524	0.185478	1.1108	0.9239	0.96329	0.0985244	1.00338	20.9611
P53986	P53986	3	3	3	Monocarboxylate transporter 1	Slc16a1	26	1.2822	1.2671	NaN	0.0106773	1.4919	1.699	1.6242	0.104872	0.794158	6.58742
Q9DBB8	Q9DBB8	9	9	9	Trans-1,2-dihydrobenzene-1,2-diol dehydrogenase	Dhdh	26	0.95625	0.96694	NaN	0.00755897	1.1212	NaN	1.0716	0.0350725	0.877048	3.29405
P08226;G3UWN5;G3UZM8;E9Q327	P08226;G3UWN5	9;5;4;4	9;5;4;4	9;5;4;4	Apolipoprotein E	Apoe	26	1.3388	1.3614	NaN	0.0159806	1.4347	1.6622	1.4844	0.11961	0.884094	7.92142
Q9D6Z1;F7CHQ7;A2APD7;F6U250;F6V095;E0CXZ0;F6USW7;F7CHP9	Q9D6Z1;F7CHQ7	10;6;4;3;3;3;1;1	10;6;4;3;3;3;1;1	10;6;4;3;3;3;1;1	Nucleolar protein 56	Nop56	26	1.0787	NaN	1.2091	0.0922067	1.932	1.1179	1.3923	0.414192	0.772523	29.1104
O08705	O08705	1	1	1	Sodium/bile acid cotransporter	Slc10a1	26	0.87724	1.6004	0.98112	0.390994	1.3587	1.5573	1.2691	0.147495	0.826446	35.5233
Q9CPQ3	Q9CPQ3	5	5	5	Mitochondrial import receptor subunit TOM22 homolog	Tomm22	26	1.2047	0.99805	NaN	0.146124	1.1755	1.2236	1.286	0.055404	0.896617	14.0131
Q8BFZ3	Q8BFZ3	6	2	2	Beta-actin-like protein 2	Actbl2	26	1.1736	1.069	1.0813	0.0571719	1.0631	1.1772	1.2473	0.0929717	0.953062	9.51755
Q8VCT3;E9PYF1	Q8VCT3;E9PYF1	7;6	7;6	7;6	Aminopeptidase B	Rnpep	26	NaN	0.84926	0.57835	0.191562	1.0312	0.70582	0.76105	0.174119	0.857228	34.0214
Q8K3M1	Q8K3M1	4	2	1		BC089597	26	1.4583	1.094	1.3754	0.190951	1.9007	1.2793	1.174	0.392708	0.90209	30.7389
Q9D1I5	Q9D1I5	1	1	1	Methylmalonyl-CoA epimerase, mitochondrial	Mcee	26	1.0788	1.0287	0.96369	0.0577157	1.1252	0.90393	0.9599	0.115049	1.02749	12.8499
Q91YS7;Q63932;M0QWN2	Q91YS7;Q63932;M0QWN2	4;4;2	4;4;2	3;3;2	Dual specificity mitogen-activated protein kinase kinase 2	Map2k2	26	0.88694	0.93286	3.5353	1.51595	1.1863	1.2432	2.0687	0.493848	1.1905	91.0887
Q8VIJ6	Q8VIJ6	8	8	7	Splicing factor, proline- and glutamine-rich	Sfpq	26	1.3467	NaN	1.0079	0.239568	1.1539	1.1198	1.4197	0.164191	0.956273	24.3299
Q9JLI6;F6ZFP8;F7D651;D3Z7G6;F7BB44;M0QWF1;D3Z3I6	Q9JLI6;F6ZFP8	10;5;3;3;2;1;1	10;5;3;3;2;1;1	10;5;3;3;2;1;1	Selenocysteine lyase	Scly	26	0.94563	NaN	1.0405	0.0670832	0.92437	1.0003	1.1102	0.093431	0.981655	11.4425
Q8BYU6	Q8BYU6	7	7	7	Torsin-1A-interacting protein 2	Tor1aip2	26	NaN	1.2419	5.8844	3.28274	2.6781	3.9308	2.1517	0.913925	1.22017	97.301
Q925I1;H3BKI6;H3BK90;H3BKA4	Q925I1	7;3;2;1	7;3;2;1	7;3;2;1	ATPase family AAA domain-containing protein 3	Atad3	26	1.1727	1.2308	1.1936	0.0294286	1.3374	1.2092	1.0897	0.123875	0.98922	10.5105
Q3UHX2	Q3UHX2	4	4	4	28 kDa heat- and acid-stable phosphoprotein	Pdap1	26	1.7451	NaN	1.5582	0.132158	1.3754	1.8116	1.7234	0.230635	1.00907	16.204
Q99JI4	Q99JI4	10	10	10	26S proteasome non-ATPase regulatory subunit 6	Psmd6	25	1.172	0.95593	1.2027	0.134489	1.3837	1.4811	1.1026	0.196539	0.839499	19.1732
Q9D2V7;G3X9L5;E9PYU1	Q9D2V7	8;1;1	8;1;1	8;1;1	Coronin-7	Coro7	25	0.24114	0.97245	0.76176	0.376442	1.157	0.69983	1.3056	0.315712	0.62463	64.5406
O54909;D6RFQ4	O54909	10;4	3;1	1;0		Rdh16	25	1.1112	0.96116	1.2367	0.137952	1.1672	0.84554	0.65668	0.258123	1.23962	31.5901
A2A998;A2A997;Q8K182	A2A998;A2A997;Q8K182	8;8;8	8;8;8	8;8;8	Complement component C8 alpha chain	C8a	25	2.0243	0.9051	1.1574	0.587052	1.9648	NaN	3.5445	1.11702	0.494533	59.1726
Q5SQB0;Q61937;Q9DAY9;Q5SQB5;E9Q5T3	Q5SQB0;Q61937;Q9DAY9;Q5SQB5;E9Q5T3	5;5;4;4;3	5;5;4;4;3	5;5;4;4;3	Nucleophosmin	Npm1;Gm5611	25	2.5619	1.193	4.0471	1.42744	1.5242	NaN	1.5206	0.00254558	1.70827	54.8879
Q8BWY3	Q8BWY3	5	5	5	Eukaryotic peptide chain release factor subunit 1	Etf1	25	1.1283	1.0883	NaN	0.0282843	1.3555	1.1011	1.1654	0.132282	0.917973	11.2499
Q9D0B5	Q9D0B5	1	1	1	Thiosulfate sulfurtransferase/rhodanese-like domain-containing protein 3	Tstd3	25	2.5522	2.1187	1.8724	0.344169	2.13	1.5604	2.0143	0.301069	1.147	22.3533
O35386	O35386	9	9	9	Phytanoyl-CoA dioxygenase, peroxisomal	Phyh	25	0.9765	0.91644	0.7513	0.116614	1.1095	NaN	0.92581	0.129888	0.866122	18.3834
Q9WU19	Q9WU19	11	11	11	Hydroxyacid oxidase 1	Hao1	25	0.95216	0.85487	1.0359	0.0905995	1.0564	NaN	0.97584	0.0569645	0.93261	11.0829
Q8BKZ9;A2AWH8;A2AWH7	Q8BKZ9;A2AWH8	3;2;1	3;2;1	3;2;1	Pyruvate dehydrogenase protein X component, mitochondrial	Pdhx	25	1.2153	1.2655	1.1011	0.0842507	1.0838	1.2431	1.0036	0.121908	1.07548	13.0528
Q61735	Q61735	1	1	1	Leukocyte surface antigen CD47	Cd47	25	0.98412	0.89309	0.87632	0.0580065	0.92572	0.92447	1.0616	0.0788137	0.945649	10.2897
P16406;F7B9G4	P16406;F7B9G4	10;6	10;6	7;4	Glutamyl aminopeptidase	Enpep	25	1.2006	NaN	1.0287	0.121552	1.1538	0.95794	0.89641	0.13441	1.11163	17.2801
Q80W54;I7HIP5	Q80W54	4;1	4;1	4;1	CAAX prenyl protease 1 homolog	Zmpste24	25	1.1199	0.95747	1.3207	0.181952	1.0292	1.0412	1.0239	0.0088636	1.09817	16.0867
P61164	P61164	4	4	3	Alpha-centractin	Actr1a	25	1.0911	0.87445	0.89049	0.120719	0.80369	0.83295	1.0109	0.112145	1.07875	17.9519
Q80W22;F7AFM3	Q80W22	9;3	9;3	9;3	Threonine synthase-like 2	Thnsl2	25	1.0397	0.88041	1.0899	0.109377	0.90086	1.0798	0.81729	0.134111	1.07579	18.0447
E9PYH3;Q8BWU8	E9PYH3;Q8BWU8	6;6	6;6	6;6	Ethanolamine-phosphate phospho-lyase	Agxt2l1	25	NaN	1.6484	1.1553	0.348674	6.2943	1.4008	0.48256	3.12426	0.514273	117.282
Q9R1P3	Q9R1P3	5	5	5	Proteasome subunit beta type-2	Psmb2	25	1.0829	0.88501	1.1281	0.129291	0.99385	NaN	0.98011	0.00971565	1.04562	12.5667
D3Z0R5;O88958	D3Z0R5;O88958	1;1	1;1	1;1	Glucosamine-6-phosphate isomerase 1	Gnpda1	25	0.35291	0.56947	1.0871	0.377243	0.65863	0.86817	0.88485	0.126069	0.833239	58.4622
Q8CFA2	Q8CFA2	6	6	6	Aminomethyltransferase, mitochondrial	Amt	25	1.1382	0.68197	NaN	0.322603	1.4334	0.86621	0.94111	0.30813	0.842484	45.499
P51150	P51150	7	7	7	Ras-related protein Rab-7a	Rab7a	25	1.0918	NaN	1.1419	0.035426	1.0815	1.203	NaN	0.0859135	0.977763	8.16291
Q9D1M0	Q9D1M0	7	7	7	Protein SEC13 homolog	Sec13	25	1.3479	0.99451	1.0737	0.185446	0.98796	0.98716	1.5509	0.325245	0.968829	32.109
O35857;F7C189	O35857	11;3	11;3	11;3	Mitochondrial import inner membrane translocase subunit TIM44	Timm44	24	NaN	0.92726	0.62738	0.212047	1.309	NaN	1.1848	0.0878227	0.623402	28.1739
Q8BMA6;A2AAN2	Q8BMA6;A2AAN2	8;7	8;7	8;7	Signal recognition particle subunit SRP68	Srp68	24	1.6576	1.4795	NaN	0.125936	1.3895	1.2829	1.2944	0.058509	1.18626	9.16741
Q5F285	Q5F285	2	2	2	Transmembrane protein 256	Tmem256	24	1.2664	1.1693	1.1186	0.0751041	1.2537	1.2752	1.2509	0.0132952	0.940341	6.42637
Q8BWP5;A8Y5N9;A2AIT6;A8Y5P0	Q8BWP5;A8Y5N9;A2AIT6	10;8;7;3	10;8;7;3	10;8;7;3	Alpha-tocopherol transfer protein	Ttpa	24	0.67694	0.66849	0.92168	0.143802	0.86585	0.89269	0.89179	0.0152429	0.855407	19.107
Q9DCM0	Q9DCM0	6	6	6	Protein ETHE1, mitochondrial	Ethe1	24	0.7567	0.71669	NaN	0.0282913	0.83354	0.79056	0.71671	0.0590908	0.944154	8.49118
Q3THW5;P0C0S6;Q8R029;Q3UA95	Q3THW5;P0C0S6;Q8R029;Q3UA95	4;4;3;3	2;2;2;2	2;2;2;2	Histone H2A.V;Histone H2A.Z;Histone H2A	H2afv;H2afz	24	0.79041	0.68717	0.77442	0.0555679	0.70998	0.97097	0.83546	0.130527	0.894926	17.2321
Q91YP3	Q91YP3	6	6	6	Putative deoxyribose-phosphate aldolase	Dera	24	0.68623	0.80636	1.0719	0.197351	0.67978	NaN	0.80537	0.0888055	1.15117	26.0002
Q61635	Q61635	5	5	5		Ifi47	24	1.7562	1.4943	1.7401	0.146781	1.2604	0.97293	2.0349	0.549283	1.16924	39.6027
P62880;D3Z1M1;D3Z1T4;E9QKR0;D3YZX3;P29387;E9PWM7	P62880;D3Z1M1;D3Z1T4;E9QKR0;D3YZX3;P29387	8;7;6;6;5;5;3	8;7;6;6;5;5;3	6;5;4;4;3;3;3	Guanine nucleotide-binding protein G(I)/G(S)/G(T) subunit beta-2;Guanine nucleotide-binding protein subunit beta-4	Gnb2;Gnb4	24	1.3253	1.0934	0.99796	0.168344	1.0129	0.71355	1.3302	0.308369	1.11778	33.6821
Q78XF5	Q78XF5	1	1	1	Oligosaccharyltransferase complex subunit OSTC	Ostc	24	1.1759	1.127	1.2385	0.0558901	1.0106	1.2163	1.505	0.248358	0.948954	20.5187
Q02819;H3BK79;D3Z7D7;D3Z1N1	Q02819;H3BK79	16;10;5;3	16;10;5;3	16;10;5;3	Nucleobindin-1	Nucb1	24	1.5795	0.15757	NaN	1.00546	NaN	0.67671	1.7804	0.780427	0.706957	132.048
Q62422	Q62422	2	2	2	Osteoclast-stimulating factor 1	Ostf1	24	1.1835	1.0207	1.0283	0.0918773	0.93212	1.1424	1.2557	0.164194	0.970657	17.0731
Q8R3F5	Q8R3F5	6	6	6	Malonyl-CoA-acyl carrier protein transacylase, mitochondrial	Mcat	24	1.3919	1.1105	1.3603	0.154156	1.3186	1.2367	1.2382	0.046858	1.01824	12.533
Q9D5J6;D6RJM2	Q9D5J6	10;4	10;4	10;4	Sedoheptulokinase	Shpk	24	0.64882	0.72619	1.0057	0.187739	0.76613	0.83019	0.85279	0.0449526	0.972071	24.2899
Q9R1S7	Q9R1S7	10	10	10	Multidrug resistance-associated protein 6	Abcc6	24	0.9743	1.1738	NaN	0.141068	1.0497	NaN	1.138	0.0624375	0.981899	14.3209
Q9CQL0	Q9CQL0	1	1	1	Protein-lysine methyltransferase METTL21A	Mettl21A	24	1.3547	1.3422	1.6085	0.15027	1.597	0.94626	1.7919	0.442823	0.993135	32.3836
Q8VHM5;A2AW41	Q8VHM5;A2AW41	3;2	2;1	2;1		Hnrnpr	23	NaN	0.83085	1.0257	0.13778	1.2498	1.2303	1.3809	0.0819022	0.72127	16.1493
P58281;H7BX01;E0CXD1;F6U775	P58281;H7BX01;E0CXD1	13;13;11;6	13;13;11;6	13;13;11;6	Dynamin-like 120 kDa protein, mitochondrial;Dynamin-like 120 kDa protein, form S1	Opa1	23	0.82435	2.3077	1.368	0.750435	0.3388	0.11216	0.92701	0.420582	3.26571	104.341
Q99KV1	Q99KV1	6	6	6	DnaJ homolog subfamily B member 11	Dnajb11	23	1.4309	NaN	0.92084	0.360667	1.7709	1.4514	2.6234	0.605863	0.603454	43.6755
Q6IRU2	Q6IRU2	4	4	4	Tropomyosin alpha-4 chain	Tpm4	23	NaN	1.5088	1.4577	0.0361332	NaN	1.3001	1.3986	0.06965	1.09923	5.70772
Q9Z2M7;Q91W01;O35621	Q9Z2M7	8;1;1	8;1;1	8;1;1	Phosphomannomutase 2	Pmm2	23	0.87467	0.93701	NaN	0.044081	0.98984	1.0958	NaN	0.074925	0.868645	8.67773
Q9DBE8;F6RBY3	Q9DBE8;F6RBY3	3;2	3;2	3;2	Alpha-1,3/1,6-mannosyltransferase ALG2	Alg2	23	1.2528	1.0685	1.0162	0.124286	1.15	1.3164	1.295	0.090528	0.887303	13.3019
Q5RL79	Q5RL79	1	1	1	Keratinocyte-associated protein 2	Krtcap2	23	0.93771	0.9247	1.0055	0.0433847	1.049	0.96973	1.2672	0.154047	0.872785	14.7783
Q8BHD7;G8JL74;G3UXA6;G3UZ01;G3UY95;F7C521	Q8BHD7;G8JL74;G3UXA6;G3UZ01	7;7;7;6;2;1	6;6;6;5;2;1	6;6;6;5;2;1	Polypyrimidine tract-binding protein 3	Ptbp3	23	1.4419	1.5719	NaN	0.0919239	1.6202	NaN	1.6251	0.00346482	0.928666	6.10393
Q99KF1	Q99KF1	4	4	3	Transmembrane emp24 domain-containing protein 9	Tmed9	23	1.3554	1.1599	NaN	0.138239	1.3261	1.3474	1.552	0.12473	0.8929	14.1153
P01872;P01873	P01872;P01873	8;7	8;7	8;7	Ig mu chain C region secreted form;Ig mu chain C region membrane-bound form	Igh-6	23	4.067	4.5913	2.0032	1.36824	3.7016	4.8373	5.0671	0.731119	0.783588	41.739
Q9CXZ1;E9QPX3	Q9CXZ1;E9QPX3	4;4	4;4	4;4	NADH dehydrogenase [ubiquinone] iron-sulfur protein 4, mitochondrial	Ndufs4	23	1.2821	1.2975	1.1395	0.0871167	1.3199	1.3241	1.2392	0.0478507	0.957741	7.94028
Q8BGT5;D6RFQ8	Q8BGT5	11;3	11;3	11;3	Alanine aminotransferase 2	Gpt2	23	NaN	1.3412	1.813	0.333613	1.1014	1.4463	NaN	0.243881	1.23806	28.5309
D6RFN5;O70131;D3YW25	D6RFN5;O70131;D3YW25	1;1;1	1;1;1	1;1;1	Ninjurin-1	Ninj1	23	1.5244	1.0481	NaN	0.336795	1.0931	0.90999	NaN	0.129478	1.28427	29.2018
P60229	P60229	10	10	10	Eukaryotic translation initiation factor 3 subunit E	Eif3e	23	1.4388	0.99704	1.2502	0.221665	1.1446	1.2286	2.7288	0.89138	0.72247	55.4315
Q8R1I1	Q8R1I1	2	2	2	Cytochrome b-c1 complex subunit 9	Uqcr10	23	1.1892	1.2441	1.0055	0.12496	1.1697	1.4791	1.1135	0.196871	0.914015	19.1122
P04117	P04117	3	3	3	Fatty acid-binding protein, adipocyte	Fabp4	23	0.77613	0.69869	NaN	0.0547583	0.8098	0.64475	1.0365	0.196682	0.888071	24.8233
Q9Z2Z6	Q9Z2Z6	8	8	8	Mitochondrial carnitine/acylcarnitine carrier protein	Slc25a20	23	0.76481	1.026	NaN	0.184689	0.74156	0.81221	0.77234	0.0354223	1.15481	21.1262
E9Q5I9;Q9WVJ2;E9Q0U1;F6ZQQ3;E9PY93	E9Q5I9;Q9WVJ2;E9Q0U1	11;11;7;3;1	11;11;7;3;1	11;11;7;3;1	26S proteasome non-ATPase regulatory subunit 13	Psmd13	23	1.2187	0.71617	0.99543	0.251784	1.1408	1.1579	0.96768	0.105235	0.897109	27.5298
Q9CQH3;D3Z568;F6Y6V5;D3YX99;D3Z6W9	Q9CQH3;D3Z568;F6Y6V5;D3YX99;D3Z6W9	2;1;1;1;1	2;1;1;1;1	2;1;1;1;1	NADH dehydrogenase [ubiquinone] 1 beta subcomplex subunit 5, mitochondrial	Ndufb5	23	0.83544	1.0209	0.89514	0.0946706	0.93503	0.92335	1.0135	0.0490255	0.958076	11.5228
Q9DB15	Q9DB15	3	3	3	39S ribosomal protein L12, mitochondrial	Mrpl12	23	0.91794	1.2066	NaN	0.204113	0.97288	NaN	0.92612	0.0330643	1.11877	19.5278
P61924	P61924	3	3	3	Coatomer subunit zeta-1	Copz1	23	1.6271	1.7559	1.5432	0.107137	NaN	1.577	2.0534	0.336866	0.90462	19.6716
O89023	O89023	3	3	3	Tripeptidyl-peptidase 1	Tpp1	23	1.0323	0.95797	0.7356	0.154383	0.77762	NaN	0.91648	0.0981888	1.07269	20.5684
Q920L1	Q920L1	4	4	4	Fatty acid desaturase 1	Fads1	23	1.1044	0.98384	0.94141	0.0845584	0.96849	NaN	1.2117	0.171975	0.926418	17.8605
Q8BXB6;Q3V1K7;D3YY31;D3YZA9	Q8BXB6;Q3V1K7;D3YY31;D3YZA9	2;2;1;1	2;2;1;1	2;2;1;1	Solute carrier organic anion transporter family member 2B1	Slco2b1	23	1.5431	1.4628	1.959	0.266344	1.6577	1.7108	1.8138	0.0793682	0.95805	16.7366
Q5RKN9;P47753	Q5RKN9;P47753	7;7	6;6	6;6	F-actin-capping protein subunit alpha-1	Capza1	23	0.90569	NaN	1.029	0.0871933	0.86405	NaN	1.224	0.254523	0.926553	25.992
Q9WUM3;D3YUG6	Q9WUM3;D3YUG6	5;3	5;3	5;3	Coronin-1B;Coronin	Coro1b	23	3.0601	NaN	3.0552	0.00346482	1.1144	3.8269	3.723	1.53695	1.05871	53.2167
Q9CZB0;F8WGB3;D3Z1A8	Q9CZB0;F8WGB3	4;3;1	4;3;1	4;3;1	Succinate dehydrogenase cytochrome b560 subunit, mitochondrial	Sdhc	23	0.86001	1.0731	0.89932	0.113396	0.98124	NaN	0.87764	0.0732563	1.01582	14.3657
Q91WK2	Q91WK2	4	4	4	Eukaryotic translation initiation factor 3 subunit H	Eif3h	23	1.901	1.2519	NaN	0.458983	1.2291	1.4201	2.1282	0.473685	0.989942	41.623
Q8BPI2;F6V6T4;Q9R0Q3	Q8BPI2;F6V6T4;Q9R0Q3	2;2;2	2;2;2	2;2;2	Transmembrane emp24 domain-containing protein 2	Tmed2	22	0.98685	1.0115	0.82801	0.0995878	1.0244	1.2874	1.3355	0.167464	0.774918	17.3629
Q9CQJ6;E9Q0G1	Q9CQJ6;E9Q0G1	5;4	5;4	5;4	Density-regulated protein	Denr	22	1.7345	NaN	1.353	0.269761	1.7388	2.2641	2.7021	0.482309	0.690716	27.7677
P13439	P13439	6	6	6	Uridine 5-monophosphate synthase;Orotate phosphoribosyltransferase;Orotidine 5-phosphate decarboxylase	Umps	22	0.88857	0.74013	0.9365	0.102382	1.0929	0.93678	0.94598	0.087601	0.862061	14.8784
Q9CPX8	Q9CPX8	1	1	1	Cytochrome b-c1 complex subunit 10	Uqcr11	22	1.0215	1.0536	1.1169	0.0485429	1.1042	1.1549	NaN	0.0358503	0.941968	5.55769
P09813	P09813	3	3	3	Apolipoprotein A-II	Apoa2	22	0.7398	0.75468	NaN	0.0105217	2.3609	2.0195	0.71873	0.866533	0.439628	51.0007
Q91WG0;D3YWM6	Q91WG0;D3YWM6	12;10	10;8	7;5		Ces2c;Ces2d-ps	22	0.96846	3.687	1.8845	1.38315	0.99272	NaN	0.86516	0.0901985	2.34675	64.1862
Q9CRB3	Q9CRB3	5	5	5	5-hydroxyisourate hydrolase	Urah	22	1.002	0.96526	1.1287	0.0857471	0.98353	NaN	0.83175	0.107325	1.137	14.452
P50543	P50543	1	1	1	Protein S100-A11	S100a11	22	1.1448	0.67692	0.72412	0.257589	1.0003	1.0917	1.0391	0.0458733	0.813082	30.6706
Q9DBB9	Q9DBB9	3	3	3	Carboxypeptidase N subunit 2	Cpn2	22	3.5492	1.8857	NaN	1.17627	6.3786	28.132	3.2366	13.5577	0.215972	116.12
E9Q242;P54822;E9Q3T7;E9Q0A0	E9Q242;P54822;E9Q3T7	6;6;4;1	6;6;4;1	6;6;4;1	Adenylosuccinate lyase	Adsl	22	0.88853	0.86734	0.94166	0.0382868	0.87141	1.5656	1.0397	0.362122	0.775886	31.5357
Q9DCN1	Q9DCN1	6	6	6	Peroxisomal NADH pyrophosphatase NUDT12	Nudt12	22	0.8652	0.76852	NaN	0.0683631	0.88254	0.92495	0.84774	0.0386675	0.922926	9.44071
Q9CQJ8	Q9CQJ8	5	5	5	NADH dehydrogenase [ubiquinone] 1 beta subcomplex subunit 9	Ndufb9	22	NaN	1.0794	1.1116	0.0227688	1.111	1.0932	1.203	0.0589306	0.964575	5.58955
O08529	O08529	4	4	4	Calpain-2 catalytic subunit	Capn2	22	0.67185	0.61377	0.9378	0.172771	0.138	NaN	0.64231	0.356601	1.8996	94.3258
H3BJ51;Q64FW2;H3BKK1;F7CW61	H3BJ51;Q64FW2;H3BKK1	6;6;5;1	6;6;5;1	6;6;5;1	All-trans-retinol 13,14-reductase	Retsat	22	0.53503	0.93142	NaN	0.28029	0.78505	1.3612	0.8242	0.321934	0.740519	50.1841
P23506;F7D432;E9PWE0;E0CYV0;F6V9F1	P23506;F7D432;E9PWE0;E0CYV0	3;3;3;3;1	3;3;3;3;1	3;3;3;3;1	Protein-L-isoaspartate(D-aspartate) O-methyltransferase;Protein-L-isoaspartate O-methyltransferase	Pcmt1	22	0.94738	0.92928	1.3009	0.209525	0.91146	0.94514	0.98557	0.0371062	1.118	20.1657
E9QA63;B1ARU4;Q9QXZ0;E9PVY8;F7ACR9;E9QNP1;F6Q750;F6XCT0;F6SHS0;B1ARU1	E9QA63;B1ARU4;Q9QXZ0;E9PVY8;F7ACR9;E9QNP1;F6Q750;F6XCT0;F6SHS0;B1ARU1	10;10;10;10;9;9;8;5;5;5	10;10;10;10;9;9;8;5;5;5	10;10;10;10;9;9;8;5;5;5	Microtubule-actin cross-linking factor 1	Macf1	22	1.1217	NaN	3.8698	1.9432	0.79365	1.0046	1.1897	0.198166	2.50582	80.3623
Q9D1P4	Q9D1P4	5	5	5	Cysteine and histidine-rich domain-containing protein 1	Chordc1	22	1.1532	0.97247	0.85734	0.149137	NaN	0.99271	1.2256	0.164678	0.896481	21.1045
P61358;A2A4Q0	P61358	3;1	3;1	3;1	60S ribosomal protein L27	Rpl27	22	1.0946	0.89959	1.0033	0.0975708	0.93076	1.0686	1.1371	0.105094	0.955692	14.0145
Q9D6T9;Q9CQX8;G3UWB2;J3QPR8	Q9D6T9;Q9CQX8;G3UWB2	3;3;3;1	3;3;3;1	3;3;3;1	28S ribosomal protein S36, mitochondrial	Mrps36;Mrps36-ps1	22	1.0023	1.2111	0.79169	0.209706	0.95034	NaN	0.91471	0.0251942	1.07418	21.1087
P60122;D3YW60	P60122	5;2	5;2	5;2	RuvB-like 1	Ruvbl1	22	NaN	0.82662	1.1003	0.193521	1.0088	1.2355	0.9095	0.167097	0.916475	25.6144
P62852	P62852	4	4	4	40S ribosomal protein S25	Rps25	22	1.0709	1.0522	1.0094	0.0315272	1.0795	0.92751	1.2552	0.163988	0.960239	15.38
P16675;G3X8T3;A2A5J9	P16675;G3X8T3	3;3;1	3;3;1	3;3;1	Lysosomal protective protein;Lysosomal protective protein 32 kDa chain;Lysosomal protective protein 20 kDa chain	Ctsa	22	1.5036	1.1424	1.1748	0.199844	1.3302	1.2069	1.4558	0.124452	0.956898	18.266
Q9D517	Q9D517	2	2	2	1-acyl-sn-glycerol-3-phosphate acyltransferase gamma	Agpat3	22	0.97753	0.95277	NaN	0.017508	1.0058	NaN	0.85512	0.106547	1.03728	11.5938
G5E850;P56395	G5E850;P56395	4;4	4;4	2;2	Cytochrome b5	Cyb5;Cyb5a	22	1.0645	1.0188	1.0365	0.0230426	1.0558	1.1314	0.91584	0.10937	1.0054	10.8035
Q9DCH4	Q9DCH4	7	7	7	Eukaryotic translation initiation factor 3 subunit F	Eif3f	22	1.3862	NaN	0.88224	0.356354	0.97321	1.2117	1.2052	0.135855	1.0037	33.64
P63001;Q3TLP8;A2AC13;Q05144;P60764	P63001;Q3TLP8;A2AC13;Q05144;P60764	2;2;1;1;1	2;2;1;1;1	2;2;1;1;1	Ras-related C3 botulinum toxin substrate 1;Ras-related C3 botulinum toxin substrate 2;Ras-related C3 botulinum toxin substrate 3	Rac1;Rac3;Rac2	21	0.95195	0.84551	0.9214	0.0548058	1.1156	1.0579	NaN	0.0408001	0.833942	7.11791
P63325;Q3UW83;J3QNI7	P63325;Q3UW83;J3QNI7	3;2;2	3;2;2	3;2;2	40S ribosomal protein S10	Rps10;Rps10-ps1	21	NaN	0.95337	0.82053	0.0939321	1.0657	1.1307	1.2228	0.0789386	0.778208	12.6542
Q9WUA2	Q9WUA2	10	10	10	Phenylalanine--tRNA ligase beta subunit	Farsb	21	1.0093	1.1717	0.91575	0.129509	1.1346	NaN	1.282	0.104228	0.854299	15.2255
Q9ERG0	Q9ERG0	5	5	5	LIM domain and actin-binding protein 1	Lima1	21	1.799	2.0836	1.7693	0.173524	1.8128	1.53	1.7816	0.155055	1.10294	12.9319
Q9CX56	Q9CX56	3	3	3	26S proteasome non-ATPase regulatory subunit 8	Psmd8	21	1.1814	1.0006	1.1445	0.0955314	1.2046	NaN	1.1552	0.0349311	0.939769	9.10995
Q6P8M1	Q6P8M1	2	2	2	Putative deoxyribonuclease TATDN1	Tatdn1	21	0.8423	0.6618	0.9791	0.159151	0.95414	0.8994	3.4626	1.46432	0.467106	84.8417
P51863	P51863	4	4	4	V-type proton ATPase subunit d 1	Atp6v0d1	21	NaN	1.0506	1.0922	0.0294156	1.0656	1.0549	1.5805	0.300414	0.868468	24.5056
Q99L20	Q99L20	7	4	4		Gstt3	21	NaN	1.106	1.038	0.0480833	1.049	NaN	0.60135	0.316536	1.29912	38.6213
Q9D1F9	Q9D1F9	4	4	4		Slc37a4	21	0.84176	0.84153	NaN	0.000162635	0.78815	0.95143	0.88275	0.0819822	0.962859	9.37895
Q99K30	Q99K30	10	10	10	Epidermal growth factor receptor kinase substrate 8-like protein 2	Eps8l2	21	1.2597	1.2019	NaN	0.0408708	1.0546	2.9309	NaN	1.32674	0.617639	66.6613
P46978;D3YZN5	P46978	6;1	6;1	6;1	Dolichyl-diphosphooligosaccharide--protein glycosyltransferase subunit STT3A	Stt3a	21	1.4644	1.2549	1.186	0.144997	1.3558	1.1668	1.2452	0.0949561	1.03649	13.4621
A2AKD6;Q9JJW0	A2AKD6;Q9JJW0	1;1	1;1	1;1	Peroxisomal membrane protein 4	Pxmp4	21	0.92442	0.83706	1.0437	0.10373	0.9021	1.0104	0.78054	0.114994	1.04164	16.9459
Q6A099;Q6DFZ1;H3BLN1;H3BLM8	Q6A099;Q6DFZ1	6;6;1;1	6;6;1;1	6;6;1;1		Gbf1	21	1.4643	1.3859	1.9879	0.327289	2.0639	1.4234	1.663	0.323617	0.939382	27.6984
Q3TKD0;Q8BFY9;J3QMX2	Q3TKD0;Q8BFY9;J3QMX2	6;6;3	6;6;3	6;6;3	Transportin-1	Tnpo1	21	NaN	2.7015	2.2659	0.308016	1.0497	NaN	3.0026	1.38091	1.22582	69.2734
Q5XG73;E9QNH7	Q5XG73;E9QNH7	7;7	7;7	7;7	Acyl-CoA-binding domain-containing protein 5	Acbd5	21	2.8881	0.95649	1.4657	1.00114	1.6525	2.3601	NaN	0.500349	0.882269	61.8125
D3Z2H9	D3Z2H9	8	8	0		Tpm3-rs7	21	1.5102	1.0986	NaN	0.291045	NaN	1.181	1.4014	0.155846	1.01022	25.3679
P11609;E9Q395	P11609;E9Q395	2;1	2;1	2;1	Antigen-presenting glycoprotein CD1d1	Cd1d1	20	0.97445	1.0219	0.88977	0.0669335	1.0702	1.1844	1.1585	0.059874	0.845601	8.72367
Q6XVG2	Q6XVG2	15	7	6	Cytochrome P450 2C54	Cyp2c54	20	0.48495	0.73482	0.64323	0.12641	0.9048	0.9766	0.77452	0.102441	0.701452	23.4148
P01029	P01029	17	17	17	Complement C4-B;Complement C4 beta chain;Complement C4 alpha chain;C4a anaphylatoxin;Complement C4 gamma chain	C4b	20	NaN	0.99431	0.94642	0.0338633	1.5968	1.4599	2.422	0.52047	0.531348	28.7125
Q11011;F6QYF8;E9Q039;E9Q6F4;F6V7K3;F2Z3V5;F7ANF4	Q11011;F6QYF8;E9Q039;E9Q6F4	13;12;12;10;3;1;1	13;12;12;10;3;1;1	13;12;12;10;3;1;1	Puromycin-sensitive aminopeptidase	Npepps	20	0.97846	0.85826	1.1569	0.150264	0.67225	0.86007	NaN	0.132809	1.30243	22.9616
Q8BJW6;D3YZZ6;D6RFN2;D6RGA6	Q8BJW6	7;3;1;1	7;3;1;1	7;3;1;1	Eukaryotic translation initiation factor 2A	Eif2a	20	1.8028	1.4186	NaN	0.27167	1.1848	NaN	1.1198	0.0459619	1.39781	17.3318
G3X972	G3X972	10	10	10		Sec24c	20	1.1332	NaN	1.001	0.0934795	1.2434	1.2245	1.1591	0.0442358	0.88263	9.49355
P07356;B0V2N7;B0V2N8;B0V2N5	P07356;B0V2N7;B0V2N8;B0V2N5	9;7;5;5	9;7;5;5	9;7;5;5	Annexin A2	Anxa2	20	0.80684	0.62119	0.67356	0.0957184	0.86941	0.98193	0.67698	0.15421	0.83122	22.8366
A6H611	A6H611	3	3	3	Mitochondrial intermediate peptidase	Mipep	20	0.80864	0.87825	0.89289	0.0450147	0.77667	0.85142	0.81785	0.0374395	1.05472	6.96341
P08032	P08032	24	23	23	Spectrin alpha chain, erythrocytic 1	Spta1	20	1.9821	NaN	1.9062	0.0536694	1.6863	4.462	3.1237	1.38814	0.629039	44.9988
P63024;P63044;B0QZN5	P63024;P63044;B0QZN5	2;1;1	2;1;1	2;1;1	Vesicle-associated membrane protein 3;Vesicle-associated membrane protein 2	Vamp3;Vamp2	20	1.1674	0.88113	0.81014	0.189132	1.0548	1.3324	NaN	0.196293	0.798333	25.776
P28650;J3QN31	P28650;J3QN31	6;6	6;6	6;6	Adenylosuccinate synthetase isozyme 1	Adssl1	20	0.82197	0.61172	NaN	0.148669	0.572	0.50474	0.53648	0.0336477	1.33307	21.6628
P62075	P62075	4	4	4	Mitochondrial import inner membrane translocase subunit Tim13	Timm13	20	NaN	1.0363	0.99388	0.0299955	1.1042	1.2524	0.97049	0.141017	0.915295	13.0542
Q8VDG7;E9QNW6;D3Z3Q4	Q8VDG7;E9QNW6	4;4;1	4;4;1	4;4;1	Platelet-activating factor acetylhydrolase 2, cytoplasmic	Pafah2	20	NaN	0.81165	0.79237	0.013633	0.81686	0.59322	0.7777	0.11943	1.09976	16.4649
P19221;H7BX99;CON__P00735	P19221;H7BX99	10;9;1	10;9;1	10;9;1	Prothrombin;Activation peptide fragment 1;Activation peptide fragment 2;Thrombin light chain;Thrombin heavy chain	F2	20	1.439	1.344	NaN	0.0671751	NaN	1.4465	1.9707	0.370665	0.814409	22.2247
Q8R016;E9PY26;E9Q6V3;E9PZH4	Q8R016;E9PY26	8;5;2;1	8;5;2;1	8;5;2;1	Bleomycin hydrolase	Blmh	20	0.99375	12.565	NaN	8.18211	0.99492	NaN	0.97194	0.0162493	6.8936	120.703
Q9DB27;Q9CQ21	Q9DB27;Q9CQ21	2;1	2;1	2;1	Malignant T-cell-amplified sequence 1;Malignant T-cell-amplified sequence 2	Mcts1;Mcts2	20	0.83771	0.74325	1.0665	0.166212	0.92286	0.97528	0.95715	0.0266219	0.927212	19.041
Q8BH24	Q8BH24	3	3	3	Transmembrane 9 superfamily member 4	Tm9sf4	20	NaN	1.244	1.3944	0.106349	1.3939	NaN	0.49829	0.633292	1.39436	67.4212
O88543;D3Z036;F6YCA7	O88543	8;2;2	8;2;2	8;2;2	COP9 signalosome complex subunit 3	Cops3	20	0.70351	NaN	1.0999	0.28029	NaN	0.88035	1.3247	0.314203	0.817854	42.1712
P43024;Q9DCW5	P43024;Q9DCW5	1;1	1;1	1;1	Cytochrome c oxidase subunit 6A1, mitochondrial;Cytochrome c oxidase subunit 6A, mitochondrial	Cox6a1	20	1.3552	1.3311	1.0558	0.166339	1.3512	1.0973	1.0496	0.162123	1.06975	19.2651
Q61074	Q61074	6	6	6	Protein phosphatase 1G	Ppm1g	20	1.4751	1.2543	NaN	0.156129	1.2266	2.0362	1.3366	0.439126	0.890138	30.8427
Q9DCA2;Q3U8Y1	Q9DCA2;Q3U8Y1	1;1	1;1	1;1	28S ribosomal protein S11, mitochondrial	Mrps11	20	1.4522	NaN	0.94552	0.358277	1.1412	NaN	0.87715	0.186712	1.18796	35.1483
Q9D0M1;B1AT82;B1AT84;B1AT83	Q9D0M1;B1AT82;B1AT84	6;6;4;2	6;6;4;2	5;5;4;2	Phosphoribosyl pyrophosphate synthase-associated protein 1	Prpsap1	20	1.0547	1.0039	1.4968	0.271104	1.3025	NaN	1.2367	0.0465276	0.93347	23.1671
P04104	P04104	3	1	1	Keratin, type II cytoskeletal 1	Krt1	20	1.7314	0.89471	NaN	0.591629	0.7356	1.5434	1.1526	0.403971	1.14791	57.2487
Q9CQ91;D3Z670	Q9CQ91	3;1	3;1	3;1	NADH dehydrogenase [ubiquinone] 1 alpha subcomplex subunit 3	Ndufa3	20	NaN	0.96561	1.1306	0.116666	0.89847	1.1382	NaN	0.169515	1.02923	20.025
Q9EPU0	Q9EPU0	11	11	11	Regulator of nonsense transcripts 1	Upf1	20	1.2426	NaN	0.98884	0.179435	0.99426	1.4475	0.99704	0.260879	0.973351	27.8679
Q9D7N9	Q9D7N9	6	6	6	Adipocyte plasma membrane-associated protein	Apmap	20	1.3491	1.0558	NaN	0.207394	1.1239	1.2589	1.1959	0.06755	1.00801	18.1534
P55258	P55258	4	2	2	Ras-related protein Rab-8A	Rab8a	19	1.2988	1.3579	1.5906	0.154267	1.1779	NaN	1.2605	0.058407	1.16123	11.9029
Q3UIR3	Q3UIR3	7	7	7	E3 ubiquitin-protein ligase DTX3L	Dtx3l	19	0.96636	1.0452	1.1904	0.113646	0.9643	0.82825	NaN	0.0962019	1.19084	15.119
Q8C2E7	Q8C2E7	4	4	4	WASH complex subunit strumpellin	Kiaa0196	19	1.0429	0.88248	1.1217	0.121909	1.1114	1.2556	1.1025	0.0859384	0.878248	14.1166
P62270;F6YVP7;G3UZW2;F5H8M6	P62270;F6YVP7;G3UZW2;F5H8M6	7;7;6;5	7;7;6;5	7;7;6;5	40S ribosomal protein S18	Rps18;Gm10260;Rps18-ps3	19	0.98346	0.87937	NaN	0.0736027	1.0829	1.0728	1.0207	0.0333798	0.879689	8.50791
O35593	O35593	4	4	4	26S proteasome non-ATPase regulatory subunit 14	Psmd14	19	1.0303	1.2277	1.0528	0.108061	0.99742	0.99467	0.99801	0.00178261	1.10725	9.79331
Q91VC3;A2AFK7;E9PV04	Q91VC3;A2AFK7;E9PV04	7;6;4	6;5;3	6;5;3	Eukaryotic initiation factor 4A-III	Eif4a3;Gm8994	19	1.112	NaN	0.95997	0.107501	0.83155	0.92146	NaN	0.063576	1.18195	12.6605
P40336	P40336	6	6	6	Vacuolar protein sorting-associated protein 26A	Vps26a	19	1.0633	NaN	0.85046	0.150501	1.2029	1.0405	1.2525	0.110889	0.821145	18.3829
P22599	P22599	10	4	4	Alpha-1-antitrypsin 1-2	Serpina1b	19	1.5607	1.1619	NaN	0.281994	1.6882	NaN	1.6632	0.0176777	0.812377	20.7419
Q8BFZ9;E9PUH5;Q91X78	Q8BFZ9	4;1;1	4;1;1	4;1;1	Erlin-2	Erlin2	19	1.5571	2.1173	0.95451	0.581524	1.385	2.1976	7.1232	3.10507	0.432374	94.8226
Q99KJ8	Q99KJ8	6	6	6	Dynactin subunit 2	Dctn2	19	1.0603	1.0113	1.081	0.0357947	0.86841	0.74765	1.161	0.212544	1.13523	23.212
Q61768;E9QAK5;P28738;P33175	Q61768;E9QAK5	6;3;1;1	6;3;1;1	6;3;1;1	Kinesin-1 heavy chain	Kif5b	19	0.8706	0.81783	0.98752	0.0868424	1.102	3.7216	NaN	1.85234	0.369841	77.4177
Q3TCR7;G3X9G4;Q3T9X3;P39054;F8WIV5;G3UZZ3;G3UXX2;Q8BZ98;E9QLL2;G3UY64	Q3TCR7;G3X9G4;Q3T9X3;P39054;F8WIV5;G3UZZ3	12;12;11;11;11;10;3;2;2;1	12;12;11;11;11;10;3;2;2;1	10;10;9;9;9;8;3;1;1;1	Dynamin-2	Dnm2	19	NaN	0.76055	1.108	0.245684	0.99041	0.90986	1.6431	0.402106	0.791005	43.0179
A2AQE4;P61202	A2AQE4;P61202	6;6	6;6	6;6	COP9 signalosome complex subunit 2	Cops2	19	2.8768	0.95323	NaN	1.36017	NaN	1.0552	0.77454	0.198457	2.09321	74.2653
H3BJ77;Q9DB70	H3BJ77;Q9DB70	1;1	1;1	1;1	FUN14 domain-containing protein 1	Fundc1	19	1.0726	1.1185	NaN	0.0324562	1.4377	1.0646	1.0487	0.220143	0.925556	18.8329
G5E8X1;Q9DCS2;E9Q7K5;E9Q5B2;D3YZM4	G5E8X1;Q9DCS2;E9Q7K5;E9Q5B2	7;7;6;4;3	7;7;6;4;3	7;7;6;4;3	UPF0585 protein C16orf13 homolog	0610011F06Rik	19	NaN	0.83338	3.0456	1.56428	10.384	1.2047	0.77872	5.42682	0.470468	154.383
P97370	P97370	5	5	5	Sodium/potassium-transporting ATPase subunit beta-3	Atp1b3	19	0.6216	2.0066	0.77131	0.760107	0.56627	0.68763	1.3037	0.395406	1.32918	81.551
Q8K3W0;D3Z7P0;E9Q8Q1;E9Q0U3	Q8K3W0;D3Z7P0;E9Q8Q1;E9Q0U3	2;2;1;1	2;2;1;1	2;2;1;1	BRCA1-A complex subunit BRE	Bre	19	1.0099	0.88115	0.97909	0.0672285	0.89719	0.89357	1.0174	0.0704715	1.02207	10.2985
Q9WTI7	Q9WTI7	7	7	7	Unconventional myosin-Ic	Myo1c	19	1.2063	0.82665	NaN	0.268453	1.2755	0.99323	1.0262	0.154334	0.92549	29.9158
P16045	P16045	3	3	3	Galectin-1	Lgals1	19	0.81851	NaN	1.1267	0.217923	1.0265	1.2242	0.8326	0.195803	0.946329	29.4107
Q62264	Q62264	6	6	6	Thyroid hormone-inducible hepatic protein	Thrsp	19	0.81119	0.74921	1.133	0.206033	1.3176	0.69416	0.65736	0.371023	1.0091	47.5991
Q9EP75	Q9EP75	7	7	3	Leukotriene-B4 omega-hydroxylase 3	Cyp4f14	19	NaN	1.4737	0.62832	0.597774	NaN	1.2726	0.84875	0.299707	0.990888	63.5084
Q9DCT8	Q9DCT8	3	3	3	Cysteine-rich protein 2	Crip2	18	12.143	10.575	13.394	1.41247	1.7397	3.9398	9.9061	4.22546	2.31701	82.1761
O08810;A2AH85;G3UZ34;G3UXK8	O08810;A2AH85;G3UZ34	10;10;9;3	10;10;9;3	10;10;9;3	116 kDa U5 small nuclear ribonucleoprotein component	Eftud2	18	NaN	1.1624	1.2431	0.0570635	0.91189	1.1658	1.0326	0.127006	1.1601	13.1369
P15327;D3Z223;D3YYH3;D3YUE8	P15327;D3Z223	5;3;1;1	5;3;1;1	5;3;1;1	Bisphosphoglycerate mutase;Phosphoglycerate mutase	Bpgm	18	2.0629	1.6464	1.6703	0.233873	1.9121	2.3394	2.8804	0.485261	0.754301	24.2231
O55131;E9Q9F5;E9Q1G8	O55131;E9Q9F5;E9Q1G8	8;8;8	8;8;8	8;8;8	Septin-7	2016-09-07	18	1.7056	NaN	1.8913	0.13131	1.3092	1.0185	1.7448	0.365551	1.32483	27.9005
P14115	P14115	3	3	3	60S ribosomal protein L27a	Rpl27a	18	1.1138	1.0596	1.0742	0.0280445	1.0813	1.1463	1.2173	0.0680221	0.942727	6.46543
B7ZNH7;Q80X19;K3W4R4;F7D5Y4	B7ZNH7;Q80X19;K3W4R4	5;5;5;1	5;5;5;1	5;5;5;1	Collagen alpha-1(XIV) chain	Col14a1	18	0.50735	0.40597	0.40856	0.0577986	0.67466	0.43167	0.56489	0.121683	0.790967	25.4793
P22892;Q8CBB7	P22892;Q8CBB7	3;3	3;3	3;3	AP-1 complex subunit gamma-1	Ap1g1	18	NaN	0.993	1.0554	0.0441235	1.1038	1.0284	1.2248	0.0990784	0.915282	9.84664
P54116	P54116	4	4	4	Erythrocyte band 7 integral membrane protein	Stom	18	1.3793	1.0161	1.2122	0.181793	1.2308	1.3854	2.077	0.450604	0.768687	32.5298
D3Z3B2;E9Q9C5;P63082	D3Z3B2;E9Q9C5;P63082	1;1;1	1;1;1	1;1;1	V-type proton ATPase 16 kDa proteolipid subunit	Atp6v0c	18	0.60469	0.93818	0.81579	0.1687	0.88614	NaN	1.218	0.23466	0.747308	30.95
Q9CXE7	Q9CXE7	1	1	1	Transmembrane emp24 domain-containing protein 5	Tmed5	18	1.0656	0.93984	0.90677	0.0838015	0.99109	1.0261	1.3945	0.223489	0.853597	21.4646
P58735;G5E8U1;D3Z4W4	P58735;G5E8U1;D3Z4W4	8;8;5	8;8;5	8;8;5	Sulfate anion transporter 1	Slc26a1	18	0.99352	1.2942	0.75495	0.27022	1.0985	1.018	1.6915	0.367816	0.79902	39.364
Q91XF0;A2A6E7	Q91XF0	3;1	3;1	3;1	Pyridoxine-5-phosphate oxidase	Pnpo	18	1.5534	1.3368	1.4031	0.110981	1.4658	1.4281	1.899	0.261671	0.895762	18.1218
Q9JJU8	Q9JJU8	4	4	4	SH3 domain-binding glutamic acid-rich-like protein	Sh3bgrl	18	NaN	1.051	1.1636	0.0796202	1.0337	0.19377	NaN	0.59392	1.8042	97.0382
P45376;D3YVJ7	P45376;D3YVJ7	7;4	7;4	7;4	Aldose reductase	Akr1b1;Akr1b3	18	1.5651	NaN	1.0574	0.358998	NaN	1.1911	1.2074	0.0115258	1.09339	27.3952
Q00977	Q00977	2	2	2	Gap junction beta-2 protein	Gjb2	18	0.9446	0.58383	0.73535	0.181153	0.73754	0.7262	0.87722	0.0841092	0.967031	26.3155
Q8BML9;D3Z158;Q8R1V9;F6TDS3	Q8BML9;D3Z158;Q8R1V9	11;9;7;1	10;8;6;1	10;8;6;1		Qars	18	1.3524	1.1542	1.2007	0.103649	1.1114	NaN	1.4094	0.210718	0.980456	18.7043
E9Q8Z4;E9Q8Z9;D3Z2H2;E9Q903;E9Q901;E9Q904;G3X9V2;P30999;E9Q8Z5;E9Q8Z6;E9Q8Z8;E9Q986;D3Z7H6;E9Q906;E9Q907;E9Q905;D3Z2H7	E9Q8Z4;E9Q8Z9;D3Z2H2;E9Q903;E9Q901;E9Q904;G3X9V2;P30999;E9Q8Z5;E9Q8Z6;E9Q8Z8;E9Q986;D3Z7H6;E9Q906;E9Q907;E9Q905;D3Z2H7	15;15;15;15;15;15;15;15;15;15;15;14;14;14;14;14;11	15;15;15;15;15;15;15;15;15;15;15;14;14;14;14;14;11	15;15;15;15;15;15;15;15;15;15;15;14;14;14;14;14;11	Catenin delta-1	Ctnnd1	18	1.0886	1.0367	NaN	0.0366988	1.2517	NaN	0.81955	0.305576	1.0261	29.7079
E9Q6R7	E9Q6R7	13	13	13		Utrn	18	NaN	1.238	1.0478	0.134492	1.2431	1.2842	0.94653	0.184239	0.987009	19.7897
Q9D7J9;A2AR43	Q9D7J9	4;1	4;1	4;1	Enoyl-CoA hydratase domain-containing protein 3, mitochondrial	Echdc3	18	1.4999	1.3104	NaN	0.133997	NaN	1.5099	1.3163	0.136896	0.994374	13.5937
Q6ZWN5;F7CJS8;D3YWH9;Q9CXW7;D3Z673	Q6ZWN5;F7CJS8;D3YWH9;Q9CXW7	9;6;6;6;2	9;6;6;6;2	9;6;6;6;2	40S ribosomal protein S9	Rps9	17	0.86674	0.95276	NaN	0.0608253	0.97391	1.1351	1.1091	0.0865395	0.848091	10.4778
Q9QUI0;Q62159;H3BL56;Q9CR99;P62746	Q9QUI0;Q62159;H3BL56	4;3;2;1;1	4;3;2;1;1	4;3;2;1;1	Transforming protein RhoA;Rho-related GTP-binding protein RhoC	Rhoa;Rhoc	17	1.0421	0.9561	0.88327	0.079506	1.052	NaN	1.1353	0.058902	0.878243	9.87555
G5E8J2;B7ZW98;Q02357;E9QNT8;G8JL84;D3YTV8;D3Z5M4;Q0VGY9;F7D1P5;G3UY11;D6RJ51	G5E8J2;B7ZW98;Q02357;E9QNT8;G8JL84;D3YTV8;D3Z5M4;Q0VGY9;F7D1P5;G3UY11	10;10;10;10;10;10;10;10;7;5;2	10;10;10;10;10;10;10;10;7;5;2	10;10;10;10;10;10;10;10;7;5;2	Ankyrin-1	Ank1	17	2.3041	NaN	2.0926	0.149553	2.169	4.3901	3.8849	1.16425	0.631468	34.1275
P97823;J3QK48;J3QP56;D3YUG4;D3Z111;D3Z269	P97823;J3QK48;J3QP56;D3YUG4;D3Z111	5;4;4;3;3;1	5;4;4;3;3;1	5;4;4;3;3;1	Acyl-protein thioesterase 1	Lypla1	17	1.1189	1.0079	0.89055	0.11419	NaN	0.94174	0.81246	0.0914148	1.14671	15.4118
Q3TC72	Q3TC72	3	3	3	Fumarylacetoacetate hydrolase domain-containing protein 2A	Fahd2	17	1.1162	NaN	1.2077	0.0647003	1.0755	1.1541	0.98458	0.0848346	1.08452	9.68001
Q9WTX5	Q9WTX5	3	3	3	S-phase kinase-associated protein 1	Skp1	17	NaN	0.7426	0.96034	0.153965	1.0806	1.0632	NaN	0.0123037	0.794356	18.1187
D3YXZ7;Q8R1T4	D3YXZ7;Q8R1T4	1;1	1;1	1;1	UDP-N-acetylglucosamine transporter	Slc35a3	17	1.0085	0.92221	0.93447	0.0466846	0.7526	NaN	0.16791	0.413438	2.07507	89.961
Q8BH69	Q8BH69	5	5	5	Selenide, water dikinase 1	Sephs1	17	0.99818	1.2199	0.86365	0.179894	0.70339	0.94193	1.0604	0.181839	1.13897	26.7053
Q8BWM0	Q8BWM0	6	6	6	Prostaglandin E synthase 2;Prostaglandin E synthase 2 truncated form	Ptges2	17	4.3242	2.7905	1.2615	1.53135	2.5951	4.2878	NaN	1.19692	0.811305	64.9442
Q9D6R2	Q9D6R2	4	4	4	Isocitrate dehydrogenase [NAD] subunit alpha, mitochondrial	Idh3a	17	1.0834	1.2759	0.76777	0.256539	0.86457	1.0081	1.0251	0.0881852	1.07913	26.2502
Q921M3	Q921M3	8	8	8	Splicing factor 3B subunit 3	Sf3b3	17	1.3151	NaN	0.76842	0.386561	1.3005	1.0936	1.1252	0.111457	0.88804	38.3036
P61458	P61458	3	3	3	Pterin-4-alpha-carbinolamine dehydratase	Pcbd1	16	0.91861	0.89673	0.92079	0.0133065	0.84703	NaN	0.83056	0.011646	1.08733	2.01403
Q6P1B1	Q6P1B1	4	4	4	Xaa-Pro aminopeptidase 1	Xpnpep1	16	1.1694	NaN	1.2375	0.048154	1.0136	NaN	1.0721	0.0413657	1.154	5.63423
G3X9Y6	G3X9Y6	8	5	5		Akr1c19	16	0.2068	NaN	0.18995	0.0119147	0.16528	0.17875	NaN	0.00952473	1.15324	8.1691
Q8K010;E9Q484;E9PZB8	Q8K010;E9Q484	26;18;2	26;18;2	26;18;2	5-oxoprolinase	Oplah	16	0.85763	0.60641	NaN	0.177639	1.0255	NaN	0.96463	0.0430416	0.73565	24.6495
D3YUG3;Q9CZX8;D3Z5R8;D3Z722;D3YUT3	D3YUG3;Q9CZX8;D3Z5R8;D3Z722;D3YUT3	5;5;5;5;4	5;5;5;5;4	5;5;5;5;4	40S ribosomal protein S19	Rps19	16	0.99593	1.1138	NaN	0.0833467	1.1284	NaN	1.3307	0.143048	0.857928	14.0635
Q8VD00	Q8VD00	1	1	1	Transmembrane protein 97	Tmem97	16	1.6035	1.6549	1.1276	0.290737	1.3433	1.1138	1.2425	0.115032	1.18553	21.9653
Q9Z2A9;Q8C7B4	Q9Z2A9;Q8C7B4	1;1	1;1	1;1	Gamma-glutamyltransferase 5;Gamma-glutamyltransferase 5 heavy chain;Gamma-glutamyltransferase 5 light chain	Ggt5	16	0.96433	0.88552	NaN	0.0557271	0.90306	1.0503	1.3341	0.219096	0.844048	20.8819
Q99KR7	Q99KR7	2	2	2	Peptidyl-prolyl cis-trans isomerase F, mitochondrial	Ppif	16	1.6644	1.2943	NaN	0.2617	1.1775	1.1203	1.1917	0.0377965	1.27183	17.9862
Q8BYM8;G3X975	Q8BYM8;G3X975	1;1	1;1	1;1	Probable cysteine--tRNA ligase, mitochondrial	Cars2	16	1.1985	1.3378	NaN	0.0985	1.2315	NaN	1.0353	0.138734	1.11889	14.4969
Q9D892	Q9D892	5	5	5	Inosine triphosphate pyrophosphatase	Itpa	16	1.0201	NaN	0.87738	0.100918	0.90043	5.6225	1.0853	2.67452	0.374098	105.994
Q9R1Q6	Q9R1Q6	1	1	1	Transmembrane protein 176B	Tmem176b	16	1.207	0.78085	NaN	0.301334	0.94961	1.1327	1.6828	0.381597	0.791949	42.9376
Q3THK7	Q3THK7	9	9	9	GMP synthase [glutamine-hydrolyzing]	Gmps	16	0.87221	NaN	1.0148	0.100826	NaN	0.97801	1.0621	0.0594606	0.924955	12.1728
Q07456	Q07456	4	4	4	Protein AMBP;Alpha-1-microglobulin;Inter-alpha-trypsin inhibitor light chain;Trypstatin	Ambp	16	2.471	NaN	1.6055	0.612001	2.3394	2.6466	NaN	0.217223	0.817589	31.2645
Q8BJ03	Q8BJ03	1	1	1	Cytochrome c oxidase assembly protein COX15 homolog	Cox15	16	1.2221	0.98576	NaN	0.167118	1.0661	1.3317	1.2686	0.138763	0.903281	18.9232
Q9CXN7;D3Z2D7	Q9CXN7	13;6	8;4	8;4	Phenazine biosynthesis-like domain-containing protein 2	Pbld2	16	0.78388	0.60759	0.92471	0.15889	0.71525	NaN	0.6817	0.0237234	1.10535	20.8584
Q8VBW8	Q8VBW8	6	6	6	Tetratricopeptide repeat protein 36	Ttc36	16	0.95765	0.98434	NaN	0.0188727	NaN	0.96715	1.2227	0.180701	0.886814	16.6176
O09158;D3Z707	O09158	4;1	4;1	2;1	Cytochrome P450 3A25	Cyp3a25	16	6.1905	3.5956	6.7479	1.68232	4.8009	5.3684	4.558	0.415894	1.12268	31.6786
P84084	P84084	6	3	3	ADP-ribosylation factor 5	Arf5	16	1.4496	NaN	0.95286	0.351248	0.90757	1.0788	1.0986	0.105043	1.16814	30.9736
P24472	P24472	4	3	3	Glutathione S-transferase A4	Gsta4	16	0.72928	1.5147	NaN	0.555376	1.2457	NaN	0.34669	0.635696	1.40919	93.9408
Q9EPK7;E9PUW7	Q9EPK7;E9PUW7	6;6	6;6	6;6	Exportin-7	Xpo7	16	0.95348	NaN	1.114	0.113505	0.63465	1.1291	NaN	0.349629	1.17221	41.1385
Q8K1J6	Q8K1J6	3	3	3	CCA tRNA nucleotidyltransferase 1, mitochondrial	Trnt1	16	NaN	0.97859	1.8126	0.589734	1.4348	1.2752	2.2064	0.497991	0.851596	52.0485
Q9Z2G9	Q9Z2G9	3	3	3	Oxidoreductase HTATIP2	Htatip2	16	0.86067	1.145	0.39473	0.378781	0.22356	0.22752	1.3693	0.660353	1.31863	118.677
Q61035;G5E823;Q99KK9	Q61035	6;1;1	6;1;1	6;1;1	Histidine--tRNA ligase, cytoplasmic	Hars	16	1.2119	NaN	0.94344	0.18983	1.0956	NaN	0.98109	0.0809708	1.03787	19.2638
Q99J27	Q99J27	2	2	2	Acetyl-coenzyme A transporter 1	Slc33a1	15	NaN	1.0495	1.0705	0.0148492	1.1004	1.3157	1.263	0.112228	0.864342	9.25783
Q62348	Q62348	1	1	1	Translin	Tsn	15	0.89278	0.80374	NaN	0.0629608	0.9188	0.94083	0.98201	0.0320848	0.895532	8.15873
P58044;G3XA48;H3BLF8	P58044;G3XA48	3;3;1	3;3;1	3;3;1	Isopentenyl-diphosphate Delta-isomerase 1	Idi1	15	1.9363	0.89297	NaN	0.737746	0.15096	0.30976	NaN	0.112289	6.14097	71.3847
Q9D662;A2ANA0;A2AN98;A2AN99;A2AN97	Q9D662	9;4;3;3;2	6;2;2;2;1	6;2;2;2;1	Protein transport protein Sec23B	Sec23b	15	NaN	1.039	0.62181	0.294998	NaN	1.038	1.2517	0.151109	0.72534	37.8974
Q2TPA8;B1AX78;B1AX77	Q2TPA8;B1AX78	10;6;2	10;6;2	10;6;2	Hydroxysteroid dehydrogenase-like protein 2	Hsdl2	15	1.0144	1.3309	NaN	0.223799	NaN	0.86033	1.0145	0.109015	1.25094	22.3489
A2A5R8;Q9DBE7;A2A5S3;Q9Z108	A2A5R8;Q9DBE7;A2A5S3;Q9Z108	4;4;4;3	4;4;4;3	4;4;4;3	Double-stranded RNA-binding protein Staufen homolog 1	Stau1	15	0.89921	1.0058	NaN	0.0753705	1.2092	NaN	0.98662	0.157388	0.867562	16.3741
O35226	O35226	5	5	5	26S proteasome non-ATPase regulatory subunit 4	Psmd4	15	0.7435	NaN	1.0941	0.247912	3.4294	1.1919	NaN	1.58215	0.397637	73.5967
Q9WTX6;Q3TPM3;D3Z2H3	Q9WTX6;Q3TPM3	7;6;1	7;6;1	7;6;1	Cullin-1	Cul1	15	1.2741	NaN	1.1141	0.113137	1.1626	1.0869	NaN	0.053528	1.06166	10.6028
P70195	P70195	4	4	4	Proteasome subunit beta type-7	Psmb7	15	1.082	NaN	1.0812	0.000565685	1.0683	NaN	1.2567	0.133219	0.930409	11.4598
O88967	O88967	2	2	2	ATP-dependent zinc metalloprotease YME1L1	Yme1l1	15	1.2833	0.97685	NaN	0.216693	1.156	NaN	0.82055	0.237199	1.14348	30.7205
Q9CZ44;A2AT02	Q9CZ44;A2AT02	8;7	8;7	8;7	NSFL1 cofactor p47	Nsfl1c	15	1.7728	NaN	1.5675	0.145169	1.8448	1.491	1.9266	0.231521	0.952123	15.8036
P28063;G3UZW8	P28063;G3UZW8	9;7	9;7	9;7	Proteasome subunit beta type-8;Proteasome subunit beta type	Psmb8	15	1.5279	0.72542	1.5183	0.460566	1.8257	1.0604	1.2855	0.393313	0.904118	46.2828
Q9CXR1	Q9CXR1	1	1	1	Dehydrogenase/reductase SDR family member 7	Dhrs7	15	NaN	0.81025	1.821	0.714708	0.9819	1.0351	2.4673	0.842659	0.880154	78.2891
Q3UP75;H3BLE9	Q3UP75	6;2	4;2	4;2	UDP-glucuronosyltransferase 3A1	Ugt3a1	15	0.66793	0.92993	1.8022	0.593867	1.0978	NaN	1.3502	0.178474	0.925942	54.39
Q9JHJ0	Q9JHJ0	4	4	4	Tropomodulin-3	Tmod3	15	1.3073	0.98159	1.313	0.189716	1.2371	1.105	NaN	0.0934088	1.02526	17.7005
P99025	P99025	2	2	2	GTP cyclohydrolase 1 feedback regulatory protein	Gchfr	15	1.0447	0.8059	NaN	0.168857	0.97753	NaN	0.85629	0.0857296	1.00915	20.5047
Q9DB05;P28663	Q9DB05	7;1	7;1	7;1	Alpha-soluble NSF attachment protein	Napa	15	1.045	NaN	0.88868	0.110535	0.8553	NaN	1.0644	0.147856	1.00728	19.1831
Q9CQF3	Q9CQF3	2	2	2	Cleavage and polyadenylation specificity factor subunit 5	Nudt21	15	0.98407	NaN	1.0712	0.0616102	0.93788	NaN	1.1095	0.121354	1.00385	13.2844
Q9D7X3;B1AQF4;H3BKL8;Q3V2Y9;H3BKD1	Q9D7X3;B1AQF4;H3BKL8;Q3V2Y9;H3BKD1	4;4;3;2;2	4;4;3;2;2	4;4;3;2;2	Dual specificity protein phosphatase 3	Dusp3	15	0.95064	NaN	0.86005	0.0640568	0.84915	0.96445	NaN	0.0815294	0.998395	11.441
P59017	P59017	4	4	4	Bcl-2-like protein 13	Bcl2l13	15	1.2084	1.1336	NaN	0.0528916	1.1478	1.2506	1.1142	0.0710654	1.00011	7.5657
D3Z7I9;Q3V156;Q91XL9;D3YZ66	D3Z7I9;Q3V156;Q91XL9;D3YZ66	3;3;3;2	3;3;3;2	3;3;3;2	Oxysterol-binding protein;Oxysterol-binding protein-related protein 1	Osbpl1a	14	1.0087	0.90786	0.94111	0.0513853	1.1512	1.0813	1.0274	0.0620721	0.876613	7.8569
P35282	P35282	4	4	4	Ras-related protein Rab-21	Rab21	14	NaN	1.0416	1.0655	0.0168999	1.1007	NaN	1.1305	0.0210718	0.94438	2.47806
Q80X85	Q80X85	4	4	4	28S ribosomal protein S7, mitochondrial	Mrps7	14	0.9801	0.82501	0.69975	0.140439	1.09	0.90795	1.1228	0.115743	0.802647	20.1671
Q8JZR2;Q5ND50;Q64010;F7D232;Q3TQV3	Q8JZR2;Q5ND50;Q64010;F7D232	7;7;7;5;2	7;7;7;5;2	7;7;7;5;2	Adapter molecule crk	Crk	14	0.96324	NaN	0.91961	0.0308511	1.6619	1.1812	2.9882	0.935895	0.48433	48.2599
P48024;G3UW42;J3QPZ8;Q9CXU9;D3YXK8;J3QN87	P48024;G3UW42;J3QPZ8;Q9CXU9;D3YXK8	3;3;2;2;2;1	3;3;2;2;2;1	3;3;2;2;2;1	Eukaryotic translation initiation factor 1;Eukaryotic translation initiation factor 1b	Eif1;Gm6900;Eif1b;Gm16378	14	1.9103	1.3797	4.0553	1.41665	6.813	8.8586	1.9838	3.53007	0.416037	83.3407
O09164	O09164	1	1	1	Extracellular superoxide dismutase [Cu-Zn]	Sod3	14	1.0013	0.98434	NaN	0.0119925	1.0854	NaN	1.2424	0.111016	0.853011	9.61444
Q8R0J8	Q8R0J8	1	1	1	Probable gluconokinase	Idnk	14	1.3226	NaN	0.88444	0.309826	0.88544	NaN	0.38232	0.35576	1.7409	62.755
E9Q555;F7A6H4	E9Q555;F7A6H4	9;9	9;9	9;9	E3 ubiquitin-protein ligase RNF213	Rnf213	14	0.99556	0.96401	NaN	0.0223092	1.1562	NaN	1.6576	0.354543	0.696414	25.303
E9Q7B0;Q60715	E9Q7B0;Q60715	1;1	1;1	1;1	Prolyl 4-hydroxylase subunit alpha-1	P4ha1	14	1.2463	1.213	NaN	0.0235467	1.1642	1.3779	1.5343	0.185788	0.904953	13.8064
Q99JB2;A2AG41;A2AG39;F6WI02	Q99JB2;A2AG41;A2AG39;F6WI02	9;5;5;5	9;5;5;5	9;5;5;5	Stomatin-like protein 2, mitochondrial	Stoml2	14	0.56137	0.99829	1.3371	0.388898	1.181	1.1532	NaN	0.0196576	0.827338	40.311
Q8R0Y8	Q8R0Y8	4	4	4	Mitochondrial coenzyme A transporter SLC25A42	Slc25a42	14	0.97415	0.97528	0.76365	0.12186	0.83959	0.91215	0.77124	0.0704655	1.07535	15.8673
Q91W52	Q91W52	1	1	1	Transmembrane protein 19	Tmem19	14	2.2099	1.5197	NaN	0.488045	1.6757	1.3873	1.7683	0.198708	1.15795	28.9343
Q543K9;P23492;Q9D8C9	Q543K9;P23492;Q9D8C9	10;10;5	10;10;5	10;10;5	Purine nucleoside phosphorylase	Pnp;Pnp2	14	1.3151	1.242	1.1815	0.066899	1.1542	NaN	1.7406	0.414647	0.860992	29.1464
B7ZMP1;E9Q1R1	B7ZMP1	3;1	3;1	3;1	Probable Xaa-Pro aminopeptidase 3	Xpnpep3	14	NaN	1.0505	1.0712	0.0146371	0.56833	NaN	1.1557	0.415333	1.23066	48.2014
P12382;Q9WUA3;Q8C605	P12382	6;1;1	6;1;1	6;1;1	6-phosphofructokinase, liver type	Pfkl	14	1.0195	0.81967	NaN	0.141301	1.0347	NaN	0.89926	0.0957705	0.950987	18.2811
P42232	P42232	4	4	2	Signal transducer and activator of transcription 5B	Stat5b	14	NaN	1.0561	1.0634	0.00516188	0.89671	1.171	1.0418	0.137222	1.02243	13.2479
Q14CH1	Q14CH1	6	6	6	Molybdenum cofactor sulfurase	Mocos	14	1.2084	0.87347	0.90208	0.185665	1.0583	0.92292	1.095	0.0906331	0.970005	20.6532
Q9WVA2;Q4FZG7	Q9WVA2	4;1	4;1	4;1	Mitochondrial import inner membrane translocase subunit Tim8 A	Timm8a1	14	NaN	1.3155	1.0713	0.172675	1.101	1.2279	NaN	0.0897319	1.02486	16.3933
Q3UEB3	Q3UEB3	5	5	5	Poly(U)-binding-splicing factor PUF60	Puf60	14	1.2775	NaN	1.4627	0.130956	1.3985	1.3069	NaN	0.064771	1.01286	10.6905
Q60692	Q60692	5	5	5	Proteasome subunit beta type-6	Psmb6	14	1.1362	0.96091	NaN	0.123949	1.0682	NaN	1.0421	0.0184555	0.99375	11.9496
Q9D880	Q9D880	4	4	4	Mitochondrial import inner membrane translocase subunit TIM50	Timm50	13	1.4207	1.4475	1.3563	0.046874	1.3225	NaN	1.3548	0.0228395	1.05193	3.74051
Q8BXA1;D3YVW2;F6RUD1	Q8BXA1;D3YVW2	5;5;1	5;5;1	5;5;1	Golgi integral membrane protein 4	Golim4	13	2.4034	2.3648	NaN	0.0272943	1.7198	1.9465	NaN	0.160301	1.30055	8.8192
P23591	P23591	5	5	5	GDP-L-fucose synthase	Tsta3	13	NaN	0.81302	0.92831	0.0815223	1.1712	0.97258	0.96465	0.11703	0.840294	14.6711
Q9D7N3	Q9D7N3	7	7	7	28S ribosomal protein S9, mitochondrial	Mrps9	13	NaN	0.74009	0.84191	0.0719976	0.86652	0.96425	0.88636	0.0516585	0.873348	10.7415
P58389;B7ZDE0;A2AWF0;F6Z6I0;A2AWE9	P58389	3;1;1;1;1	3;1;1;1;1	3;1;1;1;1	Serine/threonine-protein phosphatase 2A activator	Ppp2r4	13	NaN	0.9311	1.0508	0.0846407	1.8525	NaN	1.3535	0.352846	0.618185	23.6107
Q91WC0;F2Z420;D6RCY6;F2Z438	Q91WC0;F2Z420	4;2;1;1	4;2;1;1	4;2;1;1	Histone-lysine N-methyltransferase setd3	Setd3	13	1.5062	NaN	1.1273	0.267923	1.6506	1.3362	2.1798	0.426333	0.764574	32.0442
Q9CPT5	Q9CPT5	1	1	1	Nucleolar protein 16	Nop16	13	0.97534	0.9739	1.1561	0.10478	NaN	1.2967	1.0974	0.140926	0.86472	15.5263
Q9QZ23	Q9QZ23	4	4	2	NFU1 iron-sulfur cluster scaffold homolog, mitochondrial	Nfu1	13	NaN	1.0602	1.1145	0.0383959	1.1467	0.91425	0.89297	0.140751	1.10431	14.7243
Q68FL6;E9QB02;F6W0G8	Q68FL6;E9QB02	10;10;2	10;10;2	10;10;2	Methionine--tRNA ligase, cytoplasmic	Mars	13	1.3355	1.3094	NaN	0.0184555	0.85294	NaN	1.2073	0.25057	1.28378	24.3644
Q9WV54;D3Z015;D3Z505	Q9WV54;D3Z015	3;2;1	3;2;1	3;2;1	Acid ceramidase;Acid ceramidase subunit alpha;Acid ceramidase subunit beta	Asah1	13	NaN	0.83331	0.76956	0.0450781	0.90886	NaN	1.2591	0.247657	0.739345	23.5292
P62264;D3YVF4;D3Z7I1	P62264;D3YVF4;D3Z7I1	5;4;4	5;4;4	5;4;4	40S ribosomal protein S14	Rps14	13	1.1474	0.91907	0.88536	0.142558	1.0339	NaN	1.1919	0.111723	0.884126	17.6265
A2ASZ8	A2ASZ8	3	3	3	Calcium-binding mitochondrial carrier protein SCaMC-2	Slc25a25	13	0.80109	0.99343	0.86625	0.0978223	0.63975	0.91842	0.8025	0.139989	1.12712	20.9318
Q5U458;E9Q8B3;A2A8D1	Q5U458	8;3;1	8;3;1	8;3;1	DnaJ homolog subfamily C member 11	Dnajc11	13	NaN	1.0363	0.94788	0.0625224	0.91451	0.94638	NaN	0.0225355	1.06625	6.75148
Q9QWG7	Q9QWG7	6	6	6	Sulfotransferase family cytosolic 1B member 1	Sult1b1	13	0.67826	0.8745	0.94757	0.13927	1.9363	0.92063	0.68731	0.664078	0.705463	58.6417
Q04750;Q8R4U6	Q04750	5;1	5;1	5;1	DNA topoisomerase 1	Top1	13	1.1297	1.2453	NaN	0.0817415	1.4938	0.98708	1.4109	0.271803	0.915391	22.0538
P29351	P29351	6	6	6	Tyrosine-protein phosphatase non-receptor type 6	Ptpn6	13	NaN	1.394	0.96224	0.3053	NaN	1.1512	1.5836	0.305753	0.861577	34.2275
Q5SUR0	Q5SUR0	5	5	5	Phosphoribosylformylglycinamidine synthase	Pfas	13	1.3624	NaN	1.183	0.126855	NaN	1.2826	1.3132	0.0216375	0.980584	10.1058
Q9QZD9;A2AE03	Q9QZD9	7;2	7;2	7;2	Eukaryotic translation initiation factor 3 subunit I	Eif3i	13	1.2792	0.81417	NaN	0.328826	1.0279	NaN	1.18	0.107551	0.948127	32.8919
Q9WV32;F6VVE6;D3Z6S0;F6THG2	Q9WV32	5;2;1;1	5;2;1;1	4;1;1;1	Actin-related protein 2/3 complex subunit 1B	Arpc1b	13	NaN	1.3443	1.406	0.0436285	1.1923	NaN	1.5871	0.279166	0.98953	20.3372
Q9D6S7	Q9D6S7	4	4	4	Ribosome-recycling factor, mitochondrial	Mrrf	12	1.4129	1.5369	1.162	0.190996	1.0024	NaN	1.118	0.0817415	1.29277	15.9259
P70266;A2AFM8	P70266;A2AFM8	11;6	11;6	11;6	6-phosphofructo-2-kinase/fructose-2,6-bisphosphatase 1;6-phosphofructo-2-kinase;Fructose-2,6-bisphosphatase	Pfkfb1	12	NaN	1.238	1.1821	0.0395273	1.6481	1.4824	NaN	0.117168	0.773071	8.16725
Q14DH7	Q14DH7	6	6	6	Acyl-CoA synthetase short-chain family member 3, mitochondrial	Acss3	12	1.6141	0.93599	1.2008	0.341754	1.2516	0.29409	0.3986	0.525255	1.92918	85.531
Q8C7X2	Q8C7X2	7	7	7	ER membrane protein complex subunit 1	Emc1	12	NaN	0.83239	1.0387	0.145883	0.97467	NaN	1.2753	0.212578	0.831607	24.4993
E9PXY1;A2A432;J3QJX0;E9PXT5	E9PXY1;A2A432;J3QJX0;E9PXT5	4;4;3;2	4;4;3;2	2;2;1;0	Cullin-4B	Cul4b;Cul4a	12	0.93307	NaN	1.2037	0.191364	4.4313	1.4224	NaN	2.12761	0.365029	74.8671
F6VK94;D6REF0;Q9ER41	F6VK94;D6REF0;Q9ER41	1;1;1	1;1;1	1;1;1	Torsin-1B	Tor1b	12	1.0379	1.2117	NaN	0.122895	0.55976	NaN	1.154	0.420191	1.31267	50.2398
Q8VBZ3	Q8VBZ3	7	7	7	Cleft lip and palate transmembrane protein 1 homolog	Clptm1	12	NaN	3.3461	1.4766	1.32194	1.5077	1.4102	2.2466	0.457356	1.40073	60.9197
E9PVM7;P48774;E9PV63;E9Q024	E9PVM7;P48774;E9PV63	4;4;2;1	3;3;1;1	3;3;1;1	Glutathione S-transferase Mu 5	Gstm5	12	1.2134	NaN	1.3244	0.0784889	1.4559	0.13121	NaN	0.936697	1.59901	118.2
P68181	P68181	3	3	2	cAMP-dependent protein kinase catalytic subunit beta	Prkacb	12	1.164	0.73304	1.1507	0.245066	NaN	0.80939	1.0556	0.174097	1.08946	30.5037
Q62417;E9QNA7;E9Q6A3;E9PYX6;D3Z5J3	Q62417;E9QNA7;E9Q6A3;E9PYX6;D3Z5J3	12;11;9;9;9	12;11;9;9;9	12;11;9;9;9	Sorbin and SH3 domain-containing protein 1	Sorbs1	12	NaN	1.4283	1.221	0.146583	1.4494	1.0773	1.6582	0.294251	0.949593	23.8201
Q6P2B1;E9Q0H8;E9PWA5	Q6P2B1;E9Q0H8;E9PWA5	4;2;2	4;2;2	4;2;2	Transportin-3	Tnpo3	12	NaN	0.97639	0.8074	0.119494	0.84009	NaN	1.0303	0.134499	0.953699	19.6555
B2RY56	B2RY56	5	5	5	RNA-binding protein 25	Rbm25	11	1.0023	NaN	0.97422	0.0198556	1.1897	1.3585	1.1428	0.113446	0.803246	9.43708
Q9EP69	Q9EP69	9	9	9	Phosphatidylinositide phosphatase SAC1	Sacm1l	11	0.7504	1.1247	0.67344	0.241405	NaN	1.2781	1.1477	0.0922067	0.700398	29.4162
Q7M739;F6ZDS4	Q7M739;F6ZDS4	7;6	7;6	7;6	Nucleoprotein TPR	Tpr	11	1.0729	0.90443	0.88952	0.101844	NaN	1.3046	1.0962	0.147361	0.796082	16.2567
O35678;E9Q3B9;D3YYS6;Q3UFN1	O35678;E9Q3B9;D3YYS6;Q3UFN1	7;7;7;5	7;7;7;5	7;7;7;5	Monoglyceride lipase	Mgll	11	0.736	0.69634	NaN	0.0280439	0.63553	NaN	0.51636	0.0842659	1.24347	15.1458
E0CZ04;E0CX39;Q923B0;H3BKQ5	E0CZ04;E0CX39;Q923B0	3;3;3;1	3;3;3;1	3;3;3;1	Gamma-glutamylaminecyclotransferase	Ggact	11	0.66032	0.86708	NaN	0.146201	0.86988	NaN	0.94713	0.054624	0.840612	20.0658
Q8BMS4	Q8BMS4	3	3	3	Hexaprenyldihydroxybenzoate methyltransferase, mitochondrial	Coq3	11	1.0798	1.2715	0.94776	0.162784	1.0093	1.055	NaN	0.0323148	1.06543	15.1302
P56380	P56380	3	3	3	Bis(5-nucleosyl)-tetraphosphatase [asymmetrical]	Nudt2	11	1.2469	0.22132	NaN	0.725195	1.289	0.9826	NaN	0.216658	0.646337	100.61
Q924M7	Q924M7	4	4	4	Mannose-6-phosphate isomerase	Mpi	11	0.95575	0.62487	1.2236	0.299917	1.1152	0.98931	NaN	0.0890177	0.888321	33.1822
Q9CY50	Q9CY50	4	4	4	Translocon-associated protein subunit alpha	Ssr1	11	0.92632	1.0662	1.6257	0.370076	0.70673	NaN	1.3505	0.455214	1.17252	53.852
Q9JIM1;E9PXM6;E9PWY7;E9Q221;E9Q503;E9Q3D1;E9PWD6;E9PZV0;E9PVH9;E9PXQ6	Q9JIM1;E9PXM6	5;4;2;1;1;1;1;1;1;1	5;4;2;1;1;1;1;1;1;1	5;4;2;1;1;1;1;1;1;1	Equilibrative nucleoside transporter 1	Slc29a1	11	NaN	1.0516	0.91679	0.0953251	NaN	0.50624	1.2018	0.491835	1.15243	58.3994
P47856;D3YYD9	P47856	3;1	3;1	3;1	Glutamine--fructose-6-phosphate aminotransferase [isomerizing] 1	Gfpt1	11	NaN	1.402	1.657	0.180312	NaN	0.25808	2.3901	1.50757	1.15513	114.465
P70245;A2AC29	P70245;A2AC29	2;1	2;1	2;1	3-beta-hydroxysteroid-Delta(8),Delta(7)-isomerase	Ebp	11	1.3928	NaN	1.0228	0.26163	1.1865	NaN	1.1604	0.0184555	1.02927	21.7187
A2A6U3;Q80UG5;A2A6U5;A8Y5D3	A2A6U3;Q80UG5	8;8;3;1	8;8;3;1	8;8;3;1	Septin-9	2016-09-09	11	1.7858	0.92515	NaN	0.608571	1.5912	1.2454	NaN	0.244518	0.955704	48.0936
P06684	P06684	8	8	8	Complement C5;Complement C5 beta chain;Complement C5 alpha chain;C5a anaphylatoxin;Complement C5 alpha chain	C5	11	2.5521	NaN	1.7093	0.59595	2.2258	1.5786	2.4166	0.439226	1.0275	35.0848
Q8C5W0	Q8C5W0	6	6	6	Calmin	Clmn	11	2.8354	2.3594	0.88029	1.01954	2.2465	0.79409	3.298	1.25729	0.958429	77.9478
Q9R092	Q9R092	8	2	2	17-beta-hydroxysteroid dehydrogenase type 6	Hsd17b6	11	NaN	1.5252	2.7499	0.865994	2.4937	1.6633	NaN	0.587181	1.02841	49.3904
Q99M74	Q99M74	2	2	2	Keratin, type II cuticular Hb2	Krt82	11	1.3316	1.1069	NaN	0.158887	1.2308	1.2159	NaN	0.0105359	0.996649	13.06
Q9CXF4	Q9CXF4	3	3	3	TBC1 domain family member 15	Tbc1d15	11	1.5733	1.162	NaN	0.290833	1.0617	1.301	1.7219	0.334237	1.00449	32.4783
Q9DBZ5	Q9DBZ5	3	3	3	Eukaryotic translation initiation factor 3 subunit K	Eif3k	10	0.94523	NaN	1.1167	0.121248	1.296	1.1515	NaN	0.102177	0.842464	14.4231
Q07797;F6VRP8;E9Q5X5	Q07797	6;1;1	6;1;1	6;1;1	Galectin-3-binding protein	Lgals3bp	10	1.1631	NaN	1.5343	0.262478	0.88905	1.1684	NaN	0.19753	1.31104	27.3395
Q9JKF1	Q9JKF1	8	8	8	Ras GTPase-activating-like protein IQGAP1	Iqgap1	10	1.5385	5.1179	NaN	2.53102	0.65703	NaN	0.70539	0.0341957	4.88572	76.2132
O35350	O35350	5	5	5	Calpain-1 catalytic subunit	Capn1	10	NaN	0.95316	1.4212	0.330954	0.8934	0.93433	NaN	0.0289419	1.29908	28.0567
Q9CQ01	Q9CQ01	2	2	2	Ribonuclease T2	Rnaset2	10	1.0258	NaN	1.2682	0.171403	1.3322	NaN	1.2279	0.0737512	0.896059	16.0158
Q8VCC1	Q8VCC1	3	3	3	15-hydroxyprostaglandin dehydrogenase [NAD(+)]	Hpgd	10	1.6055	NaN	1.8878	0.199616	NaN	1.1912	6.3982	3.68191	0.460287	97.6983
Q9JHW4	Q9JHW4	6	6	6	Selenocysteine-specific elongation factor	Eefsec	10	1.3161	1.2589	NaN	0.0404465	1.2777	NaN	1.261	0.0118087	1.0143	3.27633
Q6PDI5;A2ALV7;A2ALW1;A2ALV9;A2ALV8;A2ALV6	Q6PDI5;A2ALV7	10;5;2;1;1;1	10;5;2;1;1;1	10;5;2;1;1;1	Proteasome-associated protein ECM29 homolog	Ecm29;AI314180	10	0.23869	NaN	1.3635	0.795361	1.1042	NaN	1.1494	0.0319612	0.710947	99.3247
Q8CFZ0;G3UYP0;P63280;G3UWL6;G3UWJ1	Q8CFZ0;G3UYP0;P63280	3;3;3;1;1	3;3;3;1;1	3;3;3;1;1	SUMO-conjugating enzyme UBC9	Ube2i	10	0.85895	0.86008	1.2167	0.206222	1.0626	NaN	1.0087	0.0381131	0.944891	21.3925
P47757;A2AMW0;F7CAZ6;F6QJN8;F6YHZ8	P47757;A2AMW0;F7CAZ6	11;10;7;5;5	11;10;7;5;5	11;10;7;5;5	F-actin-capping protein subunit beta	Capzb	10	1.2225	0.5844	NaN	0.451205	0.85609	1.3231	NaN	0.330226	0.829161	58.4189
Q8R1V4;Q5SVW9	Q8R1V4;Q5SVW9	3;2	2;2	2;2	Transmembrane emp24 domain-containing protein 4	Tmed4	10	1.2304	1.0569	1.2192	0.0970987	1.0447	1.3744	NaN	0.233133	0.966337	20.9884
Q61301;E0CXB9;Q8BS72	Q61301;E0CXB9	3;3;1	1;1;1	1;1;1	Catenin alpha-2	Ctnna2	10	NaN	1.2964	2.0623	0.541573	1.6126	1.8226	NaN	0.148492	0.977731	33.3877
O70572;D6RGM4	O70572;D6RGM4	2;1	2;1	2;1	Sphingomyelin phosphodiesterase 2	Smpd2	10	NaN	0.58361	0.69943	0.0818971	0.66384	0.55587	0.69628	0.0735129	1.00447	17.189
Q8CCJ3	Q8CCJ3	9	9	9	E3 UFM1-protein ligase 1	Ufl1	9	NaN	1.0037	0.95277	0.0360129	1.7926	1.4615	NaN	0.234123	0.601232	14.8529
Q91VH6	Q91VH6	5	5	5	Protein MEMO1	Memo1	9	NaN	0.99864	1.2309	0.164233	NaN	1.0049	0.89105	0.0805041	1.17595	17.0048
Q8R317	Q8R317	10	10	8	Ubiquilin-1	Ubqln1	9	1.1414	1.5148	NaN	0.264034	1.6058	NaN	1.5025	0.0730441	0.854551	20.4286
E9Q3C1	E9Q3C1	4	4	4		C2cd2	9	1.2266	1.1965	NaN	0.0212839	1.7097	NaN	1.2599	0.318057	0.815968	21.4928
Q5EBG8	Q5EBG8	6	6	6	Uncharacterized protein C1orf50 homolog		9	NaN	1.1272	0.93866	0.133318	1.8781	1.0342	0.91127	0.526314	0.810444	43.265
Q6ZWU9	Q6ZWU9	2	1	1	40S ribosomal protein S27	Rps27	9	1.3402	1.2201	NaN	0.0849235	1.1973	NaN	2.0596	0.609738	0.786116	38.026
Q9Z1P6	Q9Z1P6	2	2	2	NADH dehydrogenase [ubiquinone] 1 alpha subcomplex subunit 7	Ndufa7	9	1.4497	1.5929	NaN	0.101258	1.1072	1.8747	1.0377	0.464481	1.13541	35.2994
P01757;P01756;P06330	P01757;P01756;P06330	1;1;1	1;1;1	1;1;1	Ig heavy chain V region J558;Ig heavy chain V region MOPC 104E;Ig heavy chain V region AC38 205.12		9	1.8895	1.748	NaN	0.100056	1.3127	NaN	3.7523	1.72506	0.718164	68.3386
Q91X70;E9Q6D8;Q8BRY4	Q91X70;E9Q6D8	6;6;2	6;6;2	6;6;2		C6	9	NaN	1.9202	1.4932	0.301935	1.347	1.8599	NaN	0.362675	1.06439	28.7153
Q9DBK0	Q9DBK0	9	9	9	Acyl-coenzyme A thioesterase 12	Acot12	9	0.93621	0.90949	1.788	0.499673	0.95696	NaN	1.2918	0.236768	1.07725	46.3169
Q8BK64	Q8BK64	7	7	7	Activator of 90 kDa heat shock protein ATPase homolog 1	Ahsa1	9	1.1163	NaN	2.3901	0.900713	NaN	2.9157	0.92005	1.41114	0.914137	89.7395
P62315	P62315	2	2	2	Small nuclear ribonucleoprotein Sm D1	Snrpd1	8	0.98523	0.89348	NaN	0.064877	0.94642	1.3755	1.2303	0.218243	0.793325	19.6831
Q9CQ54	Q9CQ54	4	4	4	NADH dehydrogenase [ubiquinone] 1 subunit C2	Ndufc2	8	1.5025	1.1879	NaN	0.222456	1.1356	NaN	0.92108	0.151689	1.30813	22.1599
Q7TSH2;F7DF70	Q7TSH2;F7DF70	2;1	2;1	2;1	Phosphorylase b kinase regulatory subunit beta	Phkb	8	NaN	0.62201	0.86913	0.17474	0.66437	0.58609	NaN	0.0553523	1.19247	25.0535
E9Q505;P98084	E9Q505;P98084	1;1	1;1	1;1	Amyloid beta A4 precursor protein-binding family A member 2	Apba2	8	1.1351	0.67677	NaN	0.324088	1.159	NaN	1.0971	0.0437699	0.803098	35.9837
Q8K297	Q8K297	3	3	3	Procollagen galactosyltransferase 1	Colgalt1	8	1.4351	NaN	1.2496	0.131168	1.4257	NaN	1.3382	0.0618718	0.971345	10.7484
E9Q9P8;G5E8H9	E9Q9P8;G5E8H9	11;8	4;1	0;0		Rdh9;Rdh19	8	NaN	1.769	1.4552	0.22189	1.7623	1.3127	NaN	0.317915	1.04852	24.8396
Q99K23	Q99K23	5	5	5	Ufm1-specific protease 2	Ufsp2	8	1.2457	1.1444	NaN	0.0716299	1.1241	NaN	1.2381	0.0806102	1.01181	9.08336
Q922P9;D3YYT1	Q922P9;D3YYT1	2;2	2;2	2;2	Putative oxidoreductase GLYR1	Glyr1	7	0.75448	0.94814	0.84301	0.0969485	1.0356	NaN	1.0746	0.0275772	0.80423	11.7204
Q14C51	Q14C51	6	6	6	Pentatricopeptide repeat domain-containing protein 3, mitochondrial	Ptcd3	7	NaN	1.1737	1.0599	0.0804688	0.88248	0.89084	NaN	0.00591141	1.25956	7.23608
Q8BUV3;A0JNY3	Q8BUV3;A0JNY3	11;11	11;11	11;11	Gephyrin;Molybdopterin adenylyltransferase;Molybdopterin molybdenumtransferase	Gphn	7	1.3124	1.2762	NaN	0.0255973	1.5472	0.96293	NaN	0.413141	1.03126	32.9773
Q8R0H9	Q8R0H9	2	2	2	ADP-ribosylation factor-binding protein GGA1	Gga1	6	1.3729	0.96682	NaN	0.287142	NaN	0.06007	1.2681	0.854206	1.76161	130.95
Q9Z0R9	Q9Z0R9	4	4	4	Fatty acid desaturase 2	Fads2	6	0.88062	0.72531	NaN	0.109821	1.0648	NaN	0.76961	0.208731	0.875448	26.5509
Q921S7	Q921S7	6	6	6	39S ribosomal protein L37, mitochondrial	Mrpl37	6	NaN	0.27516	0.95933	0.483781	NaN	0.57832	0.2794	0.211368	1.43927	92.5859
Q9CR51	Q9CR51	2	2	2	V-type proton ATPase subunit G 1	Atp6v1g1	6	1.2564	0.84526	NaN	0.29072	0.65748	NaN	1.4201	0.539254	1.01159	58.8236
Q8BK72	Q8BK72	4	4	4	28S ribosomal protein S27, mitochondrial	Mrps27	5	1.4261	NaN	1.7042	0.196646	1.6958	2.103	NaN	0.287934	0.824023	19.689
Q3TP97;E9Q7H6;Q3UQ84	Q3TP97;E9Q7H6;Q3UQ84	1;1;1	1;1;1	1;1;1	Threonine--tRNA ligase, mitochondrial	Tars2	4	0.48414	NaN	0.66393	0.127131	0.33977	NaN	0.34091	0.000806102	1.68665	22.1481
P52479;G3X9U6	P52479	5;1	5;1	5;1	Ubiquitin carboxyl-terminal hydrolase 10	Usp10	4	1.1496	NaN	0.99655	0.108223	NaN	1.0859	1.2322	0.10345	0.925823	13.4676

## Sheet: INSULIN
Protein IDs	Majority protein IDs	Peptide counts (all)	Peptide counts (razor+unique)	Peptide counts (unique)	Protein names	Gene names	Ratio count	Insulin TG 1	Insulin TG 2	Insulin TG 3	TG Insulin ratio SD	Insulin WT 1	Insulin WT 2	Insulin WT 3	WT Insulin ratio SD	TG/WT ratio insulin	TG/WT insulin % RSD
Q8C196	Q8C196	77	77	76	Carbamoyl-phosphate synthase [ammonia], mitochondrial	Cps1	4967	0.83189	0.86698	0.92147	0.0451388	1.013	0.99139	0.95275	0.0305235	0.886106	6.02461
P12710	P12710	8	8	8	Fatty acid-binding protein, liver	Fabp1	1617	1.3006	1.3676	1.2178	0.0750387	0.85896	0.58215	0.66826	0.14166	1.84226	20.9635
A8DUK4;E9Q223;P02088;P02089;CON__P02070	A8DUK4;E9Q223;P02088	13;9;8;5;1	13;9;8;5;1	11;8;6;3;0	Hemoglobin subunit beta-1	Hbb-b1	1544	1.2788	1.9893	1.542	0.359203	3.8941	1.4481	1.025	1.54885	0.75545	76.3378
P63038;D3Z2F2;D3Z7J9	P63038	31;9;5	31;9;5	31;9;5	60 kDa heat shock protein, mitochondrial	Hspd1	1415	0.96559	0.96567	1.1018	0.0786178	1.0675	1.229	1.1224	0.0821176	0.887145	10.6013
O35490	O35490	20	20	17	Betaine--homocysteine S-methyltransferase 1	Bhmt	1274	0.96854	0.99237	0.88376	0.0570842	1.0082	0.98182	1.0304	0.02432	0.941813	6.48666
Q91VB8;P01942	Q91VB8;P01942	9;7	9;7	8;6	Hemoglobin subunit alpha	Hba-a1;Hba	1178	1.087	1.35	1.0794	0.154084	2.861	1.0818	0.83464	1.1055	0.736043	70.6537
P19096	P19096	81	81	81	Fatty acid synthase;[Acyl-carrier-protein] S-acetyltransferase;[Acyl-carrier-protein] S-malonyltransferase;3-oxoacyl-[acyl-carrier-protein] synthase;3-oxoacyl-[acyl-carrier-protein] reductase;3-hydroxyacyl-[acyl-carrier-protein] dehydratase;Enoyl-[acyl-carrier-protein] reductase;Oleoyl-[acyl-carrier-protein] hydrolase	Fasn	923	1.5019	1.5965	1.0264	0.305522	0.91231	0.33816	0.52792	0.292521	2.3194	54.1183
P50247;A2ALT5	P50247	24;4	24;4	23;4	Adenosylhomocysteinase	Ahcy	920	0.84879	0.85326	0.79727	0.0311158	0.69872	0.76493	0.78145	0.0437815	1.11323	6.94085
P16858;M0QWZ0;F8WJL5;D3YYI5;D3Z0Z9;Q64467	P16858;M0QWZ0;F8WJL5;D3YYI5	13;12;9;8;5;1	13;12;9;8;5;1	6;6;5;3;2;1	Glyceraldehyde-3-phosphate dehydrogenase	Gapdh;Gm7293	851	0.80859	0.82667	0.71243	0.0614063	0.68917	0.5925	0.69707	0.0582271	1.18646	11.8112
P47738;D3YYF3	P47738	22;4	20;4	20;4	Aldehyde dehydrogenase, mitochondrial	Aldh2	840	0.93461	0.87749	0.91966	0.0296212	0.77946	0.63184	0.7268	0.0748133	1.27766	10.9896
P24549	P24549	24	24	14	Retinal dehydrogenase 1	Aldh1a1	802	1.0911	1.0495	0.80585	0.154091	0.67072	0.74226	0.71363	0.0360068	1.38551	16.4909
P07724	P07724	36	36	32	Serum albumin	Alb	780	1.7275	2.3648	1.6097	0.406244	3.4073	1.2401	1.3352	1.2247	0.953097	65.0264
P16460;J3QNG0	P16460;J3QNG0	24;19	24;19	24;19	Argininosuccinate synthase	Ass1;Gm5424	767	0.86103	0.89507	0.76866	0.0654095	0.74225	0.68358	0.77505	0.0463407	1.14716	10.0153
Q63836;G3UYY2;G3UWX5	Q63836;G3UYY2	30;24;1	30;24;1	6;6;0	Selenium-binding protein 2	Selenbp2	757	2.1901	1.8613	2.8406	0.498379	2.9248	3.1869	2.9032	0.157929	0.764512	22.3213
Q8R0Y6	Q8R0Y6	46	46	42	Cytosolic 10-formyltetrahydrofolate dehydrogenase	Aldh1l1	740	1.187	1.3528	1.1519	0.107302	1.1248	0.92893	1.0978	0.106153	1.1714	13.347
P32020;A2APS4;A2APS5	P32020	18;4;1	18;4;1	18;4;1	Non-specific lipid-transfer protein	Scp2	704	1.0357	1.063	0.9926	0.0354943	0.91637	0.66948	0.88278	0.133903	1.25223	16.6331
P34914	P34914	26	26	26	Bifunctional epoxide hydrolase 2;Cytosolic epoxide hydrolase 2;Lipid-phosphate phosphatase	Ephx2	677	1.1851	1.2344	1.0798	0.0789723	0.79844	0.64597	0.693	0.0780774	1.63717	12.8814
P56480	P56480	25	25	25	ATP synthase subunit beta, mitochondrial	Atp5b	674	0.87903	0.87471	0.90564	0.0167502	0.93321	0.89379	0.93387	0.022952	0.96324	3.12898
P10126;D3YZ68;P62631;D3Z3I8	P10126;D3YZ68	13;8;6;5	13;8;6;5	13;8;6;5	Elongation factor 1-alpha 1	Eef1a1	664	1.0755	1.0059	0.99735	0.0428655	1.0504	1.2437	1.2706	0.120123	0.863677	10.9382
Q9R0H0	Q9R0H0	29	29	5	Peroxisomal acyl-coenzyme A oxidase 1	Acox1	651	0.87472	0.93967	0.66697	0.142445	0.54247	0.53475	0.61915	0.0466597	1.46275	19.0966
Q8BWT1	Q8BWT1	20	20	20	3-ketoacyl-CoA thiolase, mitochondrial	Acaa2	644	1.0412	1.0445	1.0818	0.0225482	0.9304	0.93384	0.88152	0.0292645	1.1536	3.84503
Q9QXD6;F6YS63;E9Q0T7;P97323	Q9QXD6	15;4;2;2	15;4;2;2	15;4;2;2	Fructose-1,6-bisphosphatase 1	Fbp1	629	0.61709	0.71201	0.55765	0.0778566	0.621	0.61771	0.56143	0.0334834	1.04811	13.579
Q8BMS1	Q8BMS1	28	28	28	Trifunctional enzyme subunit alpha, mitochondrial;Long-chain enoyl-CoA hydratase;Long chain 3-hydroxyacyl-CoA dehydrogenase	Hadha	624	0.86612	0.85137	0.85669	0.00746983	0.91371	0.85607	0.81153	0.0512298	0.997238	6.01723
Q9DBT9	Q9DBT9	36	36	36	Dimethylglycine dehydrogenase, mitochondrial	Dmgdh	600	1.093	1.0852	1.1647	0.0438216	1.072	1.019	0.97583	0.0481687	1.09002	6.13741
Q61176	Q61176	17	17	17	Arginase-1	Arg1	591	1.0919	1.1348	1.0767	0.0301304	1.1678	1.1735	1.1096	0.0353623	0.957258	4.11558
P40142	P40142	20	20	20	Transketolase	Tkt	567	1.2436	1.2756	1.3602	0.0602449	1.0866	0.97462	0.937	0.0778192	1.2939	9.07386
Q8VDD5;F2Z494	Q8VDD5	73;3	73;3	60;2	Myosin-9	Myh9	549	1.0299	1.1316	1.0564	0.0527576	1.1847	1.2258	1.3691	0.0968052	0.851386	9.12316
P20029	P20029	27	27	25	78 kDa glucose-regulated protein	Hspa5	534	0.9074	0.9878	1.0887	0.090843	1.2714	1.9484	1.6426	0.339026	0.613668	22.8243
P35505;D3Z2R9	P35505	16;5	16;5	16;5	Fumarylacetoacetase	Fah	531	0.91445	0.94252	0.87186	0.0355778	0.83426	0.83442	0.84744	0.00756371	1.08454	4.01394
Q9ET01;Q3UEJ6;E9PUM3;Q9WUB3	Q9ET01;Q3UEJ6	36;32;3;3	36;32;3;3	34;30;1;1	Glycogen phosphorylase, liver form;Phosphorylase	Pygl	521	0.84689	0.95084	0.86562	0.0554059	0.6618	0.46899	0.5981	0.0982368	1.5405	18.1528
P58252	P58252	37	37	37	Elongation factor 2	Eef2	520	1.0068	1.0764	1.1148	0.054746	1.3043	1.3738	1.3122	0.0380509	0.801444	5.87867
P09103;E9Q8G8	P09103	22;5	22;5	22;5	Protein disulfide-isomerase	P4hb	516	1.0447	1.1461	1.1142	0.0518489	1.2005	1.3146	1.3247	0.0689764	0.860722	7.15487
Q68FD5;Q5SXR6;F6Z1R4;REV__Q6L8S8	Q68FD5;Q5SXR6	53;53;5;1	53;53;5;1	53;53;5;1	Clathrin heavy chain 1	Cltc	510	1.1268	1.1435	1.1416	0.00914276	1.1473	1.168	1.254	0.0565824	0.955902	4.82322
Q8VCT4;E9PYP1	Q8VCT4	20;1	20;1	17;0	Carboxylesterase 1D	Ces1d	504	1.2391	1.2982	1.2821	0.0305533	0.83318	0.55888	0.57025	0.155189	1.94638	23.8465
Q61838;D3YW52;D3YUI3	Q61838;D3YW52	38;38;2	38;38;2	38;38;2	Alpha-2-macroglobulin;Alpha-2-macroglobulin 165 kDa subunit;Alpha-2-macroglobulin 35 kDa subunit	A2m;Pzp	504	1.8912	1.9676	1.4744	0.265457	2.9116	2.1684	2.1689	0.428942	0.735725	23.1972
P26443;F7CFA5	P26443	25;5	25;5	25;5	Glutamate dehydrogenase 1, mitochondrial	Glud1	488	1.1505	1.1009	1.1519	0.0290492	1.175	1.2129	1.2472	0.036115	0.936233	3.92945
P24270;A2AL20	P24270	25;11	25;11	25;11	Catalase	Cat	486	1.1923	1.1602	1.1399	0.0264205	0.88168	0.48547	0.80339	0.209835	1.609	29.0909
P63017;Q504P4;P17156;D3Z5E2;D3YW43	P63017;Q504P4	26;25;9;7;7	24;23;7;6;6	22;21;6;5;5	Heat shock cognate 71 kDa protein	Hspa8	475	0.9732	1.0296	0.9897	0.0289978	1.04	1.1273	1.1187	0.0481126	0.910682	5.26736
Q03265;D3Z6F5;D6RJ16	Q03265;D3Z6F5	25;24;2	25;24;2	25;24;2	ATP synthase subunit alpha, mitochondrial;ATP synthase subunit alpha	Atp5a1	444	0.87844	0.8929	1.0129	0.0738112	0.85406	0.94481	0.92353	0.0474596	1.02272	9.5186
Q99LC5	Q99LC5	16	16	16	Electron transfer flavoprotein subunit alpha, mitochondrial	Etfa	442	0.936	0.89369	0.94773	0.0284255	0.91183	0.94484	0.86516	0.0400347	1.02042	5.37571
Q01853;D3Z0U5;D6RGM7;D3Z4J2;Q9D3R6	Q01853	35;1;1;1;1	35;1;1;1;1	34;0;0;0;0	Transitional endoplasmic reticulum ATPase	Vcp	439	1.1904	1.2151	1.1808	0.0176953	1.0882	1.1911	1.0995	0.0564309	1.06141	5.22452
Q8VC30	Q8VC30	22	22	22	Bifunctional ATP-dependent dihydroxyacetone kinase/FAD-AMP lyase (cyclizing);ATP-dependent dihydroxyacetone kinase;FAD-AMP lyase (cyclizing)	Dak	433	0.81262	0.91683	0.75079	0.0839166	0.8469	0.48096	0.62059	0.184673	1.27293	30.1912
P63260;G3UYG0;B1ATY1	P63260	16;7;6	16;7;6	1;1;1	Actin, cytoplasmic 2;Actin, cytoplasmic 2, N-terminally processed	Actg1	431	1.0556	1.0794	1.1542	0.0514513	1.2777	1.2251	1.2231	0.0309621	0.882793	5.31384
P08113;F7C312	P08113;F7C312	30;18	30;18	28;18	Endoplasmin	Hsp90b1	431	0.87309	0.90925	1.0449	0.0905788	1.2769	1.8149	1.7239	0.287962	0.587088	20.3515
P97807;H3BKG7	P97807	17;3	17;3	17;3	Fumarate hydratase, mitochondrial	Fh	429	0.72384	0.71675	0.72417	0.00419192	0.81643	1.1068	0.96429	0.145193	0.749695	15.0961
Q05920	Q05920	37	37	1	Pyruvate carboxylase, mitochondrial	Pc	424	0.69269	0.75954	0.65189	0.0543478	0.71142	0.74948	0.79839	0.0435977	0.931319	9.6725
P00329	P00329	16	16	16	Alcohol dehydrogenase 1	Adh1	423	0.79235	0.83694	0.77557	0.0317178	0.76966	0.55881	0.58277	0.115441	1.25827	18.5473
E9Q035;P47758	E9Q035	34;5	34;5	5;5		Gm20425	419	1.3983	1.6121	1.3087	0.155879	2.4566	2.5748	2.1226	0.234525	0.603732	14.627
P11499;E9Q3D6;E9PX27;D3Z1R1;E9Q0C3	P11499	29;11;4;3;3	27;11;2;1;3	18;8;1;0;3	Heat shock protein HSP 90-beta	Hsp90ab1	419	0.90896	0.99036	1.1014	0.0965997	1.0106	1.1737	1.1819	0.09662	0.891427	12.939
Q91VA0;D3Z106;D3YV36	Q91VA0;D3Z106	22;20;6	22;20;6	22;20;6	Acyl-coenzyme A synthetase ACSM1, mitochondrial	Acsm1	418	1.0542	0.95305	1.1379	0.0925622	1.2234	1.3469	1.2762	0.0619658	0.817665	10.0652
Q9WVL0	Q9WVL0	12	12	12	Maleylacetoacetate isomerase	Gstz1	416	0.92188	0.9271	0.86785	0.0328051	0.80403	0.72488	0.74443	0.0412292	1.19508	6.53637
P16015	P16015	14	14	14	Carbonic anhydrase 3	Ca3	412	1.609	1.7178	1.8244	0.107702	1.1955	0.75738	0.69503	0.272735	1.94538	31.5302
P54869	P54869	20	20	19	Hydroxymethylglutaryl-CoA synthase, mitochondrial	Hmgcs2	409	0.71464	0.74107	0.66848	0.0367392	0.64221	0.52158	0.43346	0.104796	1.3299	20.3555
A2CEK7	A2CEK7	14	14	0		Mup14	408	1.7508	1.6282	2.6142	0.537384	1.6562	1.8892	2.1703	0.257425	1.04855	30.1023
Q9DBF1;G3UYR8;G3UY72;E9Q1H3;E9Q1G1	Q9DBF1;G3UYR8	16;12;7;4;3	16;12;7;4;3	16;12;7;4;3	Alpha-aminoadipic semialdehyde dehydrogenase	Aldh7a1	404	1.0504	1.0475	1.0183	0.0177551	1.0515	1.0044	1.0276	0.0235509	1.0106	2.85864
Q9CPY7	Q9CPY7	23	23	23	Cytosol aminopeptidase	Lap3	387	0.94592	0.97477	0.90303	0.0360983	0.96898	0.92684	0.95651	0.0216471	0.98997	4.46008
P17182;Q6PHC1;B0QZL1;B1ARR7;B1ARR6;Q5SX61;Q5SX60;Q5SX59	P17182;Q6PHC1;B0QZL1	16;14;8;4;2;1;1;1	16;14;8;4;2;1;1;1	11;11;6;2;0;0;0;0	Alpha-enolase;Enolase	Eno1	379	0.82667	0.86285	0.76652	0.0486595	0.6663	0.58932	0.56617	0.0524211	1.34815	10.4807
Q9D0F9;A2CEK3;Q8BZF8	Q9D0F9;A2CEK3	21;18;1	21;18;1	21;18;1	Phosphoglucomutase-1	Pgm1;Pgm2	378	1.0148	1.1366	0.94001	0.0992274	0.86654	0.72932	0.78448	0.069048	1.29873	12.979
Q99KI0	Q99KI0	27	27	27	Aconitate hydratase, mitochondrial	Aco2	371	0.78675	0.77587	0.86425	0.0481934	0.7747	0.8541	0.84887	0.0444089	0.979497	8.02526
Q91W19;D3Z3G5;D3Z2P8	Q91W19;D3Z3G5;D3Z2P8	12;11;6	12;11;6	1;0;0		Sult1a1	370	1.0424	1.2107	0.90807	0.151632	1.2437	1.012	1.1165	0.116035	0.937421	17.7098
P09411	P09411	18	18	13	Phosphoglycerate kinase 1	Pgk1	368	0.92584	0.86233	0.92264	0.0357795	0.82657	0.9042	0.81402	0.0488473	1.06524	6.98851
E9PZF0;Q01768	E9PZF0;Q01768	10;8	10;8	4;4	Nucleoside diphosphate kinase;Nucleoside diphosphate kinase B	Gm20390;Nme2	365	0.91578	0.94664	0.96449	0.0246429	1.0006	1.0248	0.99947	0.0143092	0.934556	2.97542
P16331;D3Z270;F6YTR5;D3YZ73	P16331	20;8;3;2	20;8;3;2	20;8;3;2	Phenylalanine-4-hydroxylase	Pah	365	0.94017	0.84841	0.99409	0.0736545	0.91571	0.5917	0.82414	0.167031	1.19349	22.9119
P14211	P14211	16	16	16	Calreticulin	Calr	351	1.0437	1.0943	1.1149	0.0366382	1.3758	1.756	1.7075	0.206934	0.672184	13.2659
P08003	P08003	19	19	19	Protein disulfide-isomerase A4	Pdia4	350	0.8759	0.95181	1.0327	0.0784132	1.1693	1.8523	1.6288	0.348229	0.615089	23.9225
P50544;B1AR28	P50544;B1AR28	23;22	23;22	23;22	Very long-chain specific acyl-CoA dehydrogenase, mitochondrial	Acadvl	349	0.94099	0.92553	1.0594	0.0732361	1.0744	1.17	0.97322	0.0984032	0.909343	11.8559
P41216;D3Z041;D3Z457;D3YVF6	P41216;D3Z041	29;29;8;5	29;29;8;5	26;26;8;5	Long-chain-fatty-acid--CoA ligase 1	Acsl1	344	1.0198	0.98099	0.99486	0.0196664	0.79698	0.66264	0.73303	0.0671957	1.36622	9.40236
Q91WU0;D3Z298	Q91WU0	19;2	18;1	15;0		Ces1f	333	1.6973	1.9642	1.9269	0.144535	1.063	0.94969	1.055	0.0632368	1.8217	9.92202
Q60597;E9Q7L0;Q5SVY0	Q60597	26;3;2	26;3;2	26;3;2	2-oxoglutarate dehydrogenase, mitochondrial	Ogdh	332	0.90246	0.87955	0.94472	0.0330603	0.88076	0.9841	0.93855	0.0517907	0.972648	6.62925
P28665	P28665	33	33	20	Murinoglobulin-1	Mug1	330	1.4266	1.4223	1.7963	0.214698	2.5705	1.362	1.6582	0.629881	0.83088	36.5333
P17751;H7BXC3	P17751;H7BXC3	11;8	11;8	11;8	Triosephosphate isomerase	Tpi1	329	1.0614	1.1356	1.1191	0.0389598	1.107	0.97288	1.0047	0.0700785	1.07506	7.6731
P19157	P19157	10	10	5	Glutathione S-transferase P 1	Gstp1	328	1.8795	1.8705	2.2683	0.227116	1.7471	1.5319	1.6853	0.110802	1.21232	13.1532
P35700;B1AXW5;B1AXW6;B1AXW4	P35700;B1AXW5;B1AXW6;B1AXW4	13;12;12;7	13;12;12;7	11;10;10;7	Peroxiredoxin-1	Prdx1	327	0.9372	1.0035	0.95051	0.0350732	0.90801	0.95186	0.99232	0.0421664	1.01368	5.73717
Q3V117;Q91V92;Q3TS02	Q3V117;Q91V92	30;28;11	30;28;11	30;28;11	ATP-citrate synthase	Acly	326	1.2884	1.1995	0.8503	0.23158	0.81257	0.35879	0.51834	0.230197	1.97562	45.8643
O35488;A2ANX6	O35488	20;8	20;8	20;8	Very long-chain acyl-CoA synthetase	Slc27a2	326	0.85235	0.89889	0.91619	0.0330172	0.81041	0.91259	0.93313	0.0657303	1.00425	8.30089
Q3UEP4;D3YWN0;D3YXD5	Q3UEP4	11;5;4	9;3;2	4;1;1		Ugt2b36	314	1.2259	1.2709	1.4533	0.12042	0.99039	0.97476	1.0919	0.0636008	1.29213	11.0723
P70694;D3Z3P8;G3XA14;Q3UXL1;E0CYR9;Q91WR5	P70694	16;7;3;3;2;2	16;7;3;3;2;2	12;5;0;0;0;0	Estradiol 17 beta-dehydrogenase 5	Akr1c6	307	1.2316	1.132	1.2088	0.0521828	1.0666	0.7392	1.0461	0.183393	1.25264	19.7831
Q9JKR6;F6TRP3;E0CYZ2	Q9JKR6	30;7;4	30;7;4	30;7;4	Hypoxia up-regulated protein 1	Hyou1	305	1.1141	1.0838	1.1478	0.032015	1.3654	2.1652	1.9297	0.41101	0.612732	22.7635
P06801	P06801	23	23	23	NADP-dependent malic enzyme	Me1	303	0.85473	0.87883	0.61863	0.143775	0.37425	0.124	0.1167	0.146635	3.82501	73.8478
P06151;G5E8N5;D3Z736;D3YZQ9;D3YVR7;D3YZE4;P00342	P06151;G5E8N5;D3Z736;D3YZQ9	14;14;10;10;2;2;2	14;14;10;10;2;2;2	13;13;9;9;1;1;1	L-lactate dehydrogenase A chain;L-lactate dehydrogenase	Ldha	302	0.75126	0.80808	0.70408	0.0520744	1.0529	1.0823	0.96097	0.0632936	0.731039	9.23307
Q8QZT1	Q8QZT1	12	12	12	Acetyl-CoA acetyltransferase, mitochondrial	Acat1	301	0.80365	0.79582	0.80007	0.00391977	0.64541	0.56846	0.55832	0.0476249	1.354	8.07692
P05202	P05202	19	19	19	Aspartate aminotransferase, mitochondrial	Got2	301	1.0409	1.0334	1.1163	0.0458509	0.96863	0.94405	0.98856	0.0222954	1.09974	4.8889
P27773;F6Q404	P27773	24;4	24;4	24;4	Protein disulfide-isomerase A3	Pdia3	300	0.9907	0.99829	1.1701	0.101457	1.2876	1.6578	1.6008	0.199329	0.694886	16.3047
P68372;J3QNR5	P68372;J3QNR5	19;14	19;14	1;1	Tubulin beta-4B chain	Tubb4b;Tubb4b-ps1	300	1.2623	1.2129	1.2584	0.0274646	1.4593	1.9677	1.1346	0.419912	0.818485	27.7041
Q91ZJ5	Q91ZJ5	18	18	18	UTP--glucose-1-phosphate uridylyltransferase	Ugp2	298	0.79007	0.85122	0.70482	0.0735299	0.6772	0.45338	0.49849	0.118369	1.44015	23.7395
P38647	P38647	27	27	27	Stress-70 protein, mitochondrial	Hspa9	298	0.99431	1.044	1.04	0.0276064	1.0507	1.0832	0.98274	0.0512624	0.987701	5.62019
G3X9L6;Q9DCX2;B1ASE2	G3X9L6;Q9DCX2;B1ASE2	9;9;6	9;9;6	9;9;6	ATP synthase subunit d, mitochondrial	Gm10250;Atp5h	292	0.94287	0.98922	1.0267	0.0419931	0.92315	0.98329	0.92628	0.0338545	1.0445	5.5663
Q9EQ20	Q9EQ20	22	22	22	Methylmalonate-semialdehyde dehydrogenase [acylating], mitochondrial	Aldh6a1	291	1.0199	0.91034	1.0174	0.0625453	0.86303	0.9157	0.99379	0.0657905	1.06316	9.54983
P49429;F6X9Z6	P49429	16;2	16;2	9;2	4-hydroxyphenylpyruvate dioxygenase	Hpd	291	0.78036	0.70003	0.69	0.0495285	0.6516	0.79518	0.69777	0.073298	1.01205	12.329
Q61598	Q61598	19	19	15	Rab GDP dissociation inhibitor beta	Gdi2	290	0.97	1.0275	1.0419	0.0380421	1.0072	0.9429	0.91718	0.0463674	1.06003	6.13474
Q9QXX4	Q9QXX4	24	24	20	Calcium-binding mitochondrial carrier protein Aralar2	Slc25a13	290	0.96917	0.92166	0.92498	0.0265235	0.86469	0.95627	0.88175	0.0487018	1.04185	6.09992
Q9Z2V4	Q9Z2V4	21	21	21	Phosphoenolpyruvate carboxykinase, cytosolic [GTP]	Pck1	289	0.61564	0.76051	0.77022	0.08658	0.98478	1.5797	0.94124	0.356711	0.612248	32.8366
Q8BH00;F6T4U0	Q8BH00	20;5	20;5	20;5	Aldehyde dehydrogenase family 8 member A1	Aldh8a1	286	1.0597	1.2433	1.0326	0.114628	0.94179	0.85941	0.91694	0.0422565	1.22716	11.3154
Q6GT24;D3Z0Y2;O08709;Q8BG37	Q6GT24;D3Z0Y2;O08709	13;12;12;3	13;12;12;3	13;12;12;3	Peroxiredoxin-6	Prdx6	285	0.80751	0.80495	0.76688	0.0227548	0.61222	0.5229	0.62263	0.0548217	1.35363	9.78656
O88844;D3YVY3	O88844	22;7	22;7	21;6	Isocitrate dehydrogenase [NADP] cytoplasmic	Idh1	282	1.1313	1.1113	1.0257	0.0560933	0.97976	0.86384	0.80085	0.0907506	1.23591	11.5109
Q9CZS1;G3UYH1	Q9CZS1	18;3	16;3	16;3	Aldehyde dehydrogenase X, mitochondrial	Aldh1b1	282	1.2606	1.5284	1.4326	0.135695	2.2403	1.4845	1.8212	0.378648	0.761197	22.6386
P25688;D3Z4U1	P25688;D3Z4U1	18;10	18;10	18;10	Uricase	Uox	276	1.1417	1.2208	0.97756	0.124073	0.90539	0.64441	0.87735	0.14327	1.37612	20.9232
Q61425	Q61425	10	10	10	Hydroxyacyl-coenzyme A dehydrogenase, mitochondrial	Hadh	270	0.90193	0.87584	0.81694	0.0435377	0.81375	0.80406	0.76141	0.027846	1.09057	6.13739
Q9Z2I8	Q9Z2I8	12	12	12	Succinyl-CoA ligase [GDP-forming] subunit beta, mitochondrial	Suclg2	265	1.1589	1.0945	1.1194	0.0324747	1.023	1.0005	1.0441	0.0218037	1.09949	3.59031
Q9QXF8	Q9QXF8	12	12	12	Glycine N-methyltransferase	Gnmt	265	1.34	1.5213	1.1585	0.1814	1.0504	0.97148	1.0098	0.0394655	1.32593	14.09
P63101;D3YXN6;D3YXF4	P63101	13;4;3	13;4;3	10;2;2	14-3-3 protein zeta/delta	Ywhaz	265	1.0399	0.96691	1.0509	0.0456488	1.1378	0.93889	1.1063	0.106914	0.960641	11.0272
P33267	P33267	21	21	20	Cytochrome P450 2F2	Cyp2f2	263	1.9794	2.1433	3.2404	0.68564	2.6799	1.5882	2.0725	0.547006	1.16126	38.0818
P52760	P52760	7	7	7	Ribonuclease UK114	Hrsp12	259	1.3832	1.5511	1.4429	0.0851095	1.1975	0.98378	1.0418	0.110518	1.35808	11.8256
O09173	O09173	17	17	17	Homogentisate 1,2-dioxygenase	Hgd	256	0.90622	0.85566	0.82289	0.0419803	0.81323	0.70086	0.78843	0.0590347	1.12258	9.10514
A2AVJ7;Q99PL5	A2AVJ7;Q99PL5	29;29	29;29	29;29	Ribosome-binding protein 1	Rrbp1	256	1.2332	1.563	2.2119	0.497945	1.8738	1.7182	2.2441	0.270156	0.858124	32.9026
Q99K67;F6VMP2	Q99K67	26;4	26;4	26;4	Alpha-aminoadipic semialdehyde synthase, mitochondrial;Lysine ketoglutarate reductase;Saccharopine dehydrogenase	Aass	256	1.0114	0.86642	0.87802	0.0805647	0.8391	1.0756	1.0226	0.124106	0.938222	15.4138
P06745;F6SAC3	P06745;F6SAC3	15;10	15;10	9;6	Glucose-6-phosphate isomerase	Gpi;Gm1840	256	0.63314	0.72913	0.59185	0.0704329	0.71907	0.5506	0.56079	0.0944621	1.06756	18.884
Q9D819	Q9D819	17	17	17	Inorganic pyrophosphatase	Ppa1	253	0.82788	0.86867	0.90163	0.0369442	0.90109	1.2077	1.0606	0.153347	0.819773	15.129
Q91XE0	Q91XE0	12	12	12	Glycine N-acyltransferase	Glyat	253	0.94152	0.8264	1.0101	0.0928274	0.81332	1.1017	0.98986	0.145395	0.956329	18.0543
P08249	P08249	15	15	15	Malate dehydrogenase, mitochondrial	Mdh2	249	0.84197	0.84572	0.92238	0.045381	0.85598	1.0066	0.96678	0.0780477	0.922495	9.78217
P11352	P11352	10	10	10	Glutathione peroxidase 1	Gpx1	249	0.78591	0.7454	0.7577	0.0207692	0.69373	0.95264	0.91524	0.13994	0.893583	16.6135
P57780;E9Q2W9;D3Z0L8;D3Z761;Q91ZE6;E9PX29	P57780;E9Q2W9	36;20;7;4;1;1	36;20;7;4;1;1	25;12;6;3;1;1	Alpha-actinin-4	Actn4	247	1.0004	1.0575	1.0332	0.0286552	1.1409	1.1371	1.0765	0.0361344	0.921479	4.2635
Q922D8	Q922D8	32	32	32	C-1-tetrahydrofolate synthase, cytoplasmic;Methylenetetrahydrofolate dehydrogenase;Methenyltetrahydrofolate cyclohydrolase;Formyltetrahydrofolate synthetase	Mthfd1	246	0.9323	0.89679	0.9183	0.0178869	0.88454	0.89506	0.86751	0.0139026	1.03788	2.50944
Q920E5	Q920E5	10	10	10	Farnesyl pyrophosphate synthase	Fdps	244	2.1492	1.9246	1.8633	0.150522	2.4834	2.0141	2.5287	0.284929	0.844994	14.3476
A2ACG7;Q9DBG6	A2ACG7;Q9DBG6	16;16	16;16	16;16	Dolichyl-diphosphooligosaccharide--protein glycosyltransferase subunit 2	Rpn2	244	1.2101	1.1645	1.4323	0.143277	1.3955	1.4032	1.4438	0.0259504	0.897325	11.439
P05201;F7ALS6	P05201	17;7	17;7	17;7	Aspartate aminotransferase, cytoplasmic	Got1	243	0.62219	0.59585	0.56543	0.0284044	0.8561	0.93682	0.79402	0.0716025	0.689413	9.58006
Q8VBT2;D3Z221	Q8VBT2	11;5	11;5	11;5	L-serine dehydratase/L-threonine deaminase	Sds	242	1.0181	1.0465	0.69066	0.197756	1.0181	0.88414	1.0901	0.104522	0.920771	23.9467
Q8K0E8;CON__P02676	Q8K0E8	20;1	20;1	20;1	Fibrinogen beta chain;Fibrinopeptide B;Fibrinogen beta chain	Fgb	241	1.2604	1.6998	1.054	0.329831	2.5876	4.6507	2.584	1.19217	0.408682	43.9712
Q8VCW8	Q8VCW8	16	16	16	Acyl-CoA synthetase family member 2, mitochondrial	Acsf2	240	1.2608	1.1592	1.3197	0.0811912	1.0326	0.96486	1.093	0.064105	1.21008	9.00808
Q8R084	Q8R084	13	11	11		Ugt2b1	240	1.2688	1.2225	1.6479	0.23339	1.0689	1.2896	1.3859	0.162517	1.10544	21.3466
P50431;G3UZ26;G3UYY1;G3UZZ9	P50431;G3UZ26;G3UYY1	15;14;13;4	15;14;13;4	14;13;12;4	Serine hydroxymethyltransferase, cytosolic;Serine hydroxymethyltransferase	Shmt1	238	0.88061	0.84608	0.81184	0.0343851	0.76626	0.69933	0.71059	0.0358366	1.16651	6.39681
Q91YI0;E0CXM2;E0CY49;F7D439;E0CYV3	Q91YI0;E0CXM2;E0CY49	23;21;14;9;3	23;21;14;9;3	23;21;14;9;3	Argininosuccinate lyase	Asl	237	0.86806	0.98626	0.79438	0.096797	0.71143	0.78952	0.7368	0.0398353	1.18364	12.195
Q8BGL3;E9QAK1;Q3UEP5;D3Z6M7;P50236;L7N245;K7N6K9	Q8BGL3;E9QAK1	13;8;1;1;1;1;1	13;8;1;1;1;1;1	12;8;0;0;0;0;0		2810007J24Rik	236	0.78936	0.66355	0.90026	0.118433	0.70807	0.91057	0.77072	0.103674	0.984854	19.9352
Q99LB7;A2AH52;A2AH53	Q99LB7	30;4;4	30;4;4	30;4;4	Sarcosine dehydrogenase, mitochondrial	Sardh	235	1.3221	1.5268	1.2025	0.164	1.2882	1.4882	1.5299	0.129201	0.940808	15.1159
O08601	O08601	21	21	21	Microsomal triglyceride transfer protein large subunit	Mttp	234	1.1321	1.1993	1.1447	0.0357206	1.2549	1.0844	1.1557	0.0856296	0.994592	7.9705
P61979;H3BLL4;H3BK96	P61979;H3BLL4;H3BK96	16;12;10	16;12;10	0;0;0	Heterogeneous nuclear ribonucleoprotein K	Hnrnpk	233	1.1874	1.3504	1.3589	0.0966553	1.4273	1.4046	1.39	0.018796	0.922973	7.56023
Q3UQ44	Q3UQ44	41	41	41	Ras GTPase-activating-like protein IQGAP2	Iqgap2	232	0.8456	0.83756	0.81302	0.0169721	0.95281	1.3658	0.96344	0.235431	0.760555	21.6164
P30115;F6SC55	P30115	7;1	7;1	4;0	Glutathione S-transferase A3	Gsta3	231	0.92368	0.96803	0.99085	0.0341552	0.63905	0.55982	0.62526	0.042328	1.58024	7.8164
P51660	P51660	20	20	20	Peroxisomal multifunctional enzyme type 2;(3R)-hydroxyacyl-CoA dehydrogenase;Enoyl-CoA hydratase 2	Hsd17b4	227	1.095	1.101	1.0188	0.0458244	0.70946	0.66088	0.83531	0.0900223	1.45753	12.9696
P00186;P00184	P00186	19;5	19;5	19;5	Cytochrome P450 1A2	Cyp1a2	227	1.1589	0.94952	1.4322	0.242044	1.069	0.73213	1.1059	0.205972	1.21795	29.5367
P29758	P29758	15	15	15	Ornithine aminotransferase, mitochondrial	Oat	227	0.77888	0.95177	0.55155	0.200726	0.46557	0.90875	0.6993	0.221701	1.10059	41.5329
Q64458;Q3UT49;H3BLM0;P56656;E9Q816;Q8BSI6	Q64458;Q3UT49	20;17;4;3;1;1	19;16;4;3;0;0	16;13;4;3;0;0	Cytochrome P450 2C29	Cyp2c29	226	2.6591	4.4707	4.018	0.942819	1.4259	0.57846	1.2609	0.449278	3.41406	48.4523
Q921H8;H3BKL5;H3BJZ9;H3BKA1;H3BJC1	Q921H8;H3BKL5;H3BJZ9	16;14;11;7;2	16;14;11;7;2	6;6;6;3;2	3-ketoacyl-CoA thiolase A, peroxisomal	Acaa1a	226	1.771	1.6883	1.0751	0.38016	0.52321	0.26578	0.3549	0.130729	3.96402	42.5218
P40936	P40936	7	7	7	Indolethylamine N-methyltransferase	Inmt	226	0.83685	0.89494	0.7488	0.0735801	0.63776	0.26776	0.33534	0.19703	1.99909	48.4596
Q8K169;Q3UWB9;P17717;Q8VCN3	Q8K169;Q3UWB9;P17717;Q8VCN3	14;14;13;8	13;13;12;7	3;3;2;2	UDP-glucuronosyltransferase 2B17	Ugt2b5;Ugt2b17;Ugt2b37	226	1.1907	1.1424	1.4638	0.173308	0.91679	1.0205	1.0763	0.0809453	1.25993	15.8884
P62897;G3UWG1	P62897;G3UWG1	5;5	5;5	4;4	Cytochrome c, somatic	Cycs;Gm10108	226	0.66837	0.63965	0.78494	0.0769443	0.73299	0.8099	0.72729	0.0461376	0.921936	12.6021
P35564	P35564	13	13	13	Calnexin	Canx	222	1.0086	1.112	1.2508	0.12153	1.2103	1.4284	1.4669	0.13838	0.821171	14.8051
P01027;CON__Q2UVX4;H3BL60;H3BKW9	P01027	44;3;2;2	44;3;2;2	44;3;2;2	Complement C3;Complement C3 beta chain;Complement C3 alpha chain;C3a anaphylatoxin;Acylation stimulating protein;Complement C3b alpha chain;Complement C3c alpha chain fragment 1;Complement C3dg fragment;Complement C3g fragment;Complement C3d fragment;Complement C3f fragment;Complement C3c alpha chain fragment 2	C3	222	0.76348	1.0002	0.71499	0.152606	1.3304	2.3823	1.4863	0.567687	0.476759	37.606
Q99L13	Q99L13	10	10	10	3-hydroxyisobutyrate dehydrogenase, mitochondrial	Hibadh	219	0.78844	0.7344	0.73127	0.0321417	0.58727	0.60184	0.63138	0.0224744	1.23819	5.65823
Q9DBJ1;O70250	Q9DBJ1	10;2	10;2	10;2	Phosphoglycerate mutase 1	Pgam1	219	0.99261	1.0026	1.067	0.0403754	0.96422	0.86447	0.89357	0.051297	1.12488	6.89951
P55096	P55096	15	15	15	ATP-binding cassette sub-family D member 3	Abcd3	217	1.1044	1.0424	1.0087	0.0485424	0.65995	0.53417	0.60823	0.0632198	1.75077	11.4904
P13707;E0CXN5	P13707;E0CXN5	17;16	17;16	16;15	Glycerol-3-phosphate dehydrogenase [NAD(+)], cytoplasmic	Gpd1	217	1.0857	0.97738	1.0066	0.0560414	0.9573	0.69254	0.83496	0.132507	1.23538	16.9096
Q76MZ3;G3UWL2;H3BLQ0;Q7TNP2;H3BLE7;Q3TTF6;H3BKU1;G3UWS4;H3BIV7;H3BK50	Q76MZ3	16;4;3;3;3;3;3;3;2;1	16;4;3;3;3;3;3;3;2;1	16;4;3;3;3;3;3;3;2;1	Serine/threonine-protein phosphatase 2A 65 kDa regulatory subunit A alpha isoform	Ppp2r1a	217	0.93294	1.0145	0.90865	0.0554471	1.0113	0.92555	0.87548	0.0686867	1.01556	9.35977
P53395	P53395	13	13	13	Lipoamide acyltransferase component of branched-chain alpha-keto acid dehydrogenase complex, mitochondrial	Dbt	217	1.0052	1.0416	1.1185	0.0578438	0.98181	1.1017	1.0719	0.0624204	1.00313	8.07931
Q3U2G2;Q61316	Q3U2G2;Q61316	26;24	26;24	24;22	Heat shock 70 kDa protein 4	Hspa4	216	0.90422	0.86779	0.89075	0.0184199	1.0613	1.0418	0.99338	0.0349711	0.859931	3.9732
P28271;Q811J3	P28271	24;1	24;1	24;1	Cytoplasmic aconitate hydratase	Aco1	216	1.0207	0.9563	1.0661	0.0551733	0.91413	0.80522	0.87791	0.0554634	1.17166	8.40395
P56593	P56593	26	26	15	Cytochrome P450 2A12	Cyp2a12	216	1.0966	1.1289	1.3184	0.119825	1.0994	0.99814	1.3085	0.158272	1.04048	17.2402
Q9QYG0	Q9QYG0	14	14	14	Protein NDRG2	Ndrg2	213	0.93779	0.98437	0.9823	0.0263158	1.0028	0.81574	0.99414	0.105588	1.03263	11.5854
Q8R1A8;P11725	Q8R1A8;P11725	17;17	17;17	17;17	Ornithine carbamoyltransferase, mitochondrial	Otc	212	1.3717	1.3385	1.4365	0.0498419	1.2522	1.3579	1.191	0.084433	1.09092	7.57688
Q8JZR0;F6WNZ2	Q8JZR0	22;2	19;0	19;0	Long-chain-fatty-acid--CoA ligase 5	Acsl5	211	1.458	1.411	1.1221	0.181889	0.90397	0.57684	0.93659	0.198955	1.65099	28.223
Q91X83	Q91X83	14	14	12	S-adenosylmethionine synthase isoform type-1	Mat1a	210	0.70786	0.78019	0.54369	0.121186	0.90564	1.4146	0.84207	0.313813	0.642486	34.7344
K9J7B2	K9J7B2	15	15	4		Ugt1a6b	208	1.3325	1.3706	1.4342	0.0513801	1.093	1.0324	1.0577	0.0304372	1.29977	4.70206
Q9DBM2	Q9DBM2	30	30	30	Peroxisomal bifunctional enzyme;Enoyl-CoA hydratase/3,2-trans-enoyl-CoA isomerase;3-hydroxyacyl-CoA dehydrogenase	Ehhadh	206	1.3371	1.0908	0.9955	0.176275	0.55686	0.37769	0.42413	0.0929837	2.51965	25.6933
Q64442	Q64442	14	14	14	Sorbitol dehydrogenase	Sord	206	0.44652	0.46321	0.46565	0.0104121	0.462	0.52357	0.57435	0.0562613	0.881699	11.0558
Q99N15;A2AFQ2;O08756	Q99N15;A2AFQ2;O08756	14;13;11	14;13;11	14;13;11	3-hydroxyacyl-CoA dehydrogenase type-2	Hsd17b10	204	0.92207	0.83162	0.82637	0.053801	0.66725	0.757	0.69847	0.0455623	1.21545	8.97766
P07759	P07759	10	10	5	Serine protease inhibitor A3K	Serpina3k	202	1.2152	1.1903	1.0776	0.0733201	2.1488	1.8236	1.36	0.396418	0.653196	23.1793
Q8CAY6;G3XA25	Q8CAY6;G3XA25	13;11	13;11	4;3	Acetyl-CoA acetyltransferase, cytosolic	Acat2	200	1.1866	0.9924	0.95366	0.124817	0.88621	0.7223	0.87049	0.0904377	1.26368	16.2067
Q9DBG1	Q9DBG1	14	14	14	Sterol 26-hydroxylase, mitochondrial	Cyp27a1	199	1.1705	1.0754	1.1496	0.0499774	1.1169	1.0731	1.0777	0.0240702	1.03911	4.93771
Q9DCM2	Q9DCM2	13	13	13	Glutathione S-transferase kappa 1	Gstk1	196	1.9438	2.1113	1.9411	0.0974949	1.3487	1.5174	1.6946	0.172967	1.31475	12.3792
P28474;Q64437	P28474	10;2	10;2	10;2	Alcohol dehydrogenase class-3	Adh5	196	1.0239	0.98072	0.89927	0.0632867	0.9303	0.82131	0.88842	0.0549796	1.09995	9.04322
Q9QZE5;Q7TNQ1	Q9QZE5	19;3	19;3	18;3	Coatomer subunit gamma-1	Copg1	195	1.1324	1.1947	1.0562	0.0693662	1.2582	1.238	1.275	0.018526	0.897141	6.32485
Q8CHT0	Q8CHT0	19	19	19	Delta-1-pyrroline-5-carboxylate dehydrogenase, mitochondrial	Aldh4a1	194	1.0021	0.86238	0.94032	0.0700156	0.68055	0.89179	0.77795	0.105727	1.19338	15.434
Q8K2B3	Q8K2B3	23	23	23	Succinate dehydrogenase [ubiquinone] flavoprotein subunit, mitochondrial	Sdha	194	0.94937	0.8419	0.98172	0.073196	0.92228	0.86226	0.91419	0.0325693	1.02752	8.70723
Q02053;P31254	Q02053	25;3	25;3	25;3	Ubiquitin-like modifier-activating enzyme 1	Uba1	194	1.0225	1.0773	1.0461	0.0274877	1.0664	1.1224	0.97977	0.0718611	0.992845	7.29129
Q91W43	Q91W43	17	17	17	Glycine dehydrogenase [decarboxylating], mitochondrial	Gldc	192	0.85362	0.89072	0.9351	0.0407942	0.87967	0.70716	0.82285	0.0879132	1.11195	11.8598
Q921G7;Q6PF96	Q921G7;Q6PF96	17;16	17;16	17;16	Electron transfer flavoprotein-ubiquinone oxidoreductase, mitochondrial	Etfdh	189	0.85468	0.75459	0.79672	0.0502532	0.7325	0.83886	0.76014	0.0551864	1.03195	9.47031
Q9JII6;B1AXW3	Q9JII6;B1AXW3	13;7	13;7	12;7	Alcohol dehydrogenase [NADP(+)]	Akr1a1	188	1.0674	1.2868	1.1958	0.11023	0.91015	0.93204	0.90829	0.0132079	1.29068	9.42595
B1AU25;Q9Z0X1	B1AU25;Q9Z0X1	18;18	18;18	18;18	Apoptosis-inducing factor 1, mitochondrial	Aifm1	186	1.0792	1.0907	1.0514	0.0202055	1.0391	0.90441	0.90803	0.0767397	1.12967	8.28989
Q9Z2I9	Q9Z2I9	14	14	14	Succinyl-CoA ligase [ADP-forming] subunit beta, mitochondrial	Sucla2	186	0.92566	0.85266	0.94521	0.0487796	0.96136	0.92716	0.92618	0.0200343	0.967609	5.78188
Q80X90	Q80X90	42	42	41	Filamin-B	Flnb	186	0.73122	0.74452	0.64308	0.0551296	0.77908	0.61058	0.68519	0.0844336	1.02119	14.4903
Q7JCZ1;P00405	Q7JCZ1;P00405	6;6	6;6	6;6	Cytochrome c oxidase subunit 2	mt-Co2;Mtco2	185	1.0614	1.0949	1.0677	0.0178035	0.96809	1.0173	1.0732	0.0525905	1.05408	5.4178
P61922;Q3TUE8;F7C9G3;F6RN86	P61922	21;7;6;3	21;7;6;3	21;7;6;3	4-aminobutyrate aminotransferase, mitochondrial	Abat	184	1.0538	0.98308	1.0298	0.0359631	0.94167	1.0116	0.96909	0.0352353	1.04938	5.04588
Q64374	Q64374	13	13	13	Regucalcin	Rgn	183	1.158	1.0843	0.97904	0.0899426	0.839	0.70379	0.76272	0.0677903	1.39724	12.1644
Q3U3J1;P50136	Q3U3J1;P50136	14;12	14;12	14;12	2-oxoisovalerate dehydrogenase subunit alpha, mitochondrial	Bckdha	181	1.0003	0.98471	0.96368	0.0183772	1.1452	1.0012	1.1095	0.0749882	0.905645	7.15795
Q64459;Q9JMA7	Q64459;Q9JMA7	16;9	16;9	8;2	Cytochrome P450 3A11;Cytochrome P450 3A41	Cyp3a11;Cyp3a41a	181	13.121	6.7659	6.9075	3.62893	6.1835	3.3197	4.575	1.43553	1.90325	50.859
P38060;D3YVU9;Q3TPS7;Q8JZS7	P38060	9;1;1;1	9;1;1;1	9;1;1;1	Hydroxymethylglutaryl-CoA lyase, mitochondrial	Hmgcl	179	1.2175	1.2312	1.1683	0.0330775	1.0267	0.90502	0.86086	0.0858866	1.29522	9.62583
Q91XD4	Q91XD4	22	22	22	Formimidoyltransferase-cyclodeaminase;Glutamate formimidoyltransferase;Formimidoyltetrahydrofolate cyclodeaminase	Ftcd	178	1.075	1.0583	0.98501	0.0478688	0.93875	0.74108	0.87033	0.100383	1.22279	12.6752
E9Q509;P53657;G3X925	E9Q509;P53657;G3X925	22;21;21	22;21;21	19;18;18	Pyruvate kinase;Pyruvate kinase isozymes R/L	Pklr	178	0.82484	0.87148	0.71347	0.0811847	0.68168	0.27917	0.39181	0.207656	1.78152	47.151
O70475;D3Z3F7;D3YXP9;F6ZQT4	O70475;D3Z3F7	19;17;5;1	19;17;5;1	19;17;5;1	UDP-glucose 6-dehydrogenase	Ugdh	178	1.8228	1.6059	1.5982	0.127508	1.51	1.474	1.6081	0.0694051	1.09468	8.85801
G3X982	G3X982	30	30	28		Aox3	177	1.3247	1.6683	2.3268	0.509229	1.1182	1.0159	1.0481	0.052307	1.67174	29.1373
P62259;D6REF3;F6WA09;O70456;D3YW45	P62259	13;5;4;3;1	10;3;3;0;0	10;3;3;0;0	14-3-3 protein epsilon	Ywhae	177	0.89688	0.94754	0.98576	0.0445849	0.98192	1.0791	0.96564	0.061349	0.935084	7.70143
Q60932	Q60932	11	11	2	Voltage-dependent anion-selective channel protein 1	Vdac1	177	0.94681	0.93279	0.893	0.0279145	0.96173	0.876	0.88039	0.0482789	1.02004	6.12506
E9Q5K4	E9Q5K4	11	11	11		Cyp2c44	176	1.078	1.3053	1.7162	0.323472	1.1082	0.46157	0.92594	0.333414	1.64262	46.547
Q78PY7;Q3TJ56;E9Q3E9	Q78PY7;Q3TJ56	29;18;2	29;18;2	29;18;2	Staphylococcal nuclease domain-containing protein 1	Snd1	175	1.4024	1.5083	1.4598	0.0530123	1.5903	1.4603	1.6489	0.0965263	0.929993	7.15615
P26039;A2AIM2;F6SX70;F6S1V7	P26039	46;6;4;3	46;6;4;3	42;4;4;3	Talin-1	Tln1	174	0.97657	0.95375	0.95258	0.0135255	1.2032	0.97924	1.1892	0.125457	0.855044	11.2513
Q91WT7	Q91WT7	16	15	15		Akr1c14	174	1.0686	0.99623	1.3715	0.199087	1.0196	0.79141	0.98286	0.122525	1.22995	21.7987
Q9QZ85	Q9QZ85	13	13	12	Interferon-inducible GTPase 1	Iigp1	173	0.90922	0.86813	0.80629	0.0518124	1.0983	1.381	1.3399	0.152741	0.676487	13.4218
P42125	P42125	10	10	10	Enoyl-CoA delta isomerase 1, mitochondrial	Eci1	173	0.73058	0.77016	0.69376	0.0382083	0.62388	0.68874	0.60333	0.0445795	1.14538	8.71819
Q91X77	Q91X77	18	16	5	Cytochrome P450 2C50	Cyp2c50	172	0.82479	1.0553	0.7874	0.145088	0.31488	0.17021	0.31306	0.0830049	3.34209	35.2084
Q9DB77	Q9DB77	17	17	17	Cytochrome b-c1 complex subunit 2, mitochondrial	Uqcrc2	172	1.0057	0.9805	1.1041	0.0653128	0.97761	1.0905	0.99598	0.0605745	1.00855	8.68187
Q8BVI4;D3YWR7;D3Z1A1;D3Z099	Q8BVI4;D3YWR7	9;8;4;2	9;8;4;2	9;8;4;2	Dihydropteridine reductase	Qdpr	171	1.1164	1.1046	1.0626	0.0282774	0.84876	0.7696	0.79535	0.0403774	1.3604	5.64446
P99029;G3UZJ4;H3BJQ7	P99029;G3UZJ4;H3BJQ7	11;10;9	11;10;9	11;10;9	Peroxiredoxin-5, mitochondrial	Prdx5	171	0.85979	0.8857	0.98048	0.0635356	0.8205	0.89725	0.89412	0.0434363	1.04369	8.58969
Q91ZA3;H3BL62;D3YWM4;H3BK61;H3BJR0;D3YZC0	Q91ZA3	25;7;3;3;1;1	25;7;3;3;1;1	25;7;3;3;1;1	Propionyl-CoA carboxylase alpha chain, mitochondrial	Pcca	170	0.94717	0.83432	0.9507	0.0661965	0.83124	0.83516	0.8631	0.0173737	1.08013	7.55494
P85094	P85094	7	7	7	Isochorismatase domain-containing protein 2A, mitochondrial	Isoc2a	170	0.93567	0.75381	0.93707	0.105403	0.75082	0.89759	1.0182	0.133903	0.984977	19.284
Q6ZQ38;D3YWC5	Q6ZQ38	23;2	23;2	23;2	Cullin-associated NEDD8-dissociated protein 1	Cand1	168	1.0817	1.1451	1.017	0.0640511	1.13	1.0592	1.0858	0.0357627	0.990473	6.76922
P54071;D6RIL6	P54071	14;6	13;5	13;5	Isocitrate dehydrogenase [NADP], mitochondrial	Idh2	167	0.71603	0.80847	0.86396	0.0747302	0.66701	0.68932	0.66034	0.0151771	1.18436	9.65412
Q9D172	Q9D172	7	7	7	ES1 protein homolog, mitochondrial	D10Jhu81e	167	1.0757	0.99395	0.97154	0.0548248	1.1137	1.0498	1.1264	0.0410529	0.924402	6.57747
Q8VCM7	Q8VCM7	17	17	17	Fibrinogen gamma chain	Fgg	165	1.3592	1.4518	0.93357	0.276375	2.8116	4.4708	2.5899	1.02793	0.379301	38.2886
Q9D0R2	Q9D0R2	20	20	20	Threonine--tRNA ligase, cytoplasmic	Tars	165	0.93233	0.953	0.80719	0.0788964	0.84441	0.69491	0.83788	0.0844919	1.13264	13.8192
Q99J99;Q3UW66	Q99J99;Q3UW66	11;11	11;11	11;11	3-mercaptopyruvate sulfurtransferase;Sulfurtransferase	Mpst	165	1.1608	1.0821	1.1082	0.0400867	1.093	0.84619	1.0609	0.134193	1.117	13.8904
Q07417;F6RAZ3	Q07417;F6RAZ3	15;10	15;10	15;10	Short-chain specific acyl-CoA dehydrogenase, mitochondrial	Acads	165	1.0217	0.94188	0.99908	0.0411395	0.90808	0.97041	0.9754	0.0375098	1.03811	5.73596
Q9WUM5	Q9WUM5	8	8	8	Succinyl-CoA ligase [ADP/GDP-forming] subunit alpha, mitochondrial	Suclg1	164	1.0836	1.0457	1.0281	0.028362	0.97083	0.97803	0.95632	0.0110582	1.08682	2.92677
P99027	P99027	5	5	5	60S acidic ribosomal protein P2	Rplp2	164	1.0649	1.106	1.2631	0.104605	1.3224	1.4	1.3087	0.0492361	0.851877	9.84569
Q63880	Q63880	14	14	8	Carboxylesterase 3A	Ces3a	164	1.3909	1.219	1.6642	0.224516	1.5789	1.5817	1.7082	0.0738564	0.877855	16.4028
Q8CIM7	Q8CIM7	19	19	14	Cytochrome P450 2D26	Cyp2d26	164	0.94003	1.0449	0.98688	0.0525341	0.91884	0.92961	1.0037	0.0461998	1.04195	7.19297
Q8CGC7	Q8CGC7	33	33	32	Bifunctional glutamate/proline--tRNA ligase;Glutamate--tRNA ligase;Proline--tRNA ligase	Eprs	162	1.3138	1.1603	1.227	0.076969	1.3144	1.4556	1.4167	0.0729337	0.884014	8.13853
Q9D8E6	Q9D8E6	12	12	12	60S ribosomal protein L4	Rpl4	162	1.0557	1.2645	1.228	0.111518	1.4415	1.5296	1.2786	0.127344	0.83493	13.0275
Q8BGQ7	Q8BGQ7	20	20	20	Alanine--tRNA ligase, cytoplasmic	Aars	162	0.94355	1.0449	1.0405	0.0572865	1.0237	1.0085	1.0444	0.0180201	0.984512	5.93976
Q9CQ62	Q9CQ62	10	10	10	2,4-dienoyl-CoA reductase, mitochondrial	Decr1	161	0.78457	0.87566	0.84837	0.0467486	0.75372	0.82332	0.7298	0.0485838	1.08746	8.43651
O35945;G3UWP3;Q9JHW9;Q62148	O35945	22;2;2;2	12;0;0;0	12;0;0;0	Aldehyde dehydrogenase, cytosolic 1	Aldh1a7	160	1.2313	0.92267	0.70991	0.26216	0.54897	0.69592	0.86019	0.15569	1.36046	35.3053
O88587;D3Z227	O88587;D3Z227	10;5	10;5	10;5	Catechol O-methyltransferase	Comt	160	0.8631	0.84859	1.0459	0.109968	1.192	0.8803	1.1878	0.17876	0.845861	20.3401
Q9D1A2	Q9D1A2	14	14	14	Cytosolic non-specific dipeptidase	Cndp2	159	1.0021	0.94089	0.89258	0.0548865	1.0652	0.94699	1.0352	0.0614473	0.930491	8.38528
Q91Y97	Q91Y97	19	19	18	Fructose-bisphosphate aldolase B	Aldob	159	0.88359	0.96601	0.78443	0.0909185	0.88966	0.59455	0.68827	0.150793	1.21245	23.2558
P10649;A2AE89	P10649;A2AE89	14;11	11;8	6;5	Glutathione S-transferase Mu 1	Gstm1	157	1.8365	2.1138	1.9829	0.138722	0.91639	0.77442	1.0117	0.119402	2.19544	14.9961
H3BJP2;H3BLJ9;H3BJL6;Q9R0P3;H3BKH6;H3BK43;H3BJC6;H3BL99	H3BJP2;H3BLJ9;H3BJL6;Q9R0P3;H3BKH6;H3BK43	10;10;10;10;10;8;4;1	10;10;10;10;10;8;4;1	10;10;10;10;10;8;4;1	S-formylglutathione hydrolase	Esd	157	1.019	1.0527	0.93012	0.0633261	0.86767	0.85663	0.7793	0.0481509	1.199	8.56411
P47199;D3YUG9;D3Z2X0;D3YWU6;D3Z4Q4	P47199;D3YUG9;D3Z2X0	10;6;5;4;4	10;6;5;4;4	10;6;5;4;4	Quinone oxidoreductase	Cryz	156	0.97399	1.0845	0.92222	0.0828929	0.76705	0.66324	0.69456	0.0532483	1.40279	11.2305
Q91V76	Q91V76	10	10	10	Ester hydrolase C11orf54 homolog		156	1.1791	1.2544	1.2772	0.051338	0.96143	0.7517	0.75752	0.119443	1.50191	15.0856
P11714	P11714	17	17	8	Cytochrome P450 2D9	Cyp2d9	155	1.3892	1.3224	1.554	0.119206	1.0653	0.91424	1.2538	0.170124	1.31926	17.8729
P37040;Q05DV1;E9PVT9;E9Q997	P37040;Q05DV1	15;14;3;3	15;14;3;3	15;14;3;3	NADPH--cytochrome P450 reductase	Por	155	0.84162	0.77819	0.79937	0.032293	0.8835	1.0683	1.1174	0.123336	0.788212	12.7033
O08749	O08749	12	12	12	Dihydrolipoyl dehydrogenase, mitochondrial	Dld	155	1.1177	1.0606	1.1309	0.0373647	0.93758	1.1923	1.0323	0.128747	1.04649	12.6754
P14869;D3YVM5	P14869;D3YVM5	10;5	10;5	2;0	60S acidic ribosomal protein P0	Rplp0	154	1.1714	1.0174	1.2002	0.0982864	1.4146	1.2705	1.3424	0.0720501	0.841465	10.2226
P62082;F6SVV1;J3QJZ3	P62082;F6SVV1;J3QJZ3	5;4;4	5;4;4	5;4;4	40S ribosomal protein S7	Rps7;Gm9493;Gm6472	153	1.1025	1.0997	1.2166	0.0666987	1.2797	1.2462	1.1587	0.062476	0.927862	7.75441
P15105;D3YVK1;D3Z121	P15105;D3YVK1	14;7;5	14;7;5	14;7;5	Glutamine synthetase	Glul	153	0.65927	0.83917	0.76434	0.0903726	0.84001	0.69976	0.69209	0.0832759	1.01385	16.3969
Q9DCN2;F2Z456;F2Z3V0	Q9DCN2;F2Z456;F2Z3V0	16;14;10	16;14;10	16;14;10	NADH-cytochrome b5 reductase 3;NADH-cytochrome b5 reductase 3 membrane-bound form;NADH-cytochrome b5 reductase 3 soluble form	Cyb5r3	152	1.5274	1.5485	1.3514	0.10822	1.1967	0.90709	1.1295	0.151578	1.36929	15.8611
Q8VDJ3	Q8VDJ3	31	31	31	Vigilin	Hdlbp	152	1.1985	1.4994	1.8107	0.306115	2.5695	2.6028	1.4219	0.672386	0.683722	36.7509
P52196	P52196	9	9	9	Thiosulfate sulfurtransferase	Tst	152	0.99713	0.93364	0.9889	0.0345263	0.97328	1.0887	1.0024	0.0600242	0.952777	6.86416
P12787	P12787	7	7	7	Cytochrome c oxidase subunit 5A, mitochondrial	Cox5a	152	1.296	1.271	1.2145	0.0417522	1.127	1.1934	1.2801	0.076774	1.05027	7.20365
Q8VC28;D6RGB1	Q8VC28	12;1	12;1	4;0	Aldo-keto reductase family 1 member C13	Akr1c13	151	0.90802	1.0715	0.86486	0.109002	0.66867	0.70559	0.64293	0.0314958	1.41007	12.4142
P55264	P55264	12	12	12	Adenosine kinase	Adk	151	0.79961	0.94376	0.77541	0.0910188	0.68879	0.6991	0.67319	0.0130447	1.22207	11.0058
P18242;F6Y6L6;F8WIR1	P18242;F6Y6L6;F8WIR1	7;6;4	7;6;4	7;6;4	Cathepsin D	Ctsd	151	1.0576	0.96371	1.0188	0.0471799	0.98669	1.1346	1.0386	0.0750422	0.962094	8.51085
Q8CHR6	Q8CHR6	24	24	24	Dihydropyrimidine dehydrogenase [NADP(+)]	Dpyd	150	1.5192	1.4019	1.1775	0.173625	1.0744	0.90869	1.1197	0.111083	1.32094	16.6392
Q8R164	Q8R164	10	10	10	Valacyclovir hydrolase	Bphl	150	1.074	0.82919	0.98133	0.123603	0.87557	0.87305	0.85311	0.0123045	1.10869	12.9332
P62806	P62806	6	6	6	Histone H4	Hist1h4a	150	0.76694	0.7713	0.7634	0.00395709	0.85709	0.75612	0.79666	0.0508105	0.955089	6.34629
P58710	P58710	12	12	12	L-gulonolactone oxidase	Gulo	149	0.80369	0.84766	0.7718	0.03809	0.63183	0.74392	0.83052	0.0996171	1.0983	14.343
Q8CAQ8;E9Q800;E9QAY6;Q3TZK4;E9PVS5	Q8CAQ8;E9Q800;E9QAY6	19;17;12;6;2	19;17;12;6;2	19;17;12;6;2	Mitochondrial inner membrane protein	Immt	148	0.79623	0.77797	0.81224	0.0171473	0.80926	0.84193	0.74172	0.0511061	0.997296	6.76008
Q5SVG5;Q5SVG4;O35643	Q5SVG5;Q5SVG4;O35643	19;19;19	19;19;19	13;13;13	AP-1 complex subunit beta-1	Ap1b1	147	1.1741	1.2694	1.1644	0.0580247	1.1766	1.3262	1.2133	0.0779674	0.970883	7.93075
Q9JHW2	Q9JHW2	11	11	11	Omega-amidase NIT2	Nit2	146	1.0215	0.86958	0.93773	0.0760937	0.8421	0.68161	0.75764	0.0802819	1.23997	13.2882
Q4LDG0;E9PXV4;F6YDR6	Q4LDG0;E9PXV4	17;11;6	17;11;6	17;11;6	Bile acyl-CoA synthetase	Slc27a5	146	1.149	1.3624	1.3121	0.111558	1.4085	1.293	1.5694	0.13882	0.895245	13.1035
Q9QXG4;A2AQN4;A2AQN5;F7CU63;D6RHA7	Q9QXG4;A2AQN4;A2AQN5	12;12;11;4;2	12;12;11;4;2	12;12;11;4;2	Acetyl-coenzyme A synthetase, cytoplasmic	Acss2	145	2.9281	3.4522	2.7489	0.365473	2.9059	2.5034	2.14	0.383116	1.20928	19.3915
Q61171;D3Z4A4	Q61171;D3Z4A4	10;7	10;7	10;7	Peroxiredoxin-2	Prdx2	145	1.1664	1.3227	1.2093	0.0807565	1.7827	1.2054	0.98671	0.411238	0.93046	31.7221
P48036	P48036	13	13	13	Annexin A5	Anxa5	143	0.74568	0.81943	0.72306	0.0503949	1.0277	0.75934	0.63659	0.200022	0.944109	25.6254
Q99PG0	Q99PG0	12	12	12	Arylacetamide deacetylase	Aadac	142	1.0514	1.0535	1.0218	0.0177269	0.82973	0.62861	0.79276	0.107052	1.38897	14.3677
Q99JY0;D3YXU1	Q99JY0	15;5	15;5	15;5	Trifunctional enzyme subunit beta, mitochondrial;3-ketoacyl-CoA thiolase	Hadhb	142	0.72858	0.7732	0.76161	0.0231526	0.74204	0.73399	0.6806	0.033392	1.0495	5.56718
F8WIT2;REV__E9Q0M7;REV__Q6DFW5	F8WIT2	20;1;1	20;1;1	1;0;0	Annexin	Anxa6	142	0.86819	1.2197	0.94964	0.183995	0.84351	0.77148	0.87375	0.0525388	1.22051	19.2442
A2AGN7;O88685;B7ZCF1;F6Q2E3	A2AGN7;O88685;B7ZCF1;F6Q2E3	11;11;11;6	11;11;11;6	11;11;11;6	26S protease regulatory subunit 6A	Psmc3	142	1.0902	1.0619	1.0049	0.0434472	1.0355	1.3361	1.0782	0.162633	0.915126	14.7331
O35215;G3UZN1	O35215	9;4	9;4	5;1	D-dopachrome decarboxylase	Ddt	140	0.92616	1.0537	0.95337	0.0671726	0.63484	0.73692	0.72376	0.0555282	1.39976	10.5069
Q91YQ5	Q91YQ5	22	22	22	Dolichyl-diphosphooligosaccharide--protein glycosyltransferase subunit 1	Rpn1	140	1.1935	1.0495	1.2128	0.0892332	1.3784	1.337	1.4148	0.0389268	0.836715	8.24628
P16332	P16332	16	16	16	Methylmalonyl-CoA mutase, mitochondrial	Mut	140	1.1678	1.0529	1.2248	0.0875601	1.11	1.0333	1.1074	0.0435516	1.05993	8.61847
P00920	P00920	7	7	7	Carbonic anhydrase 2	Ca2	140	1.312	1.722	1.4905	0.20557	3.9609	1.7534	1.0781	1.50774	0.666112	67.9729
E9PWQ3;J3QQ16;D3YWD1	E9PWQ3;J3QQ16;D3YWD1	27;26;19	27;26;19	27;26;19		Col6a3	140	1.5378	1.6387	2.6218	0.598849	1.2143	2.0609	1.7624	0.429389	1.151	40.1732
Q8VCN5	Q8VCN5	14	14	14	Cystathionine gamma-lyase	Cth	140	1.0389	1.1185	0.78739	0.172833	0.80985	1.1177	1.0026	0.155549	1.005	23.7412
P60843	P60843	15	15	9	Eukaryotic initiation factor 4A-I	Eif4a1	139	1.0408	1.0438	1.0936	0.029656	1.3016	1.2054	1.1709	0.0677338	0.864134	6.19363
Q00519;Q3TYQ9	Q00519	19;1	18;0	18;0	Xanthine dehydrogenase/oxidase;Xanthine dehydrogenase;Xanthine oxidase	Xdh	139	0.98564	0.96035	0.83143	0.082705	1.0996	0.94839	0.77502	0.162416	0.983851	19.4347
Q9JLJ2;Q3U367	Q9JLJ2;Q3U367	20;18	20;18	20;18	4-trimethylaminobutyraldehyde dehydrogenase	Aldh9a1	138	0.78161	0.80564	0.8116	0.0158764	0.69072	0.6926	0.62478	0.0386246	1.19459	6.10237
P70296;D3Z1V4;D6RHS6	P70296;D3Z1V4;D6RHS6	8;7;4	8;7;4	8;7;4	Phosphatidylethanolamine-binding protein 1;Hippocampal cholinergic neurostimulating peptide	Pebp1	138	1.5054	1.618	1.3188	0.151117	1.2356	1.0576	1.2212	0.0988739	1.264	13.2435
P31786;M0QWU8;F6WUQ1;Q4VWZ5;D3Z563	P31786;M0QWU8;F6WUQ1;Q4VWZ5	3;2;2;2;1	3;2;2;2;1	3;2;2;2;1	Acyl-CoA-binding protein	Dbi	138	1.0377	1.1143	0.94735	0.0835693	0.98084	0.78624	0.87141	0.0975517	1.17467	13.7281
P97742	P97742	12	12	12	Carnitine O-palmitoyltransferase 1, liver isoform	Cpt1a	138	0.75802	0.59198	0.73082	0.0890559	0.80676	0.85847	0.72348	0.0681075	0.871106	15.4279
Q91Z53;D6REG4;B1AXQ0	Q91Z53;D6REG4	14;10;5	14;10;5	14;10;5	Glyoxylate reductase/hydroxypyruvate reductase	Grhpr	137	0.99111	1.1173	1.1223	0.0743413	1.1642	1.2923	1.3198	0.0830434	0.855523	9.54871
P07901;B7ZC50;B7ZC49;A2A6A2	P07901	28;7;4;3	19;3;2;2	19;3;2;2	Heat shock protein HSP 90-alpha	Hsp90aa1	137	0.87509	0.98855	0.95811	0.0587255	1.0714	1.3306	1.1734	0.130576	0.789212	12.6103
Q8BG32;G3UYI4;G3UYL3;G3UYL8;G3UX15;G3UYH2;G3UWW7;G3UXL5;G3UX67;G3UWV7;G3UZ28;G3UZ33	Q8BG32;G3UYI4;G3UYL3	14;7;7;6;6;6;5;5;4;4;3;1	14;7;7;6;6;6;5;5;4;4;3;1	14;7;7;6;6;6;5;5;4;4;3;1	26S proteasome non-ATPase regulatory subunit 11	Psmd11	137	1.0694	1.2674	1.0535	0.119171	1.1684	0.90929	0.97682	0.134413	1.10993	16.8961
E9Q414;E9Q1Y3;E9Q4G4;CON__ENSEMBL:ENSBTAP00000032840	E9Q414;E9Q1Y3	31;30;2;1	31;30;2;1	31;30;2;1	Apolipoprotein B-100;Apolipoprotein B-48	Apob	136	1.0113	1.0635	1.174	0.0830726	1.4696	1.6902	1.6128	0.111924	0.680719	10.4087
P47740;B1AV77;B1ATI0;P47739	P47740;B1AV77;B1ATI0	11;11;11;2	11;11;11;2	11;11;11;2	Fatty aldehyde dehydrogenase	Aldh3a2	134	0.89238	0.97421	0.66503	0.160196	0.24807	0.29401	0.23775	0.0299504	3.24637	22.2064
P63276	P63276	4	4	4	40S ribosomal protein S17	Rps17	134	1.2923	1.271	1.2547	0.0188553	1.385	1.3989	1.3194	0.0424594	0.930471	3.43971
O08914	O08914	13	13	13	Fatty-acid amide hydrolase 1	Faah	134	1.0751	1.0863	1.1309	0.029519	0.9951	0.84232	0.95869	0.0798012	1.17746	8.9746
Q9R257	Q9R257	8	8	8	Heme-binding protein 1	Hebp1	134	1.2137	0.84406	0.83731	0.215387	1.1853	1.0409	0.75446	0.219288	0.971285	31.3892
Q8CGK3	Q8CGK3	16	16	16	Lon protease homolog, mitochondrial	Lonp1	134	1.0659	1.1018	1.3307	0.143645	1.2622	1.173	1.0305	0.116867	1.00944	15.9397
P15626;D3YX76;F6Y363	P15626;D3YX76	15;11;3	15;11;3	8;6;1	Glutathione S-transferase Mu 2	Gstm2	133	1.7012	1.8382	1.6962	0.0805792	0.83296	0.69456	0.86366	0.090085	2.18955	12.2089
E9QN99	E9QN99	10	10	2		Abhd14b	133	1.0283	1.0551	0.91731	0.073056	0.85142	0.71622	0.79513	0.0679146	1.27	11.3006
Q8VDN2	Q8VDN2	23	23	14	Sodium/potassium-transporting ATPase subunit alpha-1	Atp1a1	133	1.111	1.0758	1.2582	0.0967614	1.3239	1.5553	1.3363	0.130167	0.817222	12.5225
G3UXZ5;P97371;G3UXY0;G3UWN9;G3X9K9;G3UXR1	G3UXZ5;P97371;G3UXY0;G3UWN9;G3X9K9	13;13;12;10;10;1	13;13;12;10;10;1	13;13;12;10;10;1	Proteasome activator complex subunit 1	Psme1	133	1.035	1.0679	0.99541	0.0362964	1.0233	0.82942	0.94796	0.0977389	1.10627	11.0436
Q3UEG6;H7BWY3;D3YZ49;D3YZ52	Q3UEG6;H7BWY3	13;12;5;2	13;12;5;2	13;12;5;2	Alanine--glyoxylate aminotransferase 2, mitochondrial	Agxt2	133	1.3425	1.1851	1.2342	0.0805341	1.1496	1.1607	1.2509	0.0555592	1.05633	7.94699
Q6P3A8	Q6P3A8	7	7	7	2-oxoisovalerate dehydrogenase subunit beta, mitochondrial	Bckdhb	132	0.86487	0.85622	0.91042	0.0291183	0.9425	0.92959	1.0126	0.0446679	0.912233	5.70954
D3YUM1;Q91YT0;D3Z1U9;D3Z0K1;D3YXX5;D6RG60	D3YUM1;Q91YT0;D3Z1U9	11;11;8;4;3;3	11;11;8;4;3;3	11;11;8;4;3;3	NADH dehydrogenase [ubiquinone] flavoprotein 1, mitochondrial	Ndufv1	132	1.2428	1.0709	1.071	0.0992177	1.1714	1.1465	1.2293	0.0424819	0.954189	9.4997
Q5FW57;M0QWP3	Q5FW57;M0QWP3	10;8	10;8	10;8	Glycine N-acyltransferase-like protein	Gm4952	131	0.59467	0.66429	0.67763	0.0445482	0.35656	0.41622	0.3626	0.0328403	1.70568	11.087
Q3TCD4;Q9WUR2;E9PYC6;E9Q858;E9PUY9;E9PYA9;E9PVM6;E9Q7A8;E9PY42;Q78JN3	Q3TCD4;Q9WUR2;E9PYC6;E9Q858;E9PUY9;E9PYA9;E9PVM6;E9Q7A8	8;8;5;5;5;5;5;4;2;2	8;8;5;5;5;5;5;4;2;2	8;8;5;5;5;5;5;4;2;2	Enoyl-CoA delta isomerase 2, mitochondrial	Eci2	131	0.6926	0.74688	0.71858	0.0271483	0.50659	0.68188	0.6104	0.0881405	1.19968	15.1761
Q9CQF9;D3Z275;F7CIP8	Q9CQF9;D3Z275;F7CIP8	8;4;4	8;4;4	8;4;4	Prenylcysteine oxidase	Pcyox1	131	1.295	1.3249	1.3404	0.0230775	1.3058	1.0717	1.1247	0.122752	1.1308	10.6594
Q61233;D3YZ25;D3YVW8;D3Z7D9;D3Z311	Q61233	21;3;3;3;3	17;3;3;3;3	17;3;3;3;3	Plastin-2	Lcp1	131	0.82668	0.82907	0.84286	0.00873373	0.63598	0.72863	0.85136	0.10804	1.12755	14.664
Q9DB20;F7D3P8;F6XVM5	Q9DB20	8;3;2	8;3;2	8;3;2	ATP synthase subunit O, mitochondrial	Atp5o	131	0.82723	1.0449	0.87794	0.113891	1.0387	0.89905	0.8374	0.103138	0.990963	16.6934
Q99JY9;Q641P0	Q99JY9	15;4	15;4	15;4	Actin-related protein 3	Actr3	130	1.0862	1.012	0.96565	0.0608088	1.1956	1.2257	1.1653	0.0302001	0.854249	6.46785
Q9CPU0	Q9CPU0	7	7	7	Lactoylglutathione lyase	Glo1	130	1.0317	1.2782	1.1563	0.123252	0.97359	0.8057	0.82161	0.0926805	1.33269	15.1022
P27659	P27659	9	9	9	60S ribosomal protein L3	Rpl3	129	1.0237	1.0941	1.0348	0.0378503	1.2448	1.2564	1.3017	0.0300673	0.828999	4.31267
P48758	P48758	12	12	11	Carbonyl reductase [NADPH] 1	Cbr1	129	0.93701	0.86926	0.68584	0.129948	0.66287	0.58303	0.61484	0.0401937	1.33931	16.9323
Q99MN9;E9Q1J7;D3YZC1	Q99MN9;E9Q1J7	19;17;8	19;17;8	19;17;8	Propionyl-CoA carboxylase beta chain, mitochondrial	Pccb	128	1.0897	1.1293	1.1054	0.019941	0.88258	0.86638	0.95257	0.0458071	1.23056	5.39572
Q8BW75;E9Q3X6;E9PVL9	Q8BW75	11;4;1	11;4;1	11;4;1	Amine oxidase [flavin-containing] B	Maob	128	0.94201	0.96283	0.85698	0.056077	0.70795	0.6612	0.76147	0.0501731	1.29625	9.32804
Q571F8;F6WPK7;F6SJZ7;E0CYF7;D6RI88	Q571F8	16;6;4;3;3	16;6;4;3;3	16;6;4;3;3	Glutaminase liver isoform, mitochondrial	Gls2	128	0.90677	0.77721	0.80121	0.0689259	0.61646	0.54611	0.6834	0.0686521	1.34628	13.9179
P80314	P80314	20	20	20	T-complex protein 1 subunit beta	Cct2	128	0.90184	0.88865	0.8459	0.0292427	0.78587	0.87358	0.80465	0.0461827	1.06992	6.53355
Q9CQN1	Q9CQN1	21	20	20	Heat shock protein 75 kDa, mitochondrial	Trap1	128	0.96922	1.1286	1.0833	0.0821262	1.0109	0.96869	0.99671	0.0214793	1.06882	8.04194
Q8QZR3;E9Q3D0	Q8QZR3;E9Q3D0	13;12	13;12	10;9		Ces2a	127	3.8815	2.7751	3.9809	0.669322	1.6462	2.2423	3.3859	0.884092	1.46232	41.057
Q63886;D3YZE6;D3Z7G0;D3Z748;G3UZC9	Q63886	13;6;6;6;5	7;0;0;0;0	7;0;0;0;0	UDP-glucuronosyltransferase 1-1	Ugt1a1	126	0.33057	0.32575	0.34912	0.0123389	0.49767	0.57672	0.57989	0.0465816	0.607781	9.21489
O54734	O54734	9	9	9	Dolichyl-diphosphooligosaccharide--protein glycosyltransferase 48 kDa subunit	Ddost	126	1.2019	1.1415	1.1848	0.0311327	1.5906	1.7204	1.4617	0.12935	0.739246	8.55072
Q9JIF7	Q9JIF7	16	16	16	Coatomer subunit beta	Copb1	125	1.1158	1.0707	1.2229	0.0781764	1.2214	1.4159	1.1706	0.129475	0.895349	12.3032
P40124;B1ARS0	P40124	11;5	11;5	11;5	Adenylyl cyclase-associated protein 1	Cap1	125	1.1048	4.0774	0.97736	1.75418	1.2356	1.1541	1.4752	0.166911	1.59372	86.4136
Q8VCU1;G5E8K9	Q8VCU1;G5E8K9	12;12	6;6	2;2	Carboxylesterase 3B	Ces3b	124	1.3134	1.38	1.6794	0.19495	2.0873	1.9601	2.5405	0.305078	0.663762	19.2844
P62908;D3YV43	P62908;D3YV43	12;7	12;7	12;7	40S ribosomal protein S3	Rps3	124	1.0976	1.0169	1.1054	0.0489993	1.3412	1.1823	1.1456	0.103968	0.877572	9.64911
O35969	O35969	8	8	8	Guanidinoacetate N-methyltransferase	Gamt	124	0.85057	0.84081	0.77132	0.043214	0.73259	0.40017	0.61705	0.168765	1.40741	29.4092
P14148;F6XI62	P14148;F6XI62	12;9	12;9	12;9	60S ribosomal protein L7	Rpl7	122	1.1239	1.0929	1.1447	0.0260668	1.2863	1.3166	1.3393	0.0265907	0.852696	3.08329
Q62261	Q62261	46	46	46	Spectrin beta chain, non-erythrocytic 1	Sptbn1	122	0.96434	1.0611	1.1578	0.09673	1.4766	1.016	1.0963	0.246045	0.886968	22.4969
P29699	P29699	7	7	7	Alpha-2-HS-glycoprotein	Ahsg	122	4.2289	5.3653	3.6771	0.860805	6.7887	3.6289	4.2036	1.68312	0.907675	39.6393
Q61941;Q8C9V5;Q8BGK0;E9Q8F4	Q61941;Q8C9V5;Q8BGK0;E9Q8F4	14;9;9;8	14;9;9;8	14;9;9;8	NAD(P) transhydrogenase, mitochondrial	Nnt	121	1.4962	1.6241	1.5744	0.0644771	1.2578	1.3538	1.4483	0.095251	1.15636	8.1557
Q9D8N0	Q9D8N0	15	15	15	Elongation factor 1-gamma	Eef1g	120	1.0724	1.098	1.2346	0.0872007	1.6178	1.4211	1.5333	0.0986745	0.744718	10.0471
Q8VEM8;G5E902	Q8VEM8;G5E902	11;10	11;10	11;10	Phosphate carrier protein, mitochondrial	Slc25a3	120	0.75376	0.70897	0.8611	0.0781788	0.87125	1.0514	0.85572	0.10877	0.8364	15.4855
F8WIX8;Q64523;Q6GSS7;Q8CGP6;Q8R1M2;Q8CGP4;Q8CGP7;Q8CGP5;Q8BFU2;P22752;G3UWL7	F8WIX8;Q64523;Q6GSS7;Q8CGP6;Q8R1M2;Q8CGP4;Q8CGP7;Q8CGP5;Q8BFU2;P22752	5;5;5;4;4;4;4;4;4;4;1	5;5;5;4;4;4;4;4;4;4;1	1;1;1;1;1;1;1;1;1;1;0	Histone H2A;Histone H2A type 2-C;Histone H2A type 2-A;Histone H2A type 1-H;Histone H2A.J;Histone H2A type 1-K;Histone H2A type 1-F;Histone H2A type 3;Histone H2A type 1	Hist1h2al;Hist2h2ac;Hist2h2aa1;Hist1h2ah;H2afj;Hist1h2aa;Hist1h2ak;Hist1h2af;Hist3h2a;Hist1h2ab	120	0.84474	0.89178	0.8807	0.0245922	0.89697	0.75303	0.84204	0.0726393	1.05023	9.18768
O88451	O88451	14	14	7	Retinol dehydrogenase 7	Rdh7	119	1.0439	1.1586	1.1319	0.060018	0.92388	0.90081	1.0186	0.0624214	1.17273	8.51684
P80316;E0CZA1	P80316	14;4	13;4	13;4	T-complex protein 1 subunit epsilon	Cct5	119	0.99719	1.0249	0.93296	0.0471634	0.8336	0.88758	0.92749	0.0471204	1.11567	7.17007
P50580;D3YVH7	P50580;D3YVH7	14;8	14;8	14;8	Proliferation-associated protein 2G4	Pa2g4	119	1.1751	1.1311	1.1442	0.0225921	1.2004	1.1808	1.2553	0.0386187	0.948824	3.74281
E9PV24;Q99K47	E9PV24;Q99K47	15;14	15;14	15;14		Fga	119	1.7923	1.5531	1.7464	0.126944	4.3803	6.7885	2.7026	2.0538	0.367072	45.0434
P51174	P51174	13	13	13	Long-chain specific acyl-CoA dehydrogenase, mitochondrial	Acadl	119	0.83973	0.85709	0.81787	0.019653	0.86542	0.93217	0.80014	0.0660164	0.968034	7.9763
Q3UPL0	Q3UPL0	24	24	24	Protein transport protein Sec31A	Sec31a	119	1.6194	1.4397	1.1523	0.23561	1.1864	3.044	1.2593	1.05207	0.767146	59.8932
P17742;F8VPN3	P17742	8;2	8;2	8;2	Peptidyl-prolyl cis-trans isomerase A	Ppia	118	1.0815	1.0594	1.0781	0.0119	1.2058	0.87069	0.96652	0.172596	1.05783	17.0518
Q8VCH0	Q8VCH0	14	6	6	3-ketoacyl-CoA thiolase B, peroxisomal	Acaa1b	117	2.5526	2.1381	1.3624	0.604166	0.51458	0.25408	0.26018	0.14867	5.88342	52.6867
P52825;A2A8E8;A2A8E7;A2A8E9	P52825	20;8;5;2	20;8;5;2	20;8;5;2	Carnitine O-palmitoyltransferase 2, mitochondrial	Cpt2	117	0.82521	0.85234	0.74758	0.0543708	0.76598	0.88619	0.74735	0.0753592	1.01067	11.5762
P18760;F8WGL3	P18760;F8WGL3	7;6	7;6	6;5	Cofilin-1	Cfl1	116	0.8902	0.92431	0.91919	0.0183944	1.0814	1.0602	0.98708	0.0494844	0.873755	5.15646
O09174	O09174	10	10	10	Alpha-methylacyl-CoA racemase	Amacr	116	0.99276	0.96979	1.0041	0.0174804	0.92207	1.0852	1.068	0.0896315	0.96468	8.92066
G3UX26;Q60930;D3YZT5;D3YUN8	G3UX26;Q60930;D3YZT5	6;6;4;1	6;6;4;1	6;6;4;1	Voltage-dependent anion-selective channel protein 2	Vdac2	116	0.96753	0.84831	1.0554	0.10394	1.007	0.99059	0.98007	0.0135719	0.964261	10.9458
L7N240;P25444;D3Z659;J3QM94;J3QMG5;D3YVC1;E9Q1N8;F6YTZ4;D3YWJ3;L7N453;D3Z536	L7N240;P25444;D3Z659;J3QM94;J3QMG5;D3YVC1;E9Q1N8;F6YTZ4;D3YWJ3;L7N453	6;6;5;5;5;4;4;4;4;3;2	6;6;5;5;5;4;4;4;4;3;2	6;6;5;5;5;4;4;4;4;3;2	40S ribosomal protein S2	Gm6139;Rps2;Rps2-ps6;Gm5070;Gm5786;Gm18025;Gm6576	115	1.0769	1.1066	1.1454	0.0343506	1.4202	1.5291	1.1256	0.20875	0.816928	15.6772
P26231;Q65CL1	P26231	19;1	19;1	17;1	Catenin alpha-1	Ctnna1	115	1.0213	1.1206	1.0938	0.0513728	1.1018	1.0668	1.0859	0.0175244	0.994223	5.02954
Q99K51;B1AX58;Q3V0K9	Q99K51;B1AX58	23;23;4	23;23;4	19;19;3	Plastin-3	Pls3	114	1.0777	1.2581	1.2476	0.101259	1.0816	1.0542	1.1368	0.0420725	1.09497	9.31345
P09405	P09405	12	12	12	Nucleolin	Ncl	114	0.99048	1.1457	1.0784	0.0778379	1.0682	0.9313	1.0418	0.0726278	1.05698	10.2026
Q6PB66;F6V2A3	Q6PB66	30;3	30;3	30;3	Leucine-rich PPR motif-containing protein, mitochondrial	Lrpprc	114	0.90606	0.86735	0.9205	0.027483	1.656	0.87132	0.86963	0.453524	0.793038	40.1695
Q9Z2I0	Q9Z2I0	17	17	17	LETM1 and EF-hand domain-containing protein 1, mitochondrial	Letm1	114	1.1	0.94559	1.0424	0.0780303	1.0386	0.88938	1.051	0.0899457	1.03659	11.8116
A3KGU5;E9Q447;A3KGU7;A3KGU9;A3KGU4	A3KGU5;E9Q447;A3KGU7	66;66;65;11;3	66;66;65;11;3	2;2;1;0;0		Sptan1	113	0.95269	0.90973	1.0509	0.0723645	1.2388	1.0654	1.032	0.111018	0.873245	12.4575
Q9EQK5;E9Q3X0;D3Z2N7	Q9EQK5;E9Q3X0	16;15;4	16;15;4	16;15;4	Major vault protein	Mvp	113	1.0025	1.0634	0.97723	0.0442957	1.5372	1.0668	0.97666	0.301	0.84988	25.5941
Q9CWJ9	Q9CWJ9	22	22	22	Bifunctional purine biosynthesis protein PURH;Phosphoribosylaminoimidazolecarboxamide formyltransferase;IMP cyclohydrolase	Atic	112	1.4569	1.4935	1.414	0.0397916	1.6248	1.4537	1.5495	0.0857544	0.943042	6.19532
Q9QZQ8;Q8CCK0	Q9QZQ8	8;1	8;1	8;1	Core histone macro-H2A.1	H2afy	112	0.91821	0.82417	1.0255	0.100738	1.0147	0.91995	0.98003	0.0479395	0.949634	11.9817
Q9CR68	Q9CR68	10	10	10	Cytochrome b-c1 complex subunit Rieske, mitochondrial;Cytochrome b-c1 complex subunit 11	Uqcrfs1	112	1.1321	1.1554	1.23	0.0511411	1.0895	1.2053	1.1443	0.0579277	1.0228	6.67524
Q9CQV8;A2A5N1	Q9CQV8;A2A5N1	10;7	7;5	6;4	14-3-3 protein beta/alpha;14-3-3 protein beta/alpha, N-terminally processed	Ywhab	112	1.2159	1.2049	1.2803	0.0407298	1.3453	1.2371	1.1456	0.0999663	0.992784	8.6956
Q5XJF6;P53026;D6RE43;D3YXT2	Q5XJF6;P53026	7;6;1;1	7;6;1;1	7;6;1;1	Ribosomal protein;60S ribosomal protein L10a	Rpl10a	111	1.0294	1.0715	1.0657	0.0228172	1.104	1.2187	1.0567	0.083304	0.93703	7.70463
P20108	P20108	7	7	7	Thioredoxin-dependent peroxide reductase, mitochondrial	Prdx3	111	0.87234	0.94154	0.94888	0.0422313	0.86022	1.0889	1.0077	0.11593	0.934369	12.6246
P24369	P24369	9	9	9	Peptidyl-prolyl cis-trans isomerase B	Ppib	110	1.0766	1.0446	1.1396	0.0483356	1.3895	1.4574	1.3746	0.0441366	0.772427	5.44184
Q9WUZ9;Q3TQC7	Q9WUZ9;Q3TQC7	7;7	7;7	7;7	Ectonucleoside triphosphate diphosphohydrolase 5	Entpd5	110	1.7307	1.7264	1.4628	0.153446	1.0189	0.61988	0.93586	0.210537	1.91091	26.2558
Q9DBA8	Q9DBA8	12	12	12	Probable imidazolonepropionase	Amdhd1	110	0.82055	0.93983	0.79516	0.0772461	0.58366	0.50982	0.55415	0.037167	1.55104	11.3149
P17225;Q8BGJ5;Q922I7;Q8CB58;E9QMW9;E9Q0W3;F7AXP1;E9Q279;F7DCW4;G3UXZ8	P17225;Q8BGJ5;Q922I7;Q8CB58;E9QMW9	9;9;9;7;6;2;2;1;1;1	9;9;9;7;6;2;2;1;1;1	8;8;8;6;6;2;2;1;1;0	Polypyrimidine tract-binding protein 1	Ptbp1	110	1.0296	0.95679	1.1637	0.104957	1.2484	1.3006	1.2723	0.0261309	0.82435	10.204
Q64727	Q64727	28	28	28	Vinculin	Vcl	110	0.95478	0.93229	1.0366	0.0548952	1.0584	1.0897	1.0174	0.0362583	0.923604	6.59824
Q8VDM4;J3KMQ2;E9Q2S8	Q8VDM4;J3KMQ2	21;12;2	21;12;2	21;12;2	26S proteasome non-ATPase regulatory subunit 2	Psmd2;Gm5422	110	1.0693	1.0224	1.0569	0.0243023	1.0414	0.92979	1.0455	0.0656536	1.04373	6.92749
Q9DCW4	Q9DCW4	12	12	12	Electron transfer flavoprotein subunit beta	Etfb	109	0.93789	0.89661	1.0086	0.0566358	0.82565	0.88444	0.80614	0.040759	1.1299	7.70255
Q91X44	Q91X44	18	18	18	Glucokinase regulatory protein	Gckr	109	0.88229	0.85437	0.7789	0.0534864	0.84738	0.43104	0.71872	0.213171	1.25958	32.6506
Q05421	Q05421	14	14	14	Cytochrome P450 2E1	Cyp2e1	109	0.86566	0.71893	0.835	0.0773972	0.71041	0.8592	0.73314	0.0801522	1.05074	14.182
Q9JJL3	Q9JJL3	9	9	9	Solute carrier organic anion transporter family member 1B2	Slco1b2	109	0.82766	0.92273	1.0059	0.0891862	0.93832	0.67791	0.98942	0.167064	1.05781	21.5455
E9Q1Q9;D3YVB6	E9Q1Q9	8;3	8;3	1;1		Khk	108	0.69629	0.74388	0.6855	0.031063	0.58827	0.4499	0.51786	0.0691886	1.36609	14.0414
Q91VD9	Q91VD9	22	22	22	NADH-ubiquinone oxidoreductase 75 kDa subunit, mitochondrial	Ndufs1	108	1.173	1.1047	1.1171	0.0363856	1.1589	1.189	1.2622	0.0531274	0.940362	5.4617
Q91VI7	Q91VI7	22	22	22	Ribonuclease inhibitor	Rnh1	108	0.98752	0.99178	0.98743	0.0024859	1.1348	0.93213	0.95387	0.111268	0.982101	11.053
Q91WN4;Q3V0K6	Q91WN4	18;8	18;8	18;8	Kynurenine 3-monooxygenase	Kmo	106	1.0092	1.0393	0.91488	0.0649135	1.1795	1.3954	1.3795	0.120323	0.749388	11.2477
P35492;F8WH73	P35492	20;4	20;4	20;4	Histidine ammonia-lyase	Hal	106	0.9738	1.1071	0.73731	0.187279	0.41933	0.44653	0.62502	0.111734	1.8903	30.0491
O70251;G3UX43;G3UZ47;M0QWK5;M0QWH8	O70251	6;2;2;1;1	5;2;2;1;1	5;2;2;1;1	Elongation factor 1-beta	Eef1b	106	1.0851	1.0879	1.1685	0.0473634	1.2408	1.3273	1.4465	0.103282	0.832337	8.8119
Q71RI9;D6RJ70	Q71RI9	12;3	12;3	12;3	Kynurenine--oxoglutarate transaminase 3	Ccbl2	106	0.74591	1.158	1.0271	0.210563	0.74955	0.58759	1.0636	0.242021	1.22088	37.1368
Q9WV68	Q9WV68	5	5	5	Peroxisomal 2,4-dienoyl-CoA reductase	Decr2	105	1.2063	1.1229	1.0051	0.101089	0.61892	0.53046	0.6399	0.0580839	1.86349	13.3254
Q91VR5	Q91VR5	14	14	14	ATP-dependent RNA helicase DDX1	Ddx1	105	1.08	1.2956	1.0579	0.131322	1.3173	1.3723	1.1024	0.142626	0.905459	16.0928
Q9JHU4;F6ZX84	Q9JHU4	50;3	50;3	50;3	Cytoplasmic dynein 1 heavy chain 1	Dync1h1	105	1.0253	1.1938	0.95586	0.122358	1.0382	1.1792	1.1204	0.0708229	0.951213	13.1981
P21981;G3UXE8	P21981	14;3	14;3	14;3	Protein-glutamine gamma-glutamyltransferase 2	Tgm2	104	0.7588	0.91127	0.80971	0.0776245	1.3277	1.5617	1.3696	0.124776	0.582245	12.8622
P14152;B1ATQ3	P14152	11;2	11;2	11;2	Malate dehydrogenase, cytoplasmic	Mdh1	104	0.91759	0.91937	0.89082	0.0159943	0.66112	0.62629	0.72088	0.0478394	1.35826	7.3596
Q9WTP7;F6RP11	Q9WTP7	13;3	13;3	13;3	GTP:AMP phosphotransferase AK3, mitochondrial	Ak3	104	0.983	1.1037	1.0606	0.0611662	0.71826	0.20936	0.94768	0.377873	1.67829	60.7306
Q9DBG3;H3BKM0;H3BIY9;H3BJ06	Q9DBG3;H3BKM0;H3BIY9	18;16;16;5	12;12;10;2	12;12;10;2	AP-2 complex subunit beta	Ap2b1	103	1.0736	1.0552	1.1586	0.055159	1.1231	1.2501	1.2115	0.065107	0.917064	7.418
Q64521;A2AQR0	Q64521;A2AQR0	14;13	14;13	14;13	Glycerol-3-phosphate dehydrogenase, mitochondrial	Gpd2	103	0.95503	0.96649	0.97429	0.00968779	1.1184	0.68128	0.67454	0.254339	1.17039	30.8551
Q921X9	Q921X9	15	15	15	Protein disulfide-isomerase A5	Pdia5	102	1.3553	1.3724	1.4963	0.0769465	1.6858	1.5768	1.7537	0.0892422	0.842055	7.63876
P80315;G5E839;G3UYW5;G3UXF3;G3UXG2	P80315;G5E839	15;14;2;1;1	15;14;2;1;1	14;13;2;1;1	T-complex protein 1 subunit delta	Cct4	102	0.88764	0.83242	0.81075	0.0396462	0.74354	0.8856	0.72079	0.0893131	1.07697	12.3326
P29341;Q9D4E6;Q62029;F6ZAX1;A2A5N3	P29341	16;7;6;4;2	16;7;6;4;2	12;6;4;3;1	Polyadenylate-binding protein 1	Pabpc1	101	0.94691	0.85462	0.78069	0.0832788	1.489	1.7226	1.117	0.305424	0.596549	23.2742
P80317;E9QPA6;Q61390;B1AT05	P80317;E9QPA6	10;7;3;2	10;7;3;2	10;7;3;2	T-complex protein 1 subunit zeta	Cct6a	101	0.94004	0.84136	1.2151	0.193682	0.62033	0.86248	0.85315	0.137191	1.28277	26.1999
Q8VCX1;D3Z2M6	Q8VCX1	10;2	9;2	9;2	3-oxo-5-beta-steroid 4-dehydrogenase	Akr1d1	101	1.1878	1.2493	1.0022	0.128639	1.3221	0.75317	1.0841	0.285727	1.0886	29.3602
Q9D1G1;Q8K386;Q3TYH2;Q9DD03	Q9D1G1	7;2;2;1	6;1;1;1	3;0;0;0	Ras-related protein Rab-1B	Rab1b	101	1.0773	1.0391	0.99123	0.0431254	1.0693	1.0691	1.0049	0.0371238	0.988652	5.4668
Q8QZR5	Q8QZR5	16	16	16	Alanine aminotransferase 1	Gpt	100	1.1064	1.0775	1.0238	0.0419159	1.0057	0.84935	0.89371	0.0805759	1.16696	9.62826
Q60864	Q60864	14	14	14	Stress-induced-phosphoprotein 1	Stip1	100	0.95022	1.0131	1.055	0.0527389	1.1031	1.1223	1.0451	0.0401922	0.922893	6.40857
Q3TXS7;J3QN38;D6RGR5	Q3TXS7	17;4;2	17;4;2	17;4;2	26S proteasome non-ATPase regulatory subunit 1	Psmd1	100	1.1201	0.97902	0.999	0.0763413	1.1657	1.2011	1.0566	0.0753174	0.904983	9.91009
P51881;Q3V132	P51881	13;2	13;2	8;0	ADP/ATP translocase 2	Slc25a5	100	0.93992	0.89022	0.96006	0.0359475	0.85973	0.90998	0.9351	0.0383769	1.03157	5.74948
Q8CIE6;F8WHL2;F6XJN3	Q8CIE6;F8WHL2	25;25;2	25;25;2	25;25;2	Coatomer subunit alpha;Xenin;Proxenin	Copa	100	0.9888	1.2761	0.91062	0.192453	NaN	0.46143	1.1682	0.499762	1.29908	63.9725
Q8R081;G5E924;G3UY38;G3UY56	Q8R081;G5E924;G3UY38	12;12;10;1	12;12;10;1	12;12;10;1	Heterogeneous nuclear ribonucleoprotein L	Hnrnpl	100	0.98364	1.5101	0.95794	0.311636	1.1127	0.97924	1.0511	0.0667957	1.0982	27.8258
Q00896;P07758;D3YZL0	Q00896;P07758	11;11;1	11;11;1	4;4;0	Alpha-1-antitrypsin 1-3;Alpha-1-antitrypsin 1-1	Serpina1c;Serpina1a	99	0.71831	1.8554	1.5826	0.593632	2.3542	1.8445	1.7725	0.31711	0.696059	45.7141
Q8R0F9	Q8R0F9	15	15	15	SEC14-like protein 4	Sec14l4	99	1.0968	1.2643	1.084	0.100605	1.0869	1.1823	1.0354	0.0745352	1.04252	11.0696
Q8K370;D3Z7X0;D3Z2B3;F6RGT6	Q8K370	13;6;4;1	13;6;4;1	13;6;4;1	Acyl-CoA dehydrogenase family member 10	Acad10	99	0.77152	1.0312	0.88073	0.130385	1.365	1.0835	0.5651	0.405755	0.890447	42.942
P42932;H3BL49;H3BJB6;H3BLL1;H3BKG2;H3BKR8	P42932;H3BL49	19;17;9;3;3;1	19;17;9;3;3;1	19;17;9;3;3;1	T-complex protein 1 subunit theta	Cct8	99	0.99886	0.97562	1.0788	0.0541243	0.99555	1.0704	1.0323	0.037427	0.985485	6.4354
H3BL34;Q64176	H3BL34;Q64176	12;12	9;9	9;9	Carboxylesterase 1E	Ces1e	98	2.0243	2.2244	2.0452	0.109992	1.0336	0.50086	0.64303	0.275853	2.89044	38.3651
Q9DBL7	Q9DBL7	12	12	12	Bifunctional coenzyme A synthase;Phosphopantetheine adenylyltransferase;Dephospho-CoA kinase	Coasy	98	1.2278	1.3343	1.1741	0.0815373	1.0896	0.92508	1.05	0.0858681	1.21912	10.6545
P51658	P51658	7	7	7	Estradiol 17-beta-dehydrogenase 2	Hsd17b2	98	1.2201	1.1276	1.3726	0.123718	1.4056	1.0828	1.3151	0.16651	0.978125	16.4929
O35129;F6QPR1;F6Q8V7	O35129;F6QPR1;F6Q8V7	10;6;5	10;6;5	10;6;5	Prohibitin-2	Phb2	97	1.1458	1.15	1.1366	0.00685371	1.0743	1.0334	0.99893	0.0377307	1.10486	3.69248
Q922Q8	Q922Q8	9	9	9	Leucine-rich repeat-containing protein 59	Lrrc59	97	1.0355	1.06	0.96627	0.0486113	1.2337	1.5133	1.6775	0.224387	0.692004	15.9425
O55125;Q5SVG6	O55125;Q5SVG6	7;4	7;4	7;4	Protein NipSnap homolog 1	Nipsnap1	97	1.145	1.1196	1.136	0.0128784	1.1535	1.103	0.91294	0.126848	1.07293	12.0603
Q8BFR5;D3YVN7	Q8BFR5;D3YVN7	16;15	16;15	16;15	Elongation factor Tu, mitochondrial;Elongation factor Tu	Tufm;Gm9755	97	1.0218	0.78485	1.0795	0.156148	0.90785	0.9323	1.0056	0.0508687	1.0142	17.0937
Q9D379;E9PWK1;D3Z4M3	Q9D379;E9PWK1	15;14;3	15;14;3	8;8;3	Epoxide hydrolase 1	Ephx1	96	2.1066	1.6123	1.8076	0.248956	0.96229	0.97768	1.0717	0.0592272	1.83503	14.746
Q3TML0;Q922R8	Q3TML0;Q922R8	12;11	12;11	12;11	Protein disulfide-isomerase A6	Pdia6	95	0.99027	1.1203	1.1957	0.103919	1.6512	1.9551	1.815	0.152104	0.609867	12.6395
Q9DCY0;D3Z4V9;D3Z1F5	Q9DCY0;D3Z4V9;D3Z1F5	10;7;6	10;7;6	10;7;6	Glycine N-acyltransferase-like protein Keg1	Keg1	95	1.652	1.3502	1.4951	0.15094	1.1345	0.9648	0.98713	0.0922087	1.45712	13.4799
Q99LX0;A2A813;A2A815;A2A817;A2A816	Q99LX0;A2A813;A2A815	8;7;5;3;3	8;7;5;3;3	8;7;5;3;3	Protein DJ-1	Park7	94	0.81757	0.97248	0.86161	0.0798215	0.74933	0.75407	0.69785	0.0311805	1.20462	9.98059
Q8R1G2;E0CXH4;E0CXT6	Q8R1G2	9;3;2	9;3;2	9;3;2	Carboxymethylenebutenolidase homolog	Cmbl	94	0.71345	0.79846	0.67231	0.0643338	0.48271	0.64521	0.61843	0.0871238	1.25073	17.3805
Q9WVD5	Q9WVD5	9	9	9	Mitochondrial ornithine transporter 1	Slc25a15	94	0.80533	0.82661	0.70159	0.066889	0.73069	1.0306	0.99029	0.162769	0.848069	19.7202
P58467;G3X9W6	P58467;G3X9W6	2;2	2;2	2;2	SET domain-containing protein 4	Setd4	94	0.81815	1.3163	1.0109	0.251189	3.3145	1.0696	0.67295	1.42447	0.621973	87.8346
Q9JIL4;D3YW13;D3YZS9;D3Z114	Q9JIL4	13;4;4;3	13;4;4;3	13;4;4;3	Na(+)/H(+) exchange regulatory cofactor NHE-RF3	Pdzk1	94	1.3968	0.70983	2.7782	1.05343	2.0719	1.9647	1.9793	0.0581374	0.811987	64.7612
Q8K157;F6XWR4	Q8K157	7;1	7;1	7;1	Aldose 1-epimerase	Galm	93	1.0554	1.091	0.94696	0.0750268	0.82937	0.75406	0.74373	0.0467485	1.32924	9.44785
Q8QZY2;E0CZG7;E0CXF4	Q8QZY2	7;3;2	7;3;2	7;3;2	Glycerate kinase	Glyctk	93	1.1213	1.1817	1.1873	0.0365958	1.2065	1.173	1.2864	0.0582606	0.952099	5.71191
Q99MR8;D6RI29;F6Z2J7	Q99MR8	19;6;4	19;6;4	19;6;4	Methylcrotonoyl-CoA carboxylase subunit alpha, mitochondrial	Mccc1	93	1.1052	0.86942	1.0005	0.118136	0.88142	0.82919	0.92102	0.0460595	1.13052	13.0182
Q91XH5;G3UXX3;Q64105;G3UZ79;F6SZQ1	Q91XH5;G3UXX3;Q64105	11;10;9;5;2	11;10;9;5;2	11;10;9;5;2	Sepiapterin reductase	Spr	93	0.44377	0.80852	0.80548	0.209716	0.87756	0.65804	0.79595	0.110957	0.882576	33.7434
P43274;Q07133;I7HFT9	P43274	4;1;1	4;1;1	2;0;0	Histone H1.4	Hist1h1e	93	0.83678	1.0291	1.0992	0.135871	0.98297	0.99449	0.91831	0.041063	1.02393	14.3903
Q99KC8;D3Z518;Q8BGF0	Q99KC8	14;1;1	14;1;1	14;1;1	von Willebrand factor A domain-containing protein 5A	Vwa5a	92	0.88057	0.92629	0.87288	0.0288735	0.96309	0.9898	1.0206	0.0287792	0.90121	4.34504
Q91WL5	Q91WL5	15	15	6	Cytochrome P450 4A12A	Cyp4a12a	92	3.1708	2.5266	3.0619	0.344819	1.8839	1.6769	1.9146	0.129288	1.59976	13.7714
Q9CXF0;A2ARD6;Q6NSV5;A2ARD7	Q9CXF0;A2ARD6;Q6NSV5;A2ARD7	12;12;10;7	12;12;10;7	12;12;10;7	Kynureninase	Kynu	92	0.78762	0.79694	0.7598	0.0193227	0.78891	0.78634	0.79001	0.00188343	0.991164	2.48417
Q9CXW4;D3Z3K1;E9PZB3;E9PYL9;A2BH06;D3YW69	Q9CXW4;D3Z3K1;E9PZB3;E9PYL9;A2BH06;D3YW69	5;5;4;4;3;3	5;5;4;4;3;3	5;5;4;4;3;3	60S ribosomal protein L11	Rpl11;Gm10288;Gm5093;Gm10036;Gm7589	91	1.0666	1.0034	1.1416	0.0691839	1.2319	1.3962	1.2485	0.0904483	0.828458	9.52673
P68033;P68134;P62737;P63268;D3YZY0;D3Z2K3	P68033;P68134;P62737;P63268;D3YZY0;D3Z2K3	12;11;11;10;8;7	4;3;4;3;2;2	4;3;4;3;2;2	Actin, alpha cardiac muscle 1;Actin, alpha skeletal muscle;Actin, aortic smooth muscle;Actin, gamma-enteric smooth muscle	Actc1;Acta1;Acta2;Actg2	91	1.0645	0.9852	1.0047	0.0413215	1.0943	1.1457	1.2559	0.0825637	0.873709	8.16527
P12970;L7N202;D3YXT4;D3YVE6;D3YU93;F6U2H0;F6YI27;F6ZVW4;F6TIC7;F6VBB8;F6SSI5	P12970;L7N202;D3YXT4;D3YVE6;D3YU93;F6U2H0;F6YI27;F6ZVW4	8;8;8;7;7;6;4;4;3;3;2	8;8;8;7;7;6;4;4;3;3;2	8;8;8;7;7;6;4;4;3;3;2	60S ribosomal protein L7a	Rpl7a;Gm5619;Rpl7a-ps10;Rpl7a-ps3;Rpl7a-ps5;Gm17415;Gm5459	91	0.99825	1.0537	1.1462	0.0747442	2.9146	1.3486	1.1866	0.95434	0.586838	53.0002
O54749;O54750;G3UXT0;F6R6R4;G3UZ38	O54749	14;2;2;1;1	14;2;2;1;1	13;1;1;0;1	Cytochrome P450 2J5	Cyp2j5	90	1.5172	1.4312	1.3385	0.0893709	0.86884	0.91073	1.0442	0.0915789	1.51815	11.5662
Q9D0F3;D3Z5B9	Q9D0F3	11;1	11;1	11;1	Protein ERGIC-53	Lman1	90	1.2784	1.1452	1.267	0.0738325	1.4514	1.42	1.5598	0.0733491	0.832867	7.78973
Q78JT3	Q78JT3	16	16	16	3-hydroxyanthranilate 3,4-dioxygenase	Haao	90	1.3394	1.1595	1.0863	0.130245	0.74943	0.83178	0.95579	0.103878	1.41317	16.4215
P62830;A2A6F8	P62830	3;1	3;1	3;1	60S ribosomal protein L23	Rpl23	90	1.0636	1.0283	1.0598	0.0193769	1.2039	1.3944	1.1729	0.11994	0.835729	9.71789
Q9DBP5	Q9DBP5	7	7	7	UMP-CMP kinase	Cmpk1	90	1.29	1.0818	1.0145	0.14363	1.0575	0.70481	0.79336	0.183485	1.32501	25.0165
J3KMM5;O55143;Q8R429;B1ATS4;B1ATS5;E9Q559;Q64518	J3KMM5;O55143	15;15;4;3;3;3;3	15;15;4;3;3;3;3	15;15;4;3;3;3;3	Sarcoplasmic/endoplasmic reticulum calcium ATPase 2	Atp2a2	90	0.93336	1.0408	0.90193	0.0728195	1.0701	1.5118	1.2675	0.221265	0.747153	18.8428
Q99JR1	Q99JR1	12	12	10	Sideroflexin-1	Sfxn1	90	1.0929	1.2331	1.0994	0.0791349	1.1915	1.1939	1.2735	0.0466653	0.936183	7.91672
P51885;CON__Q05443	P51885	5;1	5;1	5;1	Lumican	Lum	90	0.53121	0.55395	0.68174	0.0811446	0.70576	0.60604	0.55219	0.0779184	0.947913	18.6302
Q5FW60	Q5FW60	11	10	7	Major urinary protein 20	Mup20	89	2.1389	1.919	2.7811	0.447957	1.9504	1.0995	1.6139	0.428538	1.4664	33.8526
P63087;P62137	P63087;P62137	8;7	8;7	2;1	Serine/threonine-protein phosphatase PP1-gamma catalytic subunit;Serine/threonine-protein phosphatase PP1-alpha catalytic subunit	Ppp1cc;Ppp1ca	89	0.98408	1.0044	0.99834	0.0104321	1.032	1.0007	1.0313	0.0178724	0.974811	2.03963
E9QKK8;Q9QZW0;F6Q8D3	E9QKK8;Q9QZW0;F6Q8D3	17;16;16	17;16;16	17;16;16	Probable phospholipid-transporting ATPase 11C	Atp11c	89	1.0145	0.62204	0.96788	0.2144	1.07	1.2462	0.99643	0.128351	0.786209	27.2952
Q3U0I3;P80318;E9Q133;F6Q609;F6ZVG8	Q3U0I3;P80318;E9Q133;F6Q609	20;20;19;12;1	20;20;19;12;1	20;20;19;12;1	T-complex protein 1 subunit gamma	Cct3	89	0.98892	0.97031	0.99812	0.0141679	0.87556	0.97738	0.94505	0.0520279	1.05696	5.76059
Q7M6Y3	Q7M6Y3	9	9	8	Phosphatidylinositol-binding clathrin assembly protein	Picalm	89	1.2372	1.2607	1.4435	0.112936	2.5557	1.3614	1.2463	0.725044	0.763334	42.9941
Q9WV55	Q9WV55	8	8	7	Vesicle-associated membrane protein-associated protein A	Vapa	89	1.0431	1.1162	1.0572	0.0387802	1.1579	1.0317	1.1043	0.0633379	0.976502	6.80882
Q9DCJ5	Q9DCJ5	6	6	6	NADH dehydrogenase [ubiquinone] 1 alpha subcomplex subunit 8	Ndufa8	89	1.1226	1.148	1.1537	0.0165573	1.0948	1.192	1.1565	0.049185	0.994482	4.52413
Q9CQQ7	Q9CQQ7	7	7	7	ATP synthase subunit b, mitochondrial	Atp5f1	89	0.93587	0.9243	1.0198	0.052119	0.95836	0.95638	0.95484	0.00176458	1.00362	5.43226
Q80T06;Q91VK2;P57776;D3YY68;E9QN08;D3YUQ9;D3YZT9	Q80T06;Q91VK2;P57776;D3YY68;E9QN08	11;10;10;8;7;5;4	11;10;10;8;7;5;4	1;0;1;0;1;1;0	Elongation factor 1-delta	Eef1d	88	1.1262	0.96489	1.1765	0.110551	1.2744	1.6107	1.4076	0.169356	0.761197	15.5917
P68254;F6YY69;F6VW30	P68254;F6YY69;F6VW30	11;11;11	8;8;8	8;8;8	14-3-3 protein theta	Ywhaq	88	0.93052	1.0096	1.0245	0.0505106	0.99685	1.2443	0.97148	0.150724	0.922802	14.9742
Q9EQH2	Q9EQH2	17	17	17	Endoplasmic reticulum aminopeptidase 1	Erap1	88	1.0402	1.107	1.0589	0.0344614	1.2693	0.83068	1.1485	0.226565	0.986954	21.1705
P11276	P11276	34	34	34	Fibronectin;Anastellin	Fn1	87	0.78484	0.93121	0.7562	0.0938731	1.2972	1.372	1.5936	0.15414	0.579959	15.73
Q9D051	Q9D051	11	11	11	Pyruvate dehydrogenase E1 component subunit beta, mitochondrial	Pdhb	87	0.98501	0.85265	0.85145	0.0767668	0.74455	0.64117	0.7103	0.0526616	1.28296	11.4086
P45952;D6RFD7;D3Z2A5	P45952	10;2;1	10;2;1	10;2;1	Medium-chain specific acyl-CoA dehydrogenase, mitochondrial	Acadm	87	1.1124	1.1409	0.93678	0.110544	0.88536	0.93122	0.74545	0.0967716	1.24514	15.3777
P62960;A2BGG7;B2RUF0;Q9Z2C8	P62960;A2BGG7	10;6;2;2	10;6;2;2	8;6;0;0	Nuclease-sensitive element-binding protein 1	Ybx1	87	30.354	2.7207	1.1323	16.4318	26.839	2.1208	10.233	12.6	0.872788	173.405
Q8BK48;F6Z9B9;Q9D998;Q6AW46	Q8BK48	10;2;1;1	7;0;0;0	7;0;0;0		Ces2e	86	1.6985	1.8147	2.0974	0.20516	1.3017	0.62009	0.75037	0.361831	2.09965	42.0774
Q8BWQ1	Q8BWQ1	11	11	10	UDP-glucuronosyltransferase 2A3	Ugt2a3	86	1.1913	1.1635	1.3409	0.0954147	0.96397	NaN	0.99807	0.0241123	1.25573	8.12596
Q3UXD9;Q99MZ7;D6RHN4;D6RIP0	Q3UXD9;Q99MZ7;D6RHN4	9;9;5;2	9;9;5;2	9;9;5;2	Peroxisomal trans-2-enoyl-CoA reductase	Pecr	86	1.1529	1.145	1.0578	0.0527735	0.9304	0.70103	0.92933	0.132119	1.31043	16.1812
P97494	P97494	18	18	18	Glutamate--cysteine ligase catalytic subunit	Gclc	86	0.96275	1.0099	1.0906	0.0646545	0.96766	0.63766	0.68656	0.178096	1.33657	24.1568
P17427	P17427	25	25	20	AP-2 complex subunit alpha-2	Ap2a2	86	1.0483	1.0543	1.101	0.0288507	1.1726	1.1632	1.0546	0.0655824	0.944903	6.40116
P36552	P36552	11	11	11	Coproporphyrinogen-III oxidase, mitochondrial	Cpox	85	0.73607	0.75039	0.7013	0.0252449	1.083	0.90855	0.94915	0.0912843	0.743959	9.93512
P14206;D3YTT7	P14206;D3YTT7	14;12	14;12	14;12	40S ribosomal protein SA	Rpsa;Rpsa-ps10	85	1.1773	1.0733	1.2173	0.0743326	1.2658	1.2616	1.2893	0.0149286	0.908612	6.53653
O35423	O35423	10	10	10	Serine--pyruvate aminotransferase, mitochondrial	Agxt	85	1.2033	1.3575	1.5497	0.173547	1.3789	1.5659	1.9369	0.284011	0.842022	21.5652
Q9DC50	Q9DC50	15	15	15	Peroxisomal carnitine O-octanoyltransferase	Crot	85	0.70092	0.79386	0.6625	0.0675394	0.58902	0.69063	0.72715	0.0715754	1.07499	14.2374
Q64522	Q64522	4	1	0	Histone H2A type 2-B	Hist2h2ab	85	0.85471	0.82862	0.87479	0.0231501	0.90427	0.91283	0.8209	0.0507854	0.969719	6.38173
Q9QXZ6;E9Q0W2;Q91YY5	Q9QXZ6;E9Q0W2	10;7;1	10;7;1	8;5;0	Solute carrier organic anion transporter family member 1A1	Slco1a1	85	1.0033	0.97974	1.2037	0.123067	1.028	1.0802	1.0124	0.0355083	1.02119	12.078
Q8K154;E9PZ30	Q8K154;E9PZ30	9;8	8;7	8;7		Ugt2b34	85	0.88752	0.82899	1.004	0.0890897	0.83211	0.91261	0.95581	0.0627803	1.0074	12.048
P04938;P02762;A2AKN9;A2BIM8;P11588;A9R9W0;A2CEL1;A9C497;A9C496;A2CEL0;L7MUC7;A2BIN0;P11591;B5TE77;A2CEK9	P04938;P02762;A2AKN9;A2BIM8;P11588;A9R9W0;A2CEL1;A9C497;A9C496;A2CEL0;L7MUC7;A2BIN0	13;13;13;13;12;12;12;12;12;11;8;7;2;2;1	1;1;1;1;1;1;1;1;1;1;1;0;0;0;0	0;0;0;0;0;0;0;0;0;0;0;0;0;0;0	Major urinary proteins 11 and 8;Major urinary protein 6;Major urinary protein 1	Mup8;Mup6;Mup2;Mup9;Mup1;Mup15;Mup7;Mup11	85	1.8345	1.5025	2.9382	0.751622	1.6275	2.2359	2.4439	0.424249	0.994911	41.2113
Q8R0N6	Q8R0N6	8	8	8	Hydroxyacid-oxoacid transhydrogenase, mitochondrial	Adhfe1	84	0.90813	0.74617	0.92251	0.0979231	0.71627	0.80285	0.71058	0.0517079	1.15568	13.3557
P09528	P09528	7	7	7	Ferritin heavy chain	Fth1	84	2.1015	1.971	3.1854	0.666663	2.3667	3.9339	5.9714	1.80746	0.591419	52.0734
Q5SWU9;D3Z0B3	Q5SWU9	47;1	47;1	42;0	Acetyl-CoA carboxylase 1;Biotin carboxylase	Acaca	84	1.2737	1.4577	1.2088	0.129112	1.6261	0.49779	0.82544	0.580444	1.33596	59.8544
Q9WVM8	Q9WVM8	11	11	11	Kynurenine/alpha-aminoadipate aminotransferase, mitochondrial	Aadat	84	1.5518	1.2048	1.8574	0.326519	1.2847	2.4579	1.7253	0.592625	0.843834	38.8321
Q9Z1Z0	Q9Z1Z0	23	23	23	General vesicular transport factor p115	Uso1	83	1.2666	1.4431	1.2431	0.109319	1.5635	1.4222	1.6139	0.099377	0.859379	10.5285
Q8K310	Q8K310	10	10	10	Matrin-3	Matr3	83	1.945	1.567	2.3782	0.405913	1.4346	1.2514	1.0508	0.191966	1.57627	25.7862
Q9DCD0	Q9DCD0	11	11	11	6-phosphogluconate dehydrogenase, decarboxylating	Pgd	83	0.88209	0.79365	0.77898	0.0557801	0.83795	0.57174	0.70376	0.133106	1.16148	20.0864
Q99P30	Q99P30	10	10	10	Peroxisomal coenzyme A diphosphatase NUDT7	Nudt7	83	1.0637	0.99367	1.2228	0.117415	0.98288	1.0439	1.3046	0.170876	0.984628	18.7644
P97449	P97449	19	19	19	Aminopeptidase N	Anpep	82	0.87589	0.84854	1.0309	0.0983457	1.4023	1.5233	1.4141	0.0667144	0.634913	11.6588
A2ABY3;Q922E4	A2ABY3;Q922E4	13;12	13;12	13;12	Ethanolamine-phosphate cytidylyltransferase	Pcyt2	82	1.206	1.2262	1.058	0.0918362	0.92804	0.75297	0.85197	0.0877849	1.3779	13.0541
P10518	P10518	10	10	10	Delta-aminolevulinic acid dehydratase	Alad	82	0.97864	0.95157	0.9714	0.0140145	0.87677	0.80114	0.79486	0.0455862	1.17342	5.71724
D3Z315;O89079;F6YFR7;E9Q6I5;F6XIG5	D3Z315;O89079;F6YFR7	6;6;3;2;2	6;6;3;2;2	6;6;3;2;2	Coatomer subunit epsilon	Cope	82	1.2283	1.0688	1.0801	0.0890049	1.3047	1.4859	1.309	0.103397	0.823788	10.9435
Q8VCC2	Q8VCC2	15	12	11	Liver carboxylesterase 1	Ces1	82	0.80461	0.3616	0.70566	0.232532	0.50221	0.18873	0.29327	0.159611	1.9019	61.2848
Q3UPH1	Q3UPH1	3	3	3	Protein PRRC1	Prrc1	82	1.0924	1.149	1.1515	0.0334231	1.1975	1.3874	1.2082	0.106684	0.894493	8.94032
Q9DC69	Q9DC69	11	11	11	NADH dehydrogenase [ubiquinone] 1 alpha subcomplex subunit 9, mitochondrial	Ndufa9	82	1.1183	1.0679	1.1724	0.0522609	1.1252	1.2243	1.2142	0.0545341	0.942447	6.54726
P51859;E0CXA0;E0CYW7	P51859;E0CXA0	8;7;1	8;7;1	8;7;1	Hepatoma-derived growth factor	Hdgf	82	1.3522	1.0069	1.2612	0.17897	1.8077	2.4786	1.1389	0.66985	0.667312	39.8997
Q8K1M3;P12367;H3BK84;P31324	Q8K1M3;P12367	9;6;1;1	9;6;1;1	9;6;1;1	cAMP-dependent protein kinase type II-alpha regulatory subunit	Prkar2a	82	1.1158	1.1378	1.055	0.0428884	1.0742	1.0734	1.0668	0.0040612	1.02931	3.90724
P62196;Q8K1K2	P62196;Q8K1K2	11;9	11;9	11;9	26S protease regulatory subunit 8	Psmc5	82	1.0349	1.2913	1.0393	0.146779	1.0595	0.99949	1.0646	0.0362089	1.07745	13.5381
P24527	P24527	15	15	15	Leukotriene A-4 hydrolase	Lta4h	81	0.89965	0.88062	0.75739	0.0772288	0.81115	0.67671	0.7923	0.0727902	1.11293	13.2316
Q8VC97	Q8VC97	11	11	11	Beta-ureidopropionase	Upb1	81	2.2411	2.2384	6.5356	2.48021	4.9993	6.3705	5.6429	0.686029	0.647463	68.6241
Q9DCS3;A2A845	Q9DCS3	7;3	7;3	7;3	Trans-2-enoyl-CoA reductase, mitochondrial	Mecr	81	1.0288	0.93523	1.0806	0.0736784	0.93009	1.2179	1.1438	0.149442	0.924916	15.4336
E9PZ00;Q8BFQ1;K3W4L3;Q61207;J3QPG5	E9PZ00;Q8BFQ1;K3W4L3;Q61207;J3QPG5	5;5;5;5;5	5;5;5;5;5	5;5;5;5;5	Sulfated glycoprotein 1	Psap	81	1.9254	1.9688	2.0697	0.0740347	1.924	2.4504	1.9204	0.304962	0.947433	15.0035
P47955;E9Q3T0	P47955	3;1	3;1	3;1	60S acidic ribosomal protein P1	Rplp1	80	1.0589	1.1314	1.1602	0.0521973	1.2425	1.3168	1.2254	0.0485916	0.885275	6.05631
Q8BJ64	Q8BJ64	14	14	14	Choline dehydrogenase, mitochondrial	Chdh	80	0.98426	1.051	0.88647	0.0827519	0.84115	0.70697	0.66204	0.0931874	1.32195	15.2379
B1AWZ5;Q9CQE1	B1AWZ5;Q9CQE1	4;4	4;4	4;4	Protein NipSnap homolog 3B	Nipsnap3b	80	0.97314	1.1618	1.0609	0.0944062	1.2808	1.1818	1.2156	0.0503231	0.86886	9.76644
Q60865;F6YLI0	Q60865	4;1	4;1	4;1	Caprin-1	Caprin1	80	1.314	1.2197	1.0976	0.108497	1.3024	1.1995	1.0625	0.120353	1.01877	13.526
P35979;D3YX33;F8VQK7	P35979	6;2;1	6;2;1	6;2;1	60S ribosomal protein L12	Rpl12	79	1.1262	1.1638	1.1719	0.0243853	1.2129	1.3182	1.27	0.0527126	0.910763	4.66624
Q8VDQ1;Q3TXN1;D6RGL6	Q8VDQ1;Q3TXN1	6;4;1	6;4;1	6;4;1	Prostaglandin reductase 2	Ptgr2	79	0.95195	0.97117	0.97626	0.0128212	0.89648	0.76177	0.72324	0.090961	1.21746	11.535
A2ATU0	A2ATU0	14	14	14	Probable 2-oxoglutarate dehydrogenase E1 component DHKTD1, mitochondrial	Dhtkd1	79	0.69871	0.39564	0.63789	0.160331	0.32354	0.1949	0.43159	0.118494	1.82335	46.5953
P63242;Q8BGY2;J3QPS8	P63242;Q8BGY2	8;4;3	8;4;3	8;4;3	Eukaryotic translation initiation factor 5A-1;Eukaryotic translation initiation factor 5A-2	Eif5a;Eif5a2	79	1.0716	1.1171	1.0734	0.0257655	1.2032	1.0811	1.1638	0.0623165	0.946057	5.91699
Q8C6B0;H3BJI7;Q76I24;Q5I0W6;Q76I26;G3X9G9	Q8C6B0;H3BJI7;Q76I24;Q5I0W6;Q76I26	6;4;4;4;4;2	6;4;4;4;4;2	6;4;4;4;4;2		Mettl7a1;AB099516;Mettl7a2;Ubie;Mettl7a2-Higd1c	79	1.4579	1.3772	1.5603	0.0917641	1.6729	1.3966	1.5465	0.138316	0.95221	10.9561
D3YYM6;Q91V55;P97461	D3YYM6;Q91V55;P97461	6;6;5	6;6;5	6;6;5	40S ribosomal protein S5;40S ribosomal protein S5, N-terminally processed	Rps5	78	1.1481	1.1234	1.0959	0.0261125	1.438	1.2759	1.345	0.0813431	0.829634	6.44659
Q8K4Z3	Q8K4Z3	3	3	3	NAD(P)H-hydrate epimerase	Apoa1bp	78	1.0119	0.9907	1.0658	0.0387183	0.91496	0.96376	0.89904	0.0337233	1.10463	5.25313
Q8CHQ9	Q8CHQ9	5	5	5	Probable N-acetyltransferase CML2	Cml2	78	1.3426	1.2329	1.1985	0.0752576	1.544	2.0832	1.9068	0.274917	0.681966	16.0592
P52430;H3BK03;H3BLB8	P52430;H3BK03	8;5;3	8;5;3	8;5;3	Serum paraoxonase/arylesterase 1	Pon1	78	0.86539	1.1629	1.3705	0.253885	0.89808	0.80738	1.0004	0.0965683	1.25608	24.8359
Q9CPQ8;F2Z452;J3QNM7	Q9CPQ8;F2Z452	4;2;1	4;2;1	4;2;1	ATP synthase subunit g, mitochondrial	Atp5l;Atp5l-ps1	78	0.90438	0.86013	0.91048	0.0274785	0.90343	0.84128	0.89184	0.0330486	1.01458	4.86187
Q99LF4	Q99LF4	12	12	12	tRNA-splicing ligase RtcB homolog	D10Wsu52e	77	0.9633	0.81984	1.03	0.107391	1.3232	1.1798	1.1134	0.107229	0.777884	14.5012
P70349;B0R1E3	P70349;B0R1E3	4;3	4;3	4;3	Histidine triad nucleotide-binding protein 1	Hint1	77	1.0273	1.0865	0.97963	0.0535386	0.96384	0.88732	0.90984	0.0393244	1.1204	6.72426
Q6ZWZ6;P63323	Q6ZWZ6;P63323	6;5	6;5	6;5	40S ribosomal protein S12	Rps12	77	1.0581	1.0919	1.1377	0.0399505	1.1747	1.2575	1.1428	0.0592024	0.919636	6.16203
Q99J08;Q5SQ27	Q99J08	15;1	15;1	15;1	SEC14-like protein 2	Sec14l2	77	1.0693	0.70056	0.87647	0.184435	0.77397	0.63791	0.76078	0.075037	1.21801	23.3348
Q8JZZ0	Q8JZZ0	9	9	7	UDP-glucuronosyltransferase 3A2	Ugt3a2	77	1.3076	1.2819	1.2677	0.0202243	1.1983	1.1439	1.3352	0.0985703	1.04889	8.19371
Q9CZN7	Q9CZN7	14	13	13	Serine hydroxymethyltransferase	Shmt2	77	0.8854	0.82602	0.91127	0.0437089	0.84346	0.71144	0.90065	0.0970399	1.06807	12.8667
Q3ULD5	Q3ULD5	16	16	16	Methylcrotonoyl-CoA carboxylase beta chain, mitochondrial	Mccc2	77	0.92159	0.8256	1.1139	0.146807	1.0106	1.2073	0.89835	0.156387	0.91812	21.5319
Q64514	Q64514	16	16	16	Tripeptidyl-peptidase 2	Tpp2	77	1.0023	0.99189	0.82803	0.0977484	1.3429	NaN	0.67799	0.470162	0.931016	47.6763
Q8BP47	Q8BP47	14	14	14	Asparagine--tRNA ligase, cytoplasmic	Nars	76	1.0489	0.87756	0.97163	0.0858072	1.2522	1.3714	1.1778	0.0976601	0.762374	11.76
Q61646	Q61646	11	11	11	Haptoglobin;Haptoglobin alpha chain;Haptoglobin beta chain	Hp	76	0.59005	0.77618	0.34643	0.215515	1.8778	4.1381	2.2685	1.2081	0.206733	57.7846
Q93092	Q93092	9	9	9	Transaldolase	Taldo1	76	0.9432	0.89594	1.0051	0.0547434	NaN	1.0111	1.012	0.000636396	0.937255	5.77447
Q9Z2Y8;Q80ZV3	Q9Z2Y8;Q80ZV3	7;4	7;4	7;4	Proline synthase co-transcribed bacterial homolog protein	Prosc	76	1.094	1.1975	1.233	0.072219	1.1294	0.70699	0.9872	0.21493	1.24823	23.6487
P62983	P62983	7	7	2	Ubiquitin-40S ribosomal protein S27a;Ubiquitin;40S ribosomal protein S27a	Rps27a	76	1.1642	1.4513	1.1423	0.172427	0.9636	1.0853	1.2115	0.123957	1.15256	17.8768
Q6DFW4	Q6DFW4	7	7	7	Nucleolar protein 58	Nop58	76	1.1853	1.054	1.3328	0.139478	1.2234	1.2002	1.2188	0.0122839	0.9807	11.7576
Q569X9;E9PXC3	Q569X9;E9PXC3	14;9	14;9	3;1		Cyp2c67;Cyp2c69	76	0.67708	0.93266	0.97229	0.160229	0.82567	0.85797	0.96548	0.073199	0.974675	20.3788
Q64464	Q64464	12	12	11	Cytochrome P450 3A13	Cyp3a13	75	0.15275	0.17999	0.15345	0.0155289	0.27556	0.32499	0.23697	0.0441211	0.580512	18.4821
Q8BWF0	Q8BWF0	10	10	10	Succinate-semialdehyde dehydrogenase, mitochondrial	Aldh5a1	75	1.0485	1.3713	1.0959	0.174304	1.0596	0.73181	0.91804	0.164402	1.29757	23.507
P08228	P08228	6	6	6	Superoxide dismutase [Cu-Zn]	Sod1	75	0.88577	1.1017	0.95232	0.110581	0.92183	0.84334	0.69197	0.11684	1.19643	18.1891
Q7TPR4;A1BN54;O88990;D3YY95	Q7TPR4;A1BN54	29;28;5;3	18;17;1;1	17;16;0;0	Alpha-actinin-1	Actn1	75	0.94609	NaN	1.1031	0.111023	1.2725	1.6598	1.14	0.270108	0.754803	22.6575
Q9CPR4;Q6ZWZ7;B2RY53	Q9CPR4;Q6ZWZ7	5;5;2	5;5;2	5;5;2	60S ribosomal protein L17	Rpl17	75	1.0963	1.1717	1.1715	0.0434746	1.5705	1.1809	1.3971	0.195191	0.829095	14.6158
P61222	P61222	11	11	11	ATP-binding cassette sub-family E member 1	Abce1	75	1.2454	1.1491	1.2433	0.0550026	0.98676	1.1683	1.1426	0.0982373	1.10315	10.0222
Q9WU78	Q9WU78	15	15	15	Programmed cell death 6-interacting protein	Pdcd6ip	75	0.97127	1.5068	0.99459	0.302681	1.0114	0.91782	0.87919	0.0679816	1.23652	27.138
E9PVA8;Q8BIX2	E9PVA8	25;12	25;12	25;12		Gcn1l1	74	1.1442	1.1246	1.2559	0.0708293	1.2636	1.295	1.4742	0.113616	0.874008	10.3816
Q99J39	Q99J39	14	14	14	Malonyl-CoA decarboxylase, mitochondrial	Mlycd	74	1.0707	1.0103	0.96567	0.0527119	1.2655	1.6177	1.1823	0.231135	0.749396	17.8281
O70503	O70503	7	7	7	Estradiol 17-beta-dehydrogenase 12	Hsd17b12	74	1.194	1.1952	1.2007	0.00357258	0.9273	1.0475	1.1857	0.129304	1.13586	12.2774
P62821	P62821	6	3	1	Ras-related protein Rab-1A	Rab1A	74	1.0871	1.2768	1.2024	0.095582	1.0721	1.619	1.4558	0.280761	0.859992	21.8447
O55029	O55029	16	16	16	Coatomer subunit beta	Copb2	74	1.2404	NaN	1.2801	0.0280721	1.1977	1.2483	1.3771	0.092497	0.988923	7.59238
P52480	P52480	9	8	8	Pyruvate kinase isozymes M1/M2	Pkm	73	0.78089	0.66797	0.83462	0.0850589	1.1105	0.98325	1.1503	0.0872566	0.703898	13.7837
P97872	P97872	18	18	18	Dimethylaniline monooxygenase [N-oxide-forming] 5	Fmo5	73	1.0818	1.2369	1.0263	0.109155	0.85059	0.70387	0.9525	0.124986	1.33429	17.8757
Q9CW42;D3YZZ3	Q9CW42;D3YZZ3	9;8	9;8	9;8	MOSC domain-containing protein 1, mitochondrial	2016-03-01	73	0.58461	0.67927	0.5573	0.0640092	0.52243	0.46066	0.41643	0.0532413	1.30129	15.538
P00375	P00375	6	6	6	Dihydrofolate reductase	Dhfr	73	1.0425	1.0504	0.99328	0.0309508	1.0184	0.72589	0.92264	0.149132	1.1572	17.0434
P47754;D6RCW7	P47754;D6RCW7	8;7	8;7	7;6	F-actin-capping protein subunit alpha-2	Capza2	73	1.0188	1.2064	0.98393	0.119654	1.1229	0.87371	1.0321	0.126113	1.05957	16.7679
Q9EQH3	Q9EQH3	14	14	14	Vacuolar protein sorting-associated protein 35	Vps35	72	0.88268	0.82388	0.94759	0.0618801	1.0523	1.2621	1.1603	0.104915	0.76385	11.4443
Q9D0I9	Q9D0I9	18	18	18	Arginine--tRNA ligase, cytoplasmic	Rars	72	1.0274	1.162	1.1387	0.0719349	1.4998	1.4972	1.2665	0.133952	0.780603	11.4405
Q9JIA6;Q9R0N0	Q9JIA6;Q9R0N0	6;5	6;5	6;5	Galactokinase	Galk1	72	0.95128	1.0239	0.92616	0.0507572	0.77527	0.52948	0.69651	0.125509	1.44976	19.5328
Q9WTP6;F7BP55	Q9WTP6	11;2	11;2	11;2	Adenylate kinase 2, mitochondrial	Ak2	72	1.0883	1.3172	1.3721	0.150528	1.0776	0.80942	0.83231	0.148667	1.38917	20.2954
P50396;D6RI86;B7FAU8	P50396	14;4;3	10;2;2	10;2;2	Rab GDP dissociation inhibitor alpha	Gdi1	72	1.1562	1.1244	1.155	0.0180233	1.168	0.89887	1.0044	0.135605	1.11863	13.339
Q99KQ4	Q99KQ4	11	11	11	Nicotinamide phosphoribosyltransferase	Nampt	72	0.99253	0.79145	0.95627	0.107171	0.89133	0.84804	0.94017	0.0460929	1.02266	12.8177
Q99L04	Q99L04	10	10	10	Dehydrogenase/reductase SDR family member 1	Dhrs1	70	1.2615	1.3536	1.345	0.0508734	1.1384	0.97361	1.1426	0.0963769	1.21677	9.68367
P03888	P03888	2	2	2	NADH-ubiquinone oxidoreductase chain 1	Mtnd1	70	1.0571	0.90259	0.9743	0.0773213	0.98383	1.0136	1.0269	0.0220536	0.970129	8.20317
P19783;M0QWX7;D6RG40	P19783;M0QWX7	8;4;1	8;4;1	8;4;1	Cytochrome c oxidase subunit 4 isoform 1, mitochondrial	Cox4i1	70	1.1808	0.95184	1.0452	0.115128	1.0593	1.1621	1.026	0.0709459	0.97858	12.6917
Q8CDN6	Q8CDN6	8	8	8	Thioredoxin-like protein 1	Txnl1	69	1.2814	1.5542	1.2937	0.154073	1.1355	0.88617	1.0087	0.124671	1.36264	16.6621
Q922Q1;F6UB20;F7DFG6;E0CZH6	Q922Q1;F6UB20	12;9;5;5	12;9;5;5	12;9;5;5	MOSC domain-containing protein 2, mitochondrial	2016-03-02	69	0.91115	0.74297	0.75931	0.0927424	1.0591	1.044	0.98499	0.0391631	0.781528	12.1399
P27046;F6QMB7	P27046	20;3	20;3	20;3	Alpha-mannosidase 2	Man2a1	69	0.95819	0.93139	0.95905	0.0157271	1.1119	1.3303	1.4796	0.184929	0.726358	14.2429
Q9Z2U1;D3YX79	Q9Z2U1;D3YX79	6;5	6;5	6;5	Proteasome subunit alpha type-5;Proteasome subunit alpha type	Psma5;Gm8394	69	1.0077	1.1322	0.97184	0.084164	0.95744	0.68315	0.77769	0.139333	1.28676	19.0948
Q80X81;F2Z459	Q80X81;F2Z459	13;9	4;2	4;2		Acat3	69	1.3312	0.92751	1.0316	0.209587	0.97894	0.73232	0.92715	0.13004	1.24708	24.162
P61982	P61982	9	5	5	14-3-3 protein gamma;14-3-3 protein gamma, N-terminally processed	Ywhag	69	1.1014	1.1515	1.1293	0.025104	1.1414	1.1766	1.342	0.107111	0.924098	9.05756
Q9JHI5	Q9JHI5	13	13	13	Isovaleryl-CoA dehydrogenase, mitochondrial	Ivd	69	0.9568	1.2353	1.7846	0.421218	0.88506	1.0813	1.0368	0.102888	1.32417	33.3973
Q8BH95;F6T930	Q8BH95;F6T930	10;7	10;7	10;7	Enoyl-CoA hydratase, mitochondrial	Echs1	69	0.85906	0.88428	0.90916	0.0250502	0.91023	0.8486	0.85893	0.0330067	1.01327	4.72602
Q05816	Q05816	6	6	6	Fatty acid-binding protein, epidermal	Fabp5	69	5.1812	5.5574	4.5024	0.534684	6.8956	3.5342	4.6647	1.71046	1.00971	35.5868
P62849	P62849	5	5	5	40S ribosomal protein S24	Rps24	68	0.93953	0.96854	0.9371	0.0174927	1.1804	1.1461	1.1077	0.0363693	0.828481	3.67368
D3YZ54;Q9QXE0;E9PWM4;D6RDE9;E9Q0K0;E9Q7H7;E9Q9L4	D3YZ54;Q9QXE0;E9PWM4	13;13;11;1;1;1;1	13;13;11;1;1;1;1	13;13;11;1;1;1;1	2-hydroxyacyl-CoA lyase 1	Hacl1	68	1.0031	1.1005	0.80364	0.151326	0.62153	0.70597	0.65377	0.0426114	1.46736	16.8959
A3KMP2;D6RH59	A3KMP2	13;2	13;2	13;2	Tetratricopeptide repeat protein 38	Ttc38	68	0.91188	0.88021	0.83614	0.0380388	0.82305	NaN	0.77515	0.0338704	1.09633	6.06778
Q9QY30;J3QNY6	Q9QY30;J3QNY6	25;25	25;25	25;25	Bile salt export pump	Abcb11	68	1.0712	1.0258	NaN	0.0321026	1.0115	0.70081	0.84526	0.155472	1.22988	18.492
O88986;E9PWY6	O88986;E9PWY6	9;8	9;8	9;8	2-amino-3-ketobutyrate coenzyme A ligase, mitochondrial	Gcat	68	0.90041	0.90362	0.91867	0.0097488	0.92317	1.0208	0.93004	0.0544919	0.947352	5.78861
Q91W64;E9Q8U5;E9Q2L0	Q91W64	13;1;1	13;1;1	13;1;1	Cytochrome P450 2C70	Cyp2c70	68	2.369	2.7124	2.7223	0.201181	2.6817	2.0299	2.4026	0.327018	1.09692	15.8108
P10605	P10605	5	5	5	Cathepsin B;Cathepsin B light chain;Cathepsin B heavy chain	Ctsb	68	1.2375	1.2778	1.1459	0.0675922	1.2671	1.0931	1.1064	0.0968481	1.05614	10.0459
Q3U4W8;P56399;D3YYA5;D3Z4K7	Q3U4W8;P56399	15;15;5;5	15;15;5;5	15;15;5;5	Ubiquitin carboxyl-terminal hydrolase;Ubiquitin carboxyl-terminal hydrolase 5	Usp5	68	1.0403	0.99947	1.0122	0.0208916	1.0429	0.99945	0.94036	0.0514684	1.02322	5.56913
O08553;D3YUS0;P97427;Q6P1J1	O08553	12;1;1;1	12;1;1;1	11;0;0;0	Dihydropyrimidinase-related protein 2	Dpysl2	68	0.85533	NaN	1.5805	0.512773	0.91905	0.99869	0.90224	0.051523	1.29566	42.4578
Q8VI47	Q8VI47	12	12	12	Canalicular multispecific organic anion transporter 1	Abcc2	68	0.84112	0.78327	1.1349	0.188546	0.96757	0.94297	0.95828	0.0124222	0.961821	20.5405
Q9D8W5;B1AT36;Q3TRH2	Q9D8W5;B1AT36;Q3TRH2	10;8;7	10;8;7	10;8;7	26S proteasome non-ATPase regulatory subunit 12	Psmd12	68	1.1803	1.2198	1.1718	0.0256141	1.0704	1.4714	1.1106	0.220829	0.97796	18.2656
P51410;G3UW34;D3Z629;D3YZT0	P51410;G3UW34;D3Z629	7;7;5;3	7;7;5;3	7;7;5;3	60S ribosomal protein L9	Rpl9;Rpl9-ps6	67	1.0865	1.139	1.1405	0.030753	1.2015	1.2792	1.286	0.0469464	0.89362	4.63607
P00493	P00493	6	6	6	Hypoxanthine-guanine phosphoribosyltransferase	Hprt1	67	1.2953	1.3549	1.0379	0.168472	0.74084	0.87339	0.78562	0.0674269	1.5368	16.0886
F8VPN4;F6XXE6;E0CYU6;E0CX86;F7CSZ6	F8VPN4;F6XXE6	41;22;9;5;3	41;22;9;5;3	41;22;9;5;3		Agl	67	0.98471	1.4307	1.0933	0.232572	1.0494	0.59736	0.61062	0.257243	1.55433	39.5496
E0CZ27;P84244;P02301;F8WI35;E0CYN1;E0CYR7	E0CZ27;P84244;P02301;F8WI35	3;3;3;2;1;1	1;1;1;0;0;0	1;1;1;0;0;0	Histone H3;Histone H3.3;Histone H3.3C	H3f3a;H3f3c	67	1.2923	1.1335	1.2431	0.0812919	1.3316	1.327	1.3521	0.013363	0.914778	6.72184
D3YTY9;O08677;D3Z2B2;CON__P01045-1;CON__Q2KJ62;CON__P01044-1	D3YTY9;O08677	9;9;3;1;1;1	9;9;3;1;1;1	6;6;3;0;0;0	Kininogen-1;Kininogen-1 heavy chain;Bradykinin;Kininogen-1 light chain	Kng1	67	1.5172	1.9564	1.6654	0.223436	3.4267	1.7667	2.1069	0.876851	0.703944	38.3216
Q9DB29	Q9DB29	7	7	7	Isoamyl acetate-hydrolyzing esterase 1 homolog	Iah1	67	1.0588	1.3323	1.0551	0.158984	1.0992	NaN	0.96452	0.0952331	1.11326	16.635
Q60605;E9PWG4;P05977;P09542;Q8CI43	Q60605	8;1;1;1;1	8;1;1;1;1	8;1;1;1;1	Myosin light polypeptide 6	Myl6	66	0.96033	1.0211	1.0557	0.0482797	1.219	1.1277	1.1923	0.0469428	0.858189	6.21111
P62242	P62242	9	9	9	40S ribosomal protein S8	Rps8	66	1.1918	1.1907	1.1092	0.0473748	NaN	1.3653	1.308	0.0405172	0.870759	5.07506
O09061	O09061	9	9	9	Proteasome subunit beta type-1	Psmb1	66	1.0678	1.2628	1.1129	0.102086	1.0369	0.82859	0.6946	0.172489	1.34507	22.083
Q60991	Q60991	10	10	10	25-hydroxycholesterol 7-alpha-hydroxylase	Cyp7b1	66	2.1387	1.4942	2.8623	0.684431	2.7394	4.9804	4.5362	1.18658	0.529961	42.9297
P01868;P01869	P01868;P01869	5;5	5;5	5;5	Ig gamma-1 chain C region secreted form;Ig gamma-1 chain C region, membrane-bound form	Ighg1	66	0.36722	0.24697	0.222	0.0776449	0.85555	0.32991	0.71094	0.271537	0.440935	51.1975
Q60931;J3QPE8;J3QMG3	Q60931;J3QPE8;J3QMG3	8;8;8	7;7;7	7;7;7	Voltage-dependent anion-selective channel protein 3	Vdac3;Vdac3-ps1	66	1.1085	0.91311	1.0245	0.0980144	0.99573	1.1772	1.1507	0.0980215	0.916501	13.0944
Q8BMF4	Q8BMF4	11	11	11	Dihydrolipoyllysine-residue acetyltransferase component of pyruvate dehydrogenase complex, mitochondrial	Dlat	66	1.0771	1.0414	0.91219	0.0867612	1.0219	1.0099	0.88735	0.0744605	1.03821	11.5029
Q8CC88	Q8CC88	30	30	30	von Willebrand factor A domain-containing protein 8	Vwa8	66	0.40364	NaN	0.37856	0.0177342	0.60981	0.37216	0.34056	0.14718	0.887163	33.6925
Q9R1P0;E9PW69;E9Q0X0	Q9R1P0;E9PW69;E9Q0X0	6;5;3	6;5;3	6;5;3	Proteasome subunit alpha type-4;Proteasome subunit alpha type	Psma4	66	1.0495	1.2182	1.0782	0.090262	1.102	1.1111	1.0812	0.0153268	1.01566	8.21255
P49722	P49722	5	5	5	Proteasome subunit alpha type-2	Psma2	66	1.1236	1.1185	1.1178	0.00316596	1.4089	0.91732	0.88104	0.294846	1.04759	27.5806
Q80UM7	Q80UM7	11	11	11	Mannosyl-oligosaccharide glucosidase	Mogs	66	1.0198	0.76213	1.1241	0.186322	1.0329	0.8121	1.073	0.140493	0.995898	24.0542
G5E8M7;D3YVP9;D3YVQ0	G5E8M7;D3YVP9	8;5;3	6;3;3	2;1;1		Gstm6	65	1.4531	1.3532	1.2373	0.107999	0.79614	0.44228	0.71058	0.184627	2.0747	29.5267
A2AQY8;Q8BTY1;A2AQY9	A2AQY8;Q8BTY1;A2AQY9	8;8;6	8;8;6	8;8;6	Kynurenine--oxoglutarate transaminase 1	Ccbl1	65	0.9841	1.018	1.1854	0.107776	1.479	1.5005	1.1912	0.172703	0.76426	16.0379
Q6NXL1	Q6NXL1	9	9	9		Sec24d	65	1.118	1.1738	1.3417	0.116437	1.272	1.4808	1.4378	0.110254	0.86706	12.4387
P48428	P48428	5	5	5	Tubulin-specific chaperone A	Tbca	65	1.4468	1.4638	1.4085	0.0283254	1.2685	1.1532	1.4049	0.125997	1.1287	10.072
P62204;Q3UKW2;Q9D6P8;G3UX57	P62204;Q3UKW2;Q9D6P8	6;5;3;1	6;5;3;1	6;5;3;1	Calmodulin;Calmodulin-like protein 3	Calm1;Calml3	65	0.96399	1.0658	0.96306	0.0590503	1.2376	1.0029	1.1618	0.119777	0.879655	12.107
P70441	P70441	9	9	9	Na(+)/H(+) exchange regulatory cofactor NHE-RF1	Slc9a3r1	65	1.9103	0.48168	0.66387	0.777575	1.5822	2.1486	1.2906	0.436273	0.608565	80.6636
Q8JZN5;F6TBZ5;F6W0S5	Q8JZN5	11;2;2	11;2;2	11;2;2	Acyl-CoA dehydrogenase family member 9, mitochondrial	Acad9	65	1.1592	1.2631	1.1069	0.0795078	1.1149	0.715	1.1667	0.247196	1.17773	25.654
Q8QZS1;E0CX19	Q8QZS1;E0CX19	15;13	15;13	15;13	3-hydroxyisobutyryl-CoA hydrolase, mitochondrial	Hibch	65	0.99014	0.91728	1.303	0.204927	0.78465	1.0588	0.96086	0.138925	1.14482	24.2401
P19536;Q9D881	P19536;Q9D881	4;4	4;4	4;4	Cytochrome c oxidase subunit 5B, mitochondrial	Cox5b	65	1.0885	1.0236	1.048	0.0327811	0.86252	1.0907	1.009	0.115612	1.0668	12.1152
Q9Z1Q9;G3UY93;G3UZ22;G3UYW2;G3UZX1;G3UX02	Q9Z1Q9;G3UY93	22;21;5;2;2;2	22;21;5;2;2;2	22;21;5;2;2;2	Valine--tRNA ligase	Vars	65	1.3644	NaN	1.3338	0.0216375	1.2953	1.3403	1.374	0.039485	1.0094	3.36156
Q00623;CON__P15497	Q00623	11;1	11;1	11;1	Apolipoprotein A-I;Truncated apolipoprotein A-I	Apoa1	65	2.2913	2.7163	1.7684	0.474792	3.6153	1.353	1.813	1.19568	0.999218	56.9198
Q99KR3	Q99KR3	8	8	8	Beta-lactamase-like protein 2	Lactb2	64	1.3746	1.5301	1.24	0.145175	1.0183	0.39887	0.88362	0.325785	1.80142	43.7595
Q91WD5;D3YXT0;F6RJ83	Q91WD5;D3YXT0	11;10;5	11;10;5	11;10;5	NADH dehydrogenase [ubiquinone] iron-sulfur protein 2, mitochondrial	Ndufs2	64	0.97724	1.0053	1.0386	0.0307173	1.1165	1.0985	1.02	0.0513136	0.933892	5.65227
P06728	P06728	13	13	13	Apolipoprotein A-IV	Apoa4	64	1.5082	1.6082	0.89295	0.387323	2.6341	1.47	1.8085	0.598794	0.678103	41.9882
Q9D7B6;D3YTT4	Q9D7B6;D3YTT4	13;12	13;12	13;12	Isobutyryl-CoA dehydrogenase, mitochondrial	Acad8	63	1.1616	1.0953	1.0655	0.0491917	1.0628	0.9139	0.95419	0.077018	1.13358	9.04864
Q8VCB3;D3Z0Q6;Q9Z1E4	Q8VCB3	19;1;1	19;1;1	19;1;1	Glycogen [starch] synthase, liver	Gys2	63	0.76379	NaN	0.6285	0.0956645	0.52103	0.4288	0.34061	0.0902175	1.61839	25.0747
Q3UZZ6	Q3UZZ6	9	9	9	Sulfotransferase 1 family member D1	Sult1d1	63	0.94699	0.79789	0.7508	0.10242	0.82718	0.96238	1.1958	0.186478	0.835973	22.4218
P47962;D3YYV8	P47962;D3YYV8	8;5	8;5	8;5	60S ribosomal protein L5	Rpl5	63	0.6931	NaN	1.231	0.380353	1.7921	NaN	1.2612	0.375403	0.630171	46.5589
Q91VS7;E9QJW0;D3YU60;D3YVR3	Q91VS7;E9QJW0;D3YU60	3;3;2;1	3;3;2;1	3;3;2;1	Microsomal glutathione S-transferase 1	Mgst1	63	0.97655	1.035	0.9999	0.0294212	0.90464	0.92769	1.0241	0.0633731	1.05427	7.27258
Q61694;A2AEP7	Q61694	12;1	12;1	6;0	3 beta-hydroxysteroid dehydrogenase type 5	Hsd3b5	63	1.1467	0.86917	1.3789	0.255201	1.112	1.5077	1.2068	0.206602	0.887174	27.7665
Q68FG2	Q68FG2	38	38	38		Sptbn2	63	1.2842	0.84386	1.0035	0.222926	1.3625	1.0438	1.0672	0.177632	0.901558	26.2955
Q8VCR2;A8Y5N4	Q8VCR2;A8Y5N4	6;5	6;5	6;5	17-beta-hydroxysteroid dehydrogenase 13	Hsd17b13	63	0.046888	0.13184	0.4089	0.189311	0.09711	NaN	0.15894	0.0437204	1.52998	102.504
Q8R5L1;O35658	Q8R5L1;O35658	5;4	5;4	5;4	Complement component 1 Q subcomponent-binding protein, mitochondrial	C1qbp	63	1.1808	NaN	1.3694	0.13336	1.2406	1.3415	1.1531	0.0942794	1.02412	12.9122
Q8BIJ6;E9PWN2;E9PWN3	Q8BIJ6;E9PWN2;E9PWN3	10;7;5	10;7;5	10;7;5	Isoleucine--tRNA ligase, mitochondrial	Iars2	63	0.95269	0.81605	0.91715	0.0708929	0.88125	0.98521	0.83665	0.0762309	0.99363	11.5878
Q9CQH7	Q9CQH7	3	3	3	Transcription factor BTF3 homolog 4	Btf3l4	62	3.3262	1.8969	1.9718	0.804457	1.0937	1.0883	0.99588	0.0549839	2.26406	33.942
F6ZFT1;F8WJ64;Q9CR21	F6ZFT1;F8WJ64;Q9CR21	2;2;2	2;2;2	2;2;2	Acyl carrier protein;Acyl carrier protein, mitochondrial	Ndufab1	62	1.1088	1.1972	1.1868	0.0483162	1.0589	1.1135	1.1231	0.0346289	1.05987	5.21146
P61961;F6XUP5;H7BWZ1;D3YW97	P61961;F6XUP5	3;3;1;1	3;3;1;1	3;3;1;1	Ubiquitin-fold modifier 1	Ufm1	62	1.0914	1.0413	1.0775	0.0258639	1.1274	1.0863	1.1898	0.052114	0.943206	5.19066
F6RPJ9;Q9JHR7	F6RPJ9;Q9JHR7	14;14	14;14	14;14	Insulin-degrading enzyme	Ide	62	1.6053	1.7322	1.833	0.114099	1.3063	2.073	1.3295	0.436111	1.09805	28.5627
Q9Z0N1;A2AAW9	Q9Z0N1;A2AAW9	10;7	10;7	4;3	Eukaryotic translation initiation factor 2 subunit 3, X-linked	Eif2s3x	61	1.0875	1.0697	1.0809	0.00899852	NaN	1.144	1.152	0.00565685	0.940215	0.968422
P57759;F8WJI4;F8WIM7;D6RG87	P57759	6;1;1;1	6;1;1;1	6;1;1;1	Endoplasmic reticulum resident protein 29	Erp29	61	1.0551	0.96091	1.0234	0.0479264	1.1555	1.4123	1.2881	0.128423	0.788249	11.0549
P68040	P68040	14	14	14	Guanine nucleotide-binding protein subunit beta-2-like 1	Gnb2l1	61	1.0768	0.99175	1.157	0.0826369	1.1047	1.2225	1.18	0.0596562	0.919694	9.2256
P10639	P10639	5	5	5	Thioredoxin	Txn	61	0.96097	1.0601	1.0175	0.0497279	0.93769	1.0029	0.92277	0.0426141	1.06119	6.63618
Q04447	Q04447	9	9	9	Creatine kinase B-type	Ckb	61	0.79534	0.88179	0.56948	0.161257	0.94966	NaN	1.3824	0.305993	0.642239	33.9463
Q91WS0	Q91WS0	4	4	4	CDGSH iron-sulfur domain-containing protein 1	Cisd1	61	1.2305	1.0958	1.0486	0.0943924	0.99848	1.0571	1.0957	0.0489523	1.07096	9.59799
Q7TMM9;Q9CWF2	Q7TMM9;Q9CWF2	18;17	4;3	3;2	Tubulin beta-2A chain;Tubulin beta-2B chain	Tubb2a;Tubb2b	61	1.1168	1.4735	1.0774	0.218206	1.179	NaN	0.92421	0.180164	1.16257	24.7401
Q9CZ30;B1AYJ9	Q9CZ30;B1AYJ9	9;5	9;5	9;5	Obg-like ATPase 1	Ola1	61	1.1619	1.0473	1.0666	0.0613565	1.1774	1.0113	1.0353	0.0897753	1.01607	10.0678
P56654;Q148B1	P56654	17;1	6;1	2;0	Cytochrome P450 2C37	Cyp2c37	60	0.63957	0.83804	0.6554	0.110301	0.25154	0.21193	0.37958	0.0876258	2.53011	34.8277
E9PXX7;Q91W90	E9PXX7;Q91W90	10;10	10;10	10;10	Thioredoxin domain-containing protein 5	Txndc5	60	1.3753	1.3497	1.5597	0.114571	1.951	1.7476	1.8286	0.1024	0.775203	9.75915
P42227;B7ZC18	P42227;B7ZC18	17;16	17;16	17;16	Signal transducer and activator of transcription 3	Stat3	60	0.95851	1.3189	0.8111	0.261238	1.9972	1.2714	1.8167	0.377871	0.607341	33.7762
Q91X91	Q91X91	9	9	9	Nicotinate-nucleotide pyrophosphorylase [carboxylating]	Qprt	60	0.93851	0.9715	0.93729	0.0194086	0.92489	0.80013	0.86111	0.0623852	1.10099	7.52028
Q9JK38	Q9JK38	7	7	7	Glucosamine 6-phosphate N-acetyltransferase	Gnpnat1	60	0.95969	1.0914	0.95499	0.0774352	0.96238	1.1237	1.1284	0.0945241	0.935168	11.7279
Q9JMD3;E9PVP0;G3UW37;G3UY87;G3UY59;G3V020;G3UYM0;G3UZB9;G3UYN6	Q9JMD3;E9PVP0;G3UW37;G3UY87;G3UY59;G3V020;G3UYM0	8;7;6;6;5;5;4;1;1	8;7;6;6;5;5;4;1;1	8;7;6;6;5;5;4;1;1	PCTP-like protein	Stard10	60	1.0724	1.0381	0.96704	0.0537382	1.1108	0.80677	0.9452	0.152217	1.07502	16.7895
Q9JI75	Q9JI75	7	7	7	Ribosyldihydronicotinamide dehydrogenase [quinone]	Nqo2	60	1.0442	1.1193	0.89428	0.114564	1.3168	0.67127	0.73584	0.355526	1.12257	40.7375
P26350;J3QPK6	P26350	4;1	4;1	4;1	Prothymosin alpha;Thymosin alpha	Ptma	60	1.1696	2.0189	NaN	0.600546	1.2301	1.5881	1.5418	0.194707	1.09696	39.981
Q60817;P70670	Q60817;P70670	3;3	3;3	3;3	Nascent polypeptide-associated complex subunit alpha;Nascent polypeptide-associated complex subunit alpha, muscle-specific form	Naca	60	1.2558	0.81498	1.0752	0.221605	0.67779	1.1359	1.3521	0.344311	0.993742	38.8736
Q8VC12;Q3UEL5	Q8VC12;Q3UEL5	18;18	18;18	18;18	Urocanate hydratase	Uroc1	59	1.0876	1.081	0.95431	0.0751223	0.8673	0.73872	0.92611	0.0958353	1.23331	13.4536
O70310;Q8CFK1;A2AJH3;O70311	O70310	8;1;1;1	8;1;1;1	8;1;1;1	Glycylpeptide N-tetradecanoyltransferase 1	Nmt1	59	1.1712	1.3947	1.4471	0.146526	1.0958	1.1733	1.3076	0.107162	1.12198	14.1696
P62702	P62702	10	10	5	40S ribosomal protein S4, X isoform	Rps4x	59	1.4206	1.1351	1.3605	0.150514	1.0994	1.2842	1.1762	0.0928379	1.10012	13.934
P26043;Q7TSG6;P26040	P26043;Q7TSG6	12;7;4	12;7;4	7;3;0	Radixin	Rdx	59	1.2687	1.2673	1.2839	0.00920652	1.6027	1.2089	1.2541	0.215501	0.939543	15.9178
D3YUK4;Q9DCS9	D3YUK4;Q9DCS9	5;5	5;5	5;5	NADH dehydrogenase [ubiquinone] 1 beta subcomplex subunit 10	Ndufb10	59	0.9474	0.9258	1.0377	0.0593608	0.99357	0.85751	1.0036	0.0816039	1.01969	10.5343
Q99PT1	Q99PT1	7	7	7	Rho GDP-dissociation inhibitor 1	Arhgdia	58	1.067	1.1168	1.0877	0.0250178	1.4312	1.3913	1.4347	0.0241102	0.768463	2.85479
Q8BKC5	Q8BKC5	12	12	12	Importin-5	Ipo5	58	0.91578	0.80713	0.85981	0.0543333	1.1027	1.2901	1.1073	0.106892	0.737899	11.1253
Q3THE2;D3Z249	Q3THE2	8;2	8;2	0;0	Myosin regulatory light chain 12B	Myl12b	58	1.0618	1.2379	1.1571	0.0881494	1.4442	1.402	1.2853	0.0823093	0.836694	9.70799
Q80XL6;D3YTQ5;F6U473	Q80XL6;D3YTQ5	11;7;1	11;7;1	11;7;1	Acyl-CoA dehydrogenase family member 11	Acad11	58	0.83575	1.0002	0.99137	0.0925017	0.6732	0.77271	0.74254	0.0510237	1.29193	12.0524
Q8BGA8	Q8BGA8	15	15	15	Acyl-coenzyme A synthetase ACSM5, mitochondrial	Acsm5	58	1.7132	NaN	1.6565	0.040093	1.5617	1.391	1.5319	0.0911769	1.12709	6.54709
P61750;E9Q798;F6UFB9	P61750;E9Q798;F6UFB9	6;4;3	6;4;3	3;3;3	ADP-ribosylation factor 4	Arf4	58	1.0003	0.97857	1.0007	0.0126629	0.86347	1.0153	0.94511	0.0759869	1.05513	8.17267
Q9D855;Q9CQB4	Q9D855;Q9CQB4	7;7	7;7	7;7	Cytochrome b-c1 complex subunit 7	Uqcrb	58	1.0852	1.156	1.3523	0.138377	1.071	1.1847	1.1285	0.0568512	1.06185	12.6037
Q9QUR6	Q9QUR6	9	9	9	Prolyl endopeptidase	Prep	58	0.89331	1.0965	1.0448	0.1056	1.1282	0.89924	0.82192	0.159274	1.06501	19.7534
E9PUD2;Q8K1M6	E9PUD2;Q8K1M6	12;12	12;12	12;12	Dynamin-1-like protein	Dnm1l	58	0.963	0.93587	0.98521	0.0247108	0.91574	0.96115	1.0073	0.0457805	0.999962	5.41132
Q8C165;F7B8J4	Q8C165	13;3	13;3	13;3	Probable carboxypeptidase PM20D1	Pm20d1	57	2.1652	2.0434	2.0797	0.0625342	1.3187	1.2461	1.3816	0.0678078	1.59343	5.95575
Q921I1;F7CJN9;D3YYR8;E9Q2Q7;E9Q939	Q921I1	31;9;8;5;1	2;0;1;0;0	2;0;1;0;0	Serotransferrin	Tf	57	1.5623	1.8964	1.5434	0.198574	3.0611	2.5465	2.39	0.351113	0.62545	17.7567
Q8K0C4	Q8K0C4	7	7	7	Lanosterol 14-alpha demethylase	Cyp51a1	57	2.216	1.645	1.756	0.302755	2.5572	2.5755	2.8416	0.159179	0.704388	17.2432
Q7TNG8	Q7TNG8	12	12	12	Probable D-lactate dehydrogenase, mitochondrial	Ldhd	57	0.41713	0.86027	0.20829	0.332933	NaN	1.2832	1.3652	0.0579828	0.373984	67.3703
Q61699;E9Q0U7;D3Z3I9;D3Z027	Q61699;E9Q0U7	15;14;3;2	14;13;3;2	14;13;3;2	Heat shock protein 105 kDa	Hsph1	57	0.84991	0.79126	1.0264	0.122392	1.0326	1.5812	1.4455	0.285734	0.65715	25.2069
O88696	O88696	4	4	4	Putative ATP-dependent Clp protease proteolytic subunit, mitochondrial	Clpp	57	1.064	1.0952	1.3598	0.162524	0.55922	0.63356	1.0721	0.277155	1.55372	39.2388
Q8QZR1;D3Z307	Q8QZR1	6;2	6;2	6;2	Tyrosine aminotransferase	Tat	57	0.78287	0.91705	1.1906	0.207797	1.0049	2.0329	1.579	0.51517	0.626087	39.8215
O88428	O88428	13	13	13	Bifunctional 3-phosphoadenosine 5-phosphosulfate synthase 2;Sulfate adenylyltransferase;Adenylyl-sulfate kinase	Papss2	57	1.6034	1.272	1.2847	0.187775	1.2148	1.0616	1.3196	0.129754	1.15687	17.3361
I7HLV2;Q6ZWV3;P86048;B7FAU6	I7HLV2;Q6ZWV3;P86048	4;4;3;1	4;4;3;1	4;4;3;1	60S ribosomal protein L10;60S ribosomal protein L10-like	Rpl10;Rpl10l	57	1.2231	1.1817	1.4494	0.1441	1.4222	1.3379	1.4481	0.0576214	0.915879	11.9449
P63158;D3YVC6;D3YZ18	P63158	7;3;3	7;3;3	6;2;2	High mobility group protein B1	Hmgb1	57	0.73695	0.76285	0.92508	0.101966	0.90604	0.96291	0.80308	0.081015	0.907505	15.5523
Q922B2;Q8BJY7	Q922B2	18;3	18;3	18;3	Aspartate--tRNA ligase, cytoplasmic	Dars	57	1.1329	1.5304	1.0299	0.264296	1.3435	1.3964	1.1451	0.132484	0.950631	23.7818
D6RH49;Q6ZWY3;D3YYB0	D6RH49;Q6ZWY3;D3YYB0	3;3;3	3;3;3	2;2;2	40S ribosomal protein S27;40S ribosomal protein S27-like	Rps27l	57	1.1013	0.99211	1.0029	0.0601684	1.0983	0.97808	0.95993	0.0751981	1.01976	9.44396
Q62087;H3BL07;H3BKW4	Q62087	7;2;1	7;2;1	7;2;1	Serum paraoxonase/lactonase 3	Pon3	56	1.0007	1.1095	0.94442	0.0839209	1.2912	1.1847	1.1126	0.0898504	0.851225	11.1514
Q91VT4;D3Z6C4	Q91VT4	6;2	6;2	6;2	Carbonyl reductase family member 4	Cbr4	56	1.1535	1.1046	1.1668	0.032754	1.1259	1.0696	1.0241	0.0509954	1.06377	5.55069
Q8CIB5;A6X941;A6X940	Q8CIB5	8;2;2	8;2;2	8;2;2	Fermitin family homolog 2	Fermt2	56	0.86879	0.92816	0.87523	0.0325777	0.91816	1.1958	1.0187	0.140568	0.853007	13.9496
Q99LC3	Q99LC3	10	10	10	NADH dehydrogenase [ubiquinone] 1 alpha subcomplex subunit 10, mitochondrial	Ndufa10	56	1.0355	1.0586	1.0957	0.0303701	1.0322	1.1789	1.1275	0.0744367	0.95543	7.27308
Q9QXD1;E9Q5T5	Q9QXD1	17;6	17;6	17;6	Peroxisomal acyl-coenzyme A oxidase 2	Acox2	55	1.6105	1.9064	1.7886	0.148971	1.3409	1.0378	1.144	0.153795	1.50609	15.5724
P62754	P62754	5	5	5	40S ribosomal protein S6	Rps6	55	1.0786	1.1231	1.0201	0.0516583	NaN	1.2806	1.2666	0.00989949	0.843227	4.8726
D6RGQ0;P06909;E9Q8I0;E9Q8H9	D6RGQ0;P06909;E9Q8I0;E9Q8H9	11;11;11;10	11;11;11;10	7;7;7;6	Complement factor H	Cfh	55	1.2125	1.2177	1.2989	0.0484518	1.6025	2.192	1.6337	0.331708	0.686986	18.7423
Q78IK4;B1AV14	Q78IK4;B1AV14	9;6	9;6	9;6	Apolipoprotein O-like	Apool	55	0.91673	0.89174	0.81985	0.0502965	0.9118	0.77042	0.73913	0.0919985	1.08548	12.7625
Q9CQ65	Q9CQ65	7	7	7	S-methyl-5-thioadenosine phosphorylase	Mtap	55	1.0974	1.3519	1.347	0.145542	1.1134	1.2914	1.1036	0.105711	1.08206	14.6284
F6TQW2;P01864	F6TQW2;P01864	6;3	6;3	5;2	Ig gamma-2A chain C region secreted form	Ighg2c	55	3.0537	6.2487	NaN	2.25921	NaN	3.3346	2.5401	0.561796	1.58347	52.2024
Q9D6Y9;F6ZHD8;G3UW30	Q9D6Y9;F6ZHD8;G3UW30	14;14;12	14;14;12	14;14;12	1,4-alpha-glucan-branching enzyme	Gbe1	54	1.1065	1.3074	0.96755	0.170863	0.71148	0.46003	0.41506	0.159747	2.1313	33.7964
Q9Z1Q5	Q9Z1Q5	6	6	6	Chloride intracellular channel protein 1	Clic1	54	0.97455	0.99759	0.90244	0.0496391	1.0739	1.0295	1.1445	0.0579953	0.885058	7.45208
P35980;G3UZJ6;G3UZK4;G3UYV6;G3UX28	P35980;G3UZJ6;G3UZK4	3;2;2;1;1	3;2;2;1;1	3;2;2;1;1	60S ribosomal protein L18	Rpl18	54	0.9913	1.0446	1.2131	0.115779	1.2122	1.2432	1.366	0.0813381	0.850212	12.4524
P67778;Q5SQG5	P67778;Q5SQG5	13;9	13;9	13;9	Prohibitin	Phb	54	1.0472	1.0622	1.2777	0.128967	NaN	0.97867	0.98656	0.00557907	1.14901	11.4369
Q9QXY6	Q9QXY6	17	17	11	EH domain-containing protein 3	Ehd3	54	1.3968	1.2675	1.1681	0.114675	1.2143	1.0998	1.1845	0.0594031	1.09541	10.3213
Q6PA06;E9QND8	Q6PA06;E9QND8	7;6	7;6	7;6	Atlastin-2	Atl2	54	0.92694	1.1023	1.0174	0.0876947	0.97788	1.2039	1.097	0.113065	0.929199	13.4755
Q9D0M3	Q9D0M3	8	8	7	Cytochrome c1, heme protein, mitochondrial	Cyc1	54	0.82163	NaN	1.1252	0.214656	0.83709	1.0088	1.5392	0.366007	0.862679	39.223
Q8CC86	Q8CC86	13	13	13	Nicotinate phosphoribosyltransferase	Naprt1	54	NaN	1.1068	0.90671	0.141485	NaN	0.97587	1.1288	0.108138	0.956687	17.4097
Q8BU30;E9Q866	Q8BU30	12;1	12;1	12;1	Isoleucine--tRNA ligase, cytoplasmic	Iars	53	1.0396	1.0098	1.1124	0.0527804	1.2302	1.3141	1.124	0.0952677	0.861925	9.26184
Q791V5;A2AFW6;Q9D050;D6RCZ1	Q791V5;A2AFW6;Q9D050	11;10;10;1	11;10;10;1	11;10;10;1	Mitochondrial carrier homolog 2	Mtch2	53	1.0569	1.0216	1.0664	0.0236057	1.0769	1.087	1.081	0.0050797	0.969182	2.30026
Q923B6	Q923B6	6	6	6	Metalloreductase STEAP4	Steap4	53	0.61388	NaN	0.6292	0.0108329	1.4762	4.3052	2.2196	1.46661	0.233048	55.0185
P47791	P47791	8	8	8	Glutathione reductase, mitochondrial	Gsr	53	1.9455	1.9301	1.6683	0.155786	1.7684	1.6364	1.4759	0.146481	1.13588	12.3343
Q7TNE1	Q7TNE1	6	6	6	CaiB/baiF CoA-transferase family protein C7orf10 homolog		53	1.3217	0.74097	0.99845	0.290985	0.69035	0.69401	0.64721	0.0260279	1.50678	28.7754
P70333;J3QPH6	P70333	9;4	9;4	5;2	Heterogeneous nuclear ribonucleoprotein H2	Hnrnph2	53	0.94863	0.9839	1.1437	0.103949	NaN	1.2703	1.1089	0.114127	0.861979	13.9572
Q99020;Q80XR6;Q20BD0	Q99020;Q80XR6;Q20BD0	4;4;4	4;4;4	3;3;3	Heterogeneous nuclear ribonucleoprotein A/B	Hnrnpab	53	1.0226	1.0866	1.1286	0.0533791	1.0375	NaN	0.95561	0.057905	1.083	7.63045
Q8R4N0	Q8R4N0	9	9	9	Citrate lyase subunit beta-like protein, mitochondrial	Clybl	53	1.2544	1.1667	1.012	0.122734	1.1019	0.87911	1.0521	0.116934	1.13187	15.7731
P26369;Q3KQM4	P26369;Q3KQM4	5;4	5;4	5;4	Splicing factor U2AF 65 kDa subunit	U2af2	53	1.9501	NaN	3.8192	1.32165	0.96004	0.97355	1.3325	0.211248	2.64964	49.7562
Q9D0E1;B8JK32;B8JK33;F7C9U3;F6W322	Q9D0E1;B8JK32;B8JK33	13;12;11;2;2	13;12;11;2;2	13;12;11;2;2	Heterogeneous nuclear ribonucleoprotein M	Hnrnpm	53	1.5004	1.9937	3.199	0.873817	3.7553	2.561	2.5176	0.702393	0.757661	45.8584
Q9DCG6;K3W4L7	Q9DCG6;K3W4L7	14;14	14;14	9;9	Phenazine biosynthesis-like domain-containing protein 1	Pbld1	53	1.0742	0.99186	0.93897	0.0681474	1.0869	0.82471	0.71908	0.189382	1.1423	22.6431
Q9D2G2	Q9D2G2	7	7	7	Dihydrolipoyllysine-residue succinyltransferase component of 2-oxoglutarate dehydrogenase complex, mitochondrial	Dlst	53	1.0178	1.1074	1.2439	0.113858	1.0507	1.1116	1.0183	0.0473699	1.05927	11.0793
Q3TWV4;P84091	Q3TWV4;P84091	5;5	5;5	5;5	AP-2 complex subunit mu	Ap2m1	53	1.1813	1.0748	0.88661	0.14922	1.2107	1.1245	1.0327	0.0890147	0.933136	16.3026
Q91WT9;D3YYN0;D3YUF2;D3Z4K2	Q91WT9	11;5;5;3	11;5;5;3	11;5;5;3	Cystathionine beta-synthase	Cbs	53	1.075	1.173	1.0371	0.0701299	1.1125	1.0827	0.97214	0.073951	1.03718	9.49091
Q8BHN3	Q8BHN3	25	25	25	Neutral alpha-glucosidase AB	Ganab	53	1.1528	0.99107	1.9081	0.489486	1.6788	1.3763	1.4855	0.153186	0.892386	37.6273
P59325	P59325	6	6	6	Eukaryotic translation initiation factor 5	Eif5	53	1.2292	1.463	1.4699	0.13702	1.6664	NaN	1.2796	0.273509	0.941865	21.0313
Q9CQA3	Q9CQA3	10	10	10	Succinate dehydrogenase [ubiquinone] iron-sulfur subunit, mitochondrial	Sdhb	53	0.98019	1.0289	0.75499	0.146125	NaN	0.87483	0.91225	0.0264599	1.03113	16.1338
Q9D6J6;M0QWP9;D6RGN4	Q9D6J6	9;3;1	9;3;1	9;3;1	NADH dehydrogenase [ubiquinone] flavoprotein 2, mitochondrial	Ndufv2	53	1.0865	1.4108	1.3665	0.175847	1.2586	NaN	1.2667	0.00572756	1.02002	13.661
P32261	P32261	7	7	7	Antithrombin-III	Serpinc1	53	4.3785	3.5974	3.7358	0.4168	4.6858	3.2685	4.0202	0.709086	0.978053	20.7263
Q9D0S9	Q9D0S9	3	3	3	Histidine triad nucleotide-binding protein 2, mitochondrial	Hint2	53	1.3141	1.5257	1.1997	0.165397	1.3375	1.3145	1.3555	0.0205508	1.00799	12.3795
Q9DCQ2;D3Z253;F6S4J6;D6RE19	Q9DCQ2;D3Z253	9;8;4;1	9;8;4;1	9;8;4;1	Putative L-aspartate dehydrogenase	Aspdh	52	1.3034	1.2036	1.2992	0.0564462	1.0841	1.0589	1.0653	0.0130986	1.18636	4.61454
Q8K2C9	Q8K2C9	4	4	4	Very-long-chain (3R)-3-hydroxyacyl-[acyl-carrier protein] dehydratase 3	ptplad1	52	0.97502	0.94662	1.0219	0.0380162	NaN	1.0794	1.1045	0.0177484	0.898558	4.20165
Q91ZX7;Q3U5J2;D3Z5M3	Q91ZX7	32;4;1	32;4;1	31;4;1	Prolow-density lipoprotein receptor-related protein 1;Low-density lipoprotein receptor-related protein 1 85 kDa subunit;Low-density lipoprotein receptor-related protein 1 515 kDa subunit;Low-density lipoprotein receptor-related protein 1 intracellular domain	Lrp1	52	0.9553	1.3569	0.93986	0.236447	1.7829	NaN	1.5513	0.163766	0.650243	23.9221
Q4VAA2	Q4VAA2	7	7	2	Protein CDV3	Cdv3	52	2.112	NaN	2.113	0.000707107	2.2919	2.2505	2.1228	0.0881439	0.950834	3.96749
Q9WVA4	Q9WVA4	7	7	7	Transgelin-2	Tagln2	52	NaN	0.80721	0.88051	0.0518309	1.3004	0.89119	1.0684	0.205215	0.776561	19.8586
Q80XN0;D3Z2Y8	Q80XN0	11;5	11;5	11;5	D-beta-hydroxybutyrate dehydrogenase, mitochondrial	Bdh1	52	1.0104	0.954	0.98584	0.0282782	0.98712	0.80857	0.77429	0.114274	1.14796	13.6459
P62827;Q14AA6;Q61820	P62827;Q14AA6	7;4;3	7;4;3	7;4;3	GTP-binding nuclear protein Ran	Ran;1700009N14Rik	52	0.89464	1.0409	0.86979	0.0924555	0.83005	0.77954	0.90149	0.0612736	1.11718	12.3022
P09671	P09671	6	6	6	Superoxide dismutase [Mn], mitochondrial	Sod2	52	0.92888	0.99518	1.0797	0.0755932	0.95373	NaN	0.93946	0.0100904	1.05774	7.62474
Q06185;Q8BTB6	Q06185;Q8BTB6	2;1	2;1	2;1	ATP synthase subunit e, mitochondrial	Atp5i;Atp5k	52	0.93115	1.0422	0.99873	0.0559595	0.88855	1.0326	0.94178	0.0728378	1.03813	9.49532
P54775	P54775	10	10	10	26S protease regulatory subunit 6B	Psmc4	52	1.1561	0.66412	1.1157	0.27313	1.0465	1.0455	1.0581	0.00700381	0.932009	27.9171
Q9Z2W0	Q9Z2W0	13	13	13	Aspartyl aminopeptidase	Dnpep	52	0.9633	1.0864	0.97228	0.0686266	0.99627	1.0637	1.0064	0.0363609	0.985524	7.6856
Q9R0Q7;D3Z7C6	Q9R0Q7;D3Z7C6	5;4	5;4	5;4	Prostaglandin E synthase 3	Ptges3	52	0.8989	1.0782	1.1104	0.113957	1.0257	1.0255	1.0186	0.00404269	1.00577	11.0798
Q9EQ06	Q9EQ06	4	4	4	Estradiol 17-beta-dehydrogenase 11	Hsd17b11	51	1.0147	1.0948	1.105	0.0494539	0.69915	0.70462	0.81362	0.0645682	1.44968	9.87999
P35486	P35486	12	12	12	Pyruvate dehydrogenase E1 component subunit alpha, somatic form, mitochondrial	Pdha1	51	0.8903	0.86478	0.80281	0.0449927	0.66987	0.62561	0.63678	0.0230169	1.32378	6.3731
P62301	P62301	4	4	4	40S ribosomal protein S13	Rps13	51	1.0845	0.99526	1.0996	0.0563895	1.2397	1.1746	1.3251	0.0754778	0.850233	8.06092
Q6P5E4;G3UYG7;G3UY73;G3UY35;G3UZC1;G3UZU8	Q6P5E4	22;5;2;1;1;1	22;5;2;1;1;1	22;5;2;1;1;1	UDP-glucose:glycoprotein glucosyltransferase 1	Uggt1	51	1.1303	1.0035	1.3227	0.16072	NaN	1.4031	1.3569	0.0326683	0.834903	14.1488
Q8CFX1;A2A7A7;A2A7A8	Q8CFX1;A2A7A7	15;15;5	15;15;5	15;15;5	GDH/6PGL endoplasmic bifunctional protein;Glucose 1-dehydrogenase;6-phosphogluconolactonase	H6pd	51	1.0339	1.1362	NaN	0.072337	1.1813	1.2058	1.4318	0.138098	0.852379	12.7332
P17563;D6RHN2	P17563	28;8	5;1	5;1	Selenium-binding protein 1	Selenbp1	51	1.2823	1.1109	0.95157	0.165402	0.97989	0.74446	0.9505	0.128286	1.25045	20.6664
J3QMM7;Q9CZ42;K3W4M4;J3QN06;J3QPU6	J3QMM7;Q9CZ42;K3W4M4;J3QN06	10;10;10;8;2	10;10;10;8;2	10;10;10;8;2	ATP-dependent (S)-NAD(P)H-hydrate dehydratase	Carkd	51	1.1279	1.2795	1.251	0.0805692	1.1976	1.0299	1.122	0.0839852	1.09222	10.0117
P21614	P21614	10	10	10	Vitamin D-binding protein	Gc	51	1.4702	1.7809	1.9763	0.25523	NaN	1.5	1.5262	0.0185262	1.15159	14.6987
Q9WU79;F6PYI8;F6YFQ5;F6XMC0;E9PUR5	Q9WU79	19;7;2;2;1	19;7;2;2;1	19;7;2;2;1	Proline dehydrogenase 1, mitochondrial	Prodh	51	1.2458	1.1133	1.1141	0.076269	1.1115	NaN	0.97532	0.0962938	1.10957	11.3388
P01867	P01867	6	6	6	Ig gamma-2B chain C region	Igh-3	51	0.84937	0.9948	0.74587	0.125052	1.2117	NaN	2.0998	0.627982	0.521423	40.5991
P99024;G3UZR1	P99024	19;2	5;0	4;0	Tubulin beta-5 chain	Tubb5	51	1.2273	0.83193	1.0238	0.197714	1.1584	NaN	1.1952	0.0260215	0.873281	19.3655
F8VQC1;E9Q740	F8VQC1;E9Q740	10;9	10;9	10;9	Signal recognition particle subunit SRP72	Srp72	51	1.3278	1.324	1.4301	0.0601899	1.5435	NaN	1.3932	0.106278	0.926641	8.48272
Q9CQM8;O09167;D3YX47;D3Z4H7	Q9CQM8;O09167;D3YX47	3;3;2;1	3;3;2;1	3;3;2;1	60S ribosomal protein L21	Rpl21;Rpl21-ps6	51	1.0216	1.237	1.0571	0.115486	1.4836	1.0988	1.1484	0.20932	0.888737	19.8114
Q9R112;F6ZKZ3;H3BLH2	Q9R112;F6ZKZ3	14;8;6	14;8;6	14;8;6	Sulfide:quinone oxidoreductase, mitochondrial	Sqrdl	51	1.2386	1.2737	1.2051	0.0343031	1.4641	1.1531	1.2528	0.158802	0.960568	12.6177
Q6ZWX6	Q6ZWX6	11	11	11	Eukaryotic translation initiation factor 2 subunit 1	Eif2s1	51	1.0207	1.2293	1.0426	0.114637	1.2117	1.0605	1.1277	0.0757554	0.96844	12.4008
P22315;Q544X6	P22315;Q544X6	12;12	12;12	12;12	Ferrochelatase, mitochondrial;Ferrochelatase	Fech	51	1.5346	1.412	1.6221	0.105538	1.5251	1.3803	1.5682	0.0984302	1.02126	9.57054
Q5SW19	Q5SW19	20	20	20	Clustered mitochondria protein homolog	Cluh	51	1.5764	1.3867	1.3179	0.133879	1.3914	1.0824	1.6129	0.26645	1.04754	21.6934
P51855;Q3UEE2;A2AQN9;A2AQN7;H3BKH4	P51855;Q3UEE2	7;6;3;3;2	7;6;3;3;2	7;6;3;3;2	Glutathione synthetase	Gss	51	1.4515	1.5843	1.2865	0.14919	1.5169	NaN	1.4155	0.0717006	0.982654	11.4516
Q61133	Q61133	4	4	4	Glutathione S-transferase theta-2	Gstt2	50	0.6863	0.69093	0.50224	0.107629	0.35498	NaN	0.29658	0.041295	1.92305	21.3498
Q91V41;A2AL34;D3YWL1;D3YYX5;D3YW33;D3Z1A7;D3Z444;D3YTZ8;D3YWS1;Q8BNU1;Q923S9;Q8BHC1;Q8BQX0;Q8BHD0;Q9CZT8;P35276;Q9JKM7;Q544E8;P62823;A2A7Z6;O35963;P35283;Q504M8;A2CG35;H3BLG3	Q91V41;A2AL34	8;6;1;1;1;1;1;1;1;1;1;1;1;1;1;1;1;1;1;1;1;1;1;1;1	8;6;1;1;1;1;1;1;1;1;1;1;1;1;1;1;1;1;1;1;1;1;1;1;1	7;5;0;0;0;0;0;0;0;0;0;0;0;0;0;0;0;0;0;0;0;0;0;0;0	Ras-related protein Rab-14	Rab14	50	0.95841	0.8547	1.1608	0.155678	1.2938	1.1616	1.207	0.0671717	0.812011	16.6404
Q8C2Q8;A2AKU9;Q91VR2;A2AKV1;A2AKV2;A2AKV3;A2AKV0	Q8C2Q8;A2AKU9;Q91VR2;A2AKV1;A2AKV2;A2AKV3	7;7;7;6;6;6;3	7;7;7;6;6;6;3	7;7;7;6;6;6;3	ATP synthase subunit gamma;ATP synthase subunit gamma, mitochondrial	Atp5c1	50	0.85508	NaN	0.91292	0.0408991	0.6673	0.81274	0.86475	0.102343	1.13102	13.8874
Q00898	Q00898	6	3	3	Alpha-1-antitrypsin 1-5	Serpina1e	50	5.0243	6.4793	3.312	1.58539	21.329	7.0299	5.8337	8.62167	0.433298	82.1751
Q9D1D4	Q9D1D4	4	4	4	Transmembrane emp24 domain-containing protein 10	Tmed10	50	NaN	5.3216	1.1441	2.95394	1.2966	1.4005	1.6079	0.158492	2.25286	92.0377
E9PYT3;Q91YH5	E9PYT3;Q91YH5	8;8	8;8	8;8	Atlastin-3	Atl3	50	1.3026	1.0244	1.3177	0.165151	0.99163	1.1918	1.2268	0.126884	1.06875	17.5893
Q8BSL7;P84078;P61205;D3YV25;E9Q2C2;A2A6T9	Q8BSL7;P84078;P61205	5;5;5;1;1;1	3;3;3;0;0;1	3;3;3;0;0;1	ADP-ribosylation factor 2;ADP-ribosylation factor 1;ADP-ribosylation factor 3	Arf2;Arf1;Arf3	50	1.2469	1.2036	1.0127	0.124611	1.188	1.0687	1.2143	0.0775925	0.997753	12.7081
Q91YR1	Q91YR1	8	8	8	Twinfilin-1	Twf1	49	1.1544	1.1047	1.0587	0.0478619	1.2986	1.2056	1.2905	0.0515148	0.874325	5.9427
P62918	P62918	3	3	3	60S ribosomal protein L8	Rpl8	49	1.3213	1.3412	1.4026	0.0423786	1.4661	1.5625	1.613	0.0746356	0.875797	5.74903
Q9EP89	Q9EP89	8	8	8	Serine beta-lactamase-like protein LACTB, mitochondrial	Lactb	49	0.65736	0.5886	0.56102	0.0496152	0.45693	0.47436	0.57292	0.0625454	1.20128	14.9484
Q9R1P4	Q9R1P4	7	7	7	Proteasome subunit alpha type-1	Psma1	49	1.7937	1.209	1.3913	0.299175	1.0993	1.108	1.043	0.0352855	1.35188	20.6841
E9PWY9;Q8C0C7;D6RIJ2	E9PWY9;Q8C0C7	11;11;3	11;11;3	11;11;3	Phenylalanine--tRNA ligase alpha subunit	Farsa	49	1.2168	1.283	1.0466	0.121953	1.4053	1.27	1.1857	0.110783	0.918519	13.4358
P68037;D3YZS3	P68037;D3YZS3	5;3	5;3	5;3	Ubiquitin-conjugating enzyme E2 L3	Ube2l3	49	0.94694	1.0141	1.0329	0.0451904	1.0292	0.88433	0.93392	0.073626	1.05145	8.982
P14576;E9PXC0	P14576;E9PXC0	8;6	8;6	8;6	Signal recognition particle 54 kDa protein	Srp54;Srp54c	49	1.2736	1.6171	0.85427	0.382043	1.4547	1.719	1.2489	0.235656	0.84678	34.5277
Q9R1P1;D3YVS3;D3YUM8	Q9R1P1;D3YVS3	7;4;2	7;4;2	7;4;2	Proteasome subunit beta type-3	Psmb3;Gm5356	49	0.99726	1.5179	0.94029	0.318315	1.0553	0.86454	1.2193	0.177548	1.10076	32.4291
Q62418	Q62418	8	8	8	Drebrin-like protein	Dbnl	49	NaN	4.1933	1.851	1.65626	3.2826	2.8923	4.0217	0.573607	0.889164	57.3435
D3Z0Z6;D3Z136;Q8BHI7	D3Z0Z6;D3Z136;Q8BHI7	1;1;1	1;1;1	1;1;1	Elongation of very long chain fatty acids protein 5	Elovl5	48	1.0659	1.1056	0.72755	0.207757	NaN	0.38844	0.4826	0.0665812	2.21884	26.3805
O55022	O55022	8	8	7	Membrane-associated progesterone receptor component 1	Pgrmc1	48	1.6154	1.521	1.3081	0.157412	1.075	0.97961	1.2609	0.143051	1.34052	16.7463
A2ATI9;Q99JX3;A2ATI8;A2ATI6	A2ATI9;Q99JX3;A2ATI8;A2ATI6	5;5;3;3	5;5;3;3	5;5;3;3	Golgi reassembly-stacking protein 2	Gorasp2	48	1.2899	1.6655	1.4464	0.188667	1.7617	NaN	1.8026	0.0289207	0.823313	12.9604
Q9D826	Q9D826	11	11	11	Peroxisomal sarcosine oxidase	Pipox	48	1.1722	1.3542	NaN	0.128693	0.98934	0.84059	1.048	0.106916	1.31678	15.0999
P46471;Q8BVQ9	P46471;Q8BVQ9	14;13	14;13	14;13	26S protease regulatory subunit 7	Psmc2	48	1.0062	1.0315	1.0504	0.0221771	1.0723	1.1125	1.2244	0.0788163	0.905814	7.26253
P24456	P24456	17	11	6	Cytochrome P450 2D10	Cyp2d10	48	1.0944	1.388	1.1381	0.158409	1.3567	1.4142	1.199	0.11142	0.911988	15.5944
Q9DCL9;D3Z6P1;D6RCU8	Q9DCL9	12;4;3	12;4;3	12;4;3	Multifunctional protein ADE2;Phosphoribosylaminoimidazole-succinocarboxamide synthase;Phosphoribosylaminoimidazole carboxylase	Paics	48	1.0543	1.0685	0.98536	0.0444721	1.0526	2.296	1.1398	0.694076	0.692487	46.5895
Q91VM9;D3Z636;G8JL76;D3Z096	Q91VM9;D3Z636	5;4;2;1	5;4;2;1	5;4;2;1	Inorganic pyrophosphatase 2, mitochondrial	Ppa2	48	1.2593	1.2198	1.2956	0.0379113	1.5533	NaN	1.3146	0.168786	0.87746	12.1503
E9QNH6;E9Q580;P46735;Q7TQD7;D3YV80	E9QNH6;E9Q580;P46735;Q7TQD7	7;7;7;7;3	7;7;7;7;3	5;5;5;5;2	Unconventional myosin-Ib	Myo1b	48	1.6014	0.79641	1.0922	0.407182	2.1232	NaN	1.2263	0.634204	0.694633	51.5666
Q8CGP2;Q8CGP1;Q6ZWY9;Q64525;Q64478;Q64475;P10854;P10853;Q8CBB6;G3X9D5;Q9D2U9;Q8CGP0;Q64524;P70696	Q8CGP2;Q8CGP1;Q6ZWY9;Q64525;Q64478;Q64475;P10854;P10853;Q8CBB6;G3X9D5;Q9D2U9;Q8CGP0;Q64524;P70696	6;6;6;6;6;6;6;6;6;4;3;3;3;3	6;6;6;6;6;6;6;6;6;4;3;3;3;3	6;6;6;6;6;6;6;6;6;4;3;3;3;3	Histone H2B type 1-P;Histone H2B type 1-K;Histone H2B type 1-C/E/G;Histone H2B type 2-B;Histone H2B type 1-H;Histone H2B type 1-B;Histone H2B type 1-M;Histone H2B type 1-F/J/L;Histone H2B;Histone H2B type 3-A;Histone H2B type 3-B;Histone H2B type 2-E;Histone H2B type 1-A	Hist1h2bp;Hist1h2bk;Hist1h2bc;Hist2h2bb;Hist1h2bh;Hist1h2bb;Hist1h2bm;Hist1h2bf;Gm13646;Hist3h2ba;Hist3h2bb;Hist2h2be;Hist1h2ba	48	0.77421	0.82806	0.95927	0.0951867	0.89922	0.76121	0.79902	0.0713167	1.04151	14.1404
Q7TMK9	Q7TMK9	10	10	0	Heterogeneous nuclear ribonucleoprotein Q	Syncrip	48	1.0118	NaN	2.8997	1.33495	1.1992	1.0619	2.6363	0.872052	1.19803	86.6759
Q8BH59	Q8BH59	10	6	6	Calcium-binding mitochondrial carrier protein Aralar1	Slc25a12	47	0.79877	0.82125	0.57021	0.138904	1.0398	1.2381	1.1607	0.099942	0.636954	20.9288
P61089	P61089	6	6	6	Ubiquitin-conjugating enzyme E2 N	Ube2n	47	0.94024	0.95962	0.94072	0.0110531	1.1476	0.9132	1.1438	0.134247	0.886407	12.6217
Q8R123;E0CZ66;F8WGX4	Q8R123	6;1;1	6;1;1	6;1;1	FAD synthase;Molybdenum cofactor biosynthesis protein-like region;FAD synthase region	Flad1	47	0.94293	1.0273	1.0925	0.0749895	0.97237	1.2724	1.25	0.167132	0.876375	16.118
Q8CG76	Q8CG76	8	8	8	Aflatoxin B1 aldehyde reductase member 2	Akr7a2	47	1.1024	1.1963	1.0619	0.0689454	NaN	0.87395	1.0627	0.133466	1.15684	15.095
Q8VE09;G3X8X1;E9PV21	Q8VE09;G3X8X1;E9PV21	13;13;11	13;13;11	13;13;11	Tetratricopeptide repeat protein 39C	Ttc39c	47	1.8341	1.0523	1.399	0.391732	1.2355	0.89283	1.2679	0.207826	1.26181	33.0007
P49935	P49935	3	3	3	Pro-cathepsin H;Cathepsin H mini chain;Cathepsin H;Cathepsin H heavy chain;Cathepsin H light chain	Ctsh	47	1.1302	0.86393	1.1355	0.155284	0.9312	4.0368	1.1932	1.72238	0.507958	85.1763
P97429;F7ANV6;D3Z0S1	P97429;F7ANV6;D3Z0S1	9;7;7	9;7;7	9;7;7	Annexin A4;Annexin	Anxa4	47	1.2001	0.99923	1.2618	0.137294	1.2003	NaN	0.95362	0.174429	1.07127	20.0983
Q9CZD3	Q9CZD3	9	9	9	Glycine--tRNA ligase	Gars	47	1.0111	1.0574	1.2391	0.120515	1.1205	1.0604	1.066	0.0332005	1.01869	11.353
O55060;D3Z380;D3Z217;D3YWK6;D6RIK3;D3Z0R1	O55060;D3Z380;D3Z217;D3YWK6	7;5;4;4;1;1	7;5;4;4;1;1	7;5;4;4;1;1	Thiopurine S-methyltransferase	Tpmt	47	4.8014	2.0778	3.8283	1.38017	3.8377	2.667	3.5321	0.607224	1.06682	42.7168
P23116	P23116	18	18	18	Eukaryotic translation initiation factor 3 subunit A	Eif3a	46	1.1144	1.2092	1.0448	0.0825213	1.4952	1.4674	1.314	0.0975857	0.787635	10.0438
Q9D6Y7	Q9D6Y7	9	9	9	Mitochondrial peptide methionine sulfoxide reductase	Msra	46	0.9458	0.87619	0.92241	0.0354235	0.77353	0.62602	0.81413	0.098989	1.23975	13.9628
Q921F2;Q8R0B4;Q8BLD4;Q6VYI5;Q6VYI4	Q921F2;Q8R0B4;Q8BLD4;Q6VYI5;Q6VYI4	6;5;5;5;5	6;5;5;5;5	6;5;5;5;5	TAR DNA-binding protein 43	Tardbp	46	0.9088	NaN	0.93358	0.0175221	1.1939	1.2085	0.85372	0.20075	0.848731	18.5935
Q8QZY1	Q8QZY1	10	10	10	Eukaryotic translation initiation factor 3 subunit L	Eif3l	46	NaN	0.84091	1.1148	0.193669	NaN	1.2918	1.0777	0.151392	0.825368	23.57
P80313	P80313	13	13	13	T-complex protein 1 subunit eta	Cct7	46	0.96967	NaN	0.81973	0.106024	0.91165	1.1375	0.95346	0.120158	0.893922	16.8687
Q78ZA7	Q78ZA7	7	7	6	Nucleosome assembly protein 1-like 4	Nap1l4	46	1.072	1.0283	1.0486	0.0218683	1.0932	0.9006	1.023	0.0974718	1.04379	9.91428
P62331	P62331	5	5	5	ADP-ribosylation factor 6	Arf6	46	0.42475	NaN	1.0726	0.458099	1.0074	1.0807	0.94957	0.0657169	0.739391	61.5312
Q7TQI3;D3YWF6;D3Z7K0	Q7TQI3;D3YWF6	7;5;3	7;5;3	7;5;3	Ubiquitin thioesterase OTUB1	Otub1	46	0.79428	0.9812	0.91685	0.0949591	1.0476	0.7903	0.94857	0.129782	0.966215	17.527
A2AIH8;Q9D711	A2AIH8;Q9D711	1;1	1;1	1;1	Pirin	Pir	45	1.5247	1.4899	1.5421	0.0265789	0.85864	NaN	0.85467	0.00280721	1.77306	1.7803
Q9JL35	Q9JL35	10	10	10	High mobility group nucleosome-binding domain-containing protein 5	Hmgn5	45	1.6287	1.4342	1.5407	0.0973965	1.293	1.3453	1.354	0.0329949	1.15312	6.81407
P60766	P60766	4	4	4	Cell division control protein 42 homolog	Cdc42	45	0.87563	1.0244	1.0271	0.0866823	1.1229	1.0792	1.237	0.0814753	0.851133	11.3771
Q9CVB6;D3YXG6	Q9CVB6;D3YXG6	8;7	8;7	8;7	Actin-related protein 2/3 complex subunit 2	Arpc2	45	0.82624	0.98259	1.0563	0.117478	1.1498	1.1031	1.1259	0.0233522	0.847973	12.4743
P62900	P62900	3	3	3	60S ribosomal protein L31	Rpl31	45	0.90799	0.94409	1.1114	0.108529	1.1114	NaN	1.0994	0.00848528	0.893637	11.0134
Q8R059	Q8R059	7	7	7	UDP-glucose 4-epimerase	Gale	45	1.2224	1.0938	0.97278	0.124829	0.99497	NaN	0.80104	0.137129	1.22085	19.0481
Q64516;B1ASZ3;Q8C635;Q9WU65	Q64516;B1ASZ3	12;11;3;3	12;11;3;3	12;11;3;3	Glycerol kinase	Gk;Gyk	45	0.87963	0.90921	0.72901	0.096638	NaN	0.65823	0.77642	0.083573	1.17002	16.3804
Q9DCT2	Q9DCT2	7	7	7	NADH dehydrogenase [ubiquinone] iron-sulfur protein 3, mitochondrial	Ndufs3	45	1.049	1.053	1.1466	0.0552309	1.0856	1.2254	1.1489	0.0700038	0.938929	7.92829
Q9QUM9;E0CXB1;E0CYT2	Q9QUM9;E0CXB1	7;6;1	7;6;1	7;6;1	Proteasome subunit alpha type-6	Psma6	45	1.0167	0.87158	0.9355	0.0727313	NaN	0.89428	0.88389	0.00734684	1.05868	7.77107
P27612;F7D1R5	P27612	11;5	11;5	11;5	Phospholipase A-2-activating protein	Plaa	45	1.2887	1.2327	1.4175	0.0947598	1.334	1.3479	1.5216	0.10453	0.937052	10.3799
Q9CZ13	Q9CZ13	14	14	14	Cytochrome b-c1 complex subunit 1, mitochondrial	Uqcrc1	45	0.96177	0.89762	1.0138	0.0581953	0.78365	0.95657	0.95716	0.100006	1.06518	12.6742
P13634	P13634	5	5	5	Carbonic anhydrase 1	Ca1	45	NaN	4.0553	2.5395	1.07183	8.5999	2.8096	1.9846	3.60487	0.738549	87.039
P68510	P68510	9	6	6	14-3-3 protein eta	Ywhah	45	0.98914	1.0832	0.90605	0.0886316	1.0091	0.97109	1.0406	0.0348058	0.985964	9.57329
Q9ERS2	Q9ERS2	6	6	6	NADH dehydrogenase [ubiquinone] 1 alpha subcomplex subunit 13	Ndufa13	45	1.0723	1.0116	1.058	0.0317331	0.9333	NaN	1.1254	0.135835	1.01744	13.5396
Q3U1J4	Q3U1J4	6	6	6	DNA damage-binding protein 1	Ddb1	44	1.0425	0.99105	1.037	0.0282511	NaN	0.91288	0.9231	0.00722663	1.11495	2.87027
Q80ZP8;Q3TMX5;Q9CXI5;F6USD5;F6T4L3;E0CXA8;F7C1S6	Q80ZP8;Q3TMX5;Q9CXI5;F6USD5;F6T4L3;E0CXA8	6;6;5;4;4;4;1	6;6;5;4;4;4;1	6;6;5;4;4;4;1	Mesencephalic astrocyte-derived neurotrophic factor	Manf	44	0.97041	NaN	1.3419	0.262683	1.4996	2.3648	1.9319	0.4326	0.598393	31.8988
Q91XE4	Q91XE4	8	8	8	Aspartoacylase-2	Acy3	44	1.3258	1.3465	1.4352	0.0581156	1.2442	0.86585	1.1636	0.19929	1.25472	18.7499
P62751;D3YWP3;D3YU45;D3Z1D6;D3YU46;D3YTY6;D3YW68	P62751;D3YWP3;D3YU45;D3Z1D6;D3YU46	5;5;4;4;3;2;2	5;5;4;4;3;2;2	5;5;4;4;3;2;2	60S ribosomal protein L23a	Rpl23a;Rpl23a-ps3;Gm3940;Gm10335;Gm10923	44	1.0209	1.1097	1.082	0.0454348	1.3033	1.1087	1.1619	0.100576	0.898906	9.44871
Q9QZD8	Q9QZD8	8	8	8	Mitochondrial dicarboxylate carrier	Slc25a10	44	1.2034	NaN	0.99534	0.147121	0.71926	0.84128	0.78025	0.06101	1.40897	15.4992
P60335	P60335	9	9	7	Poly(rC)-binding protein 1	Pcbp1	44	2.6789	2.4363	2.2556	0.212403	5.3606	4.5186	2.4219	1.51333	0.599198	37.9063
A2ADY9	A2ADY9	10	10	10	Protein DDI1 homolog 2	Ddi2	44	1.0719	NaN	1.0629	0.00636396	1.1567	1.4196	2.2753	0.584894	0.66003	36.172
Q9CQC9	Q9CQC9	7	7	5	GTP-binding protein SAR1b	Sar1b	44	1.1628	1.3536	1.1948	0.102181	NaN	1.1568	1.1678	0.00777817	1.06433	8.28703
Q8BJY1;F7BA91	Q8BJY1	11;2	11;2	11;2	26S proteasome non-ATPase regulatory subunit 5	Psmd5	44	1.0502	1.3764	1.1447	0.16784	1.3739	NaN	1.1653	0.147502	0.937644	18.2692
Q9DD20	Q9DD20	7	7	7	Methyltransferase-like protein 7B	Mettl7b	44	NaN	1.5254	1.1855	0.240346	1.3747	1.0869	1.2988	0.149159	1.08136	21.3546
Q3UJU9;A3KGH5;A3KGH6;A3KGH7	Q3UJU9	7;1;1;1	7;1;1;1	7;1;1;1	Regulator of microtubule dynamics protein 3	Rmdn3	44	0.71509	0.77367	0.68177	0.046525	0.63433	0.83074	0.79601	0.10482	0.959953	15.3222
Q9QYJ0	Q9QYJ0	5	5	5	DnaJ homolog subfamily A member 2	Dnaja2	43	1.1881	NaN	1.0618	0.0893076	1.363	1.6872	1.3273	0.198288	0.770954	15.7381
Q8R0W0	Q8R0W0	25	23	23	Epiplakin	Eppk1	43	1.1784	0.98435	1.3112	0.164379	NaN	1.4293	1.8943	0.328805	0.696825	24.3515
Q9CQM9	Q9CQM9	5	5	5	Glutaredoxin-3	Glrx3	43	0.87554	0.99282	0.90043	0.0617927	0.88581	0.88017	0.83565	0.0274769	1.06425	7.40713
G3XA10;Q8VEK3	G3XA10;Q8VEK3	10;10	10;10	10;10	Heterogeneous nuclear ribonucleoprotein U	Hnrnpu	43	1.0769	1.5248	1.6611	0.305636	1.1148	1.1963	1.3133	0.0997777	1.17614	23.0406
P05064;A6ZI44;D3YWI1;Q9CPQ9;A6ZI46;D3Z510;D3YV98;A6ZI47	P05064;A6ZI44;D3YWI1;Q9CPQ9;A6ZI46	12;11;10;7;7;5;5;4	11;10;9;6;6;5;5;3	9;8;7;5;5;5;5;3	Fructose-bisphosphate aldolase A;Fructose-bisphosphate aldolase	Aldoa;Aldoart1	43	0.99395	0.9469	1.0233	0.0385402	2.1306	NaN	1.234	0.633992	0.587321	37.8873
Q9CPV4;E9Q197;F6ZTG3;E9Q055;E9Q2R6	Q9CPV4;E9Q197;F6ZTG3	8;7;5;1;1	8;7;5;1;1	8;7;5;1;1	Glyoxalase domain-containing protein 4	Glod4	43	1.5443	NaN	1.2155	0.232497	1.7298	0.69485	0.71078	0.592984	1.3203	59.1859
Q6P5F9;A2AKT6;F6YA11	Q6P5F9	7;1;1	7;1;1	7;1;1	Exportin-1	Xpo1	43	0.94402	0.85468	0.97012	0.0605382	0.92428	NaN	1.0282	0.0734825	0.945403	9.98405
Q3UM45;F6TGJ2	Q3UM45	8;2	8;2	8;2	Protein phosphatase 1 regulatory subunit 7	Ppp1r7	43	0.94214	1.0673	0.98544	0.0635623	1.0554	0.92724	0.93284	0.0724308	1.02723	9.80244
P62192	P62192	9	9	9	26S protease regulatory subunit 4	Psmc1	43	1.0808	NaN	1.2736	0.13633	1.312	0.97594	1.3182	0.195839	0.97933	19.9887
D3Z6E1;Q9CPQ1	D3Z6E1;Q9CPQ1	1;1	1;1	1;1	Cytochrome c oxidase subunit 6C	Cox6c	43	1.1668	1.1004	0.99281	0.0878038	0.99092	1.1475	1.0964	0.0798483	1.00779	10.9601
P14685;F7B7L8	P14685	14;5	14;5	14;5	26S proteasome non-ATPase regulatory subunit 3	Psmd3	43	0.95408	1.0523	1.061	0.0593784	0.99344	1.1055	0.96074	0.075919	1.00252	9.44121
P19639	P19639	9	5	5	Glutathione S-transferase Mu 3	Gstm3	42	3.2154	3.5486	3.0574	0.250753	1.5697	1.5305	2.1111	0.324486	1.88464	20.1891
Q80W21;D3YVP6;D3YVP5;E9QAC8;D3YZ29	Q80W21;D3YVP6;D3YVP5;E9QAC8;D3YZ29	11;10;10;8;6	5;5;5;4;3	5;5;5;4;3	Glutathione S-transferase Mu 7	Gstm7	42	NaN	1.1329	1.2	0.0474469	0.94188	0.92728	0.87808	0.0334271	1.27377	5.46535
O88455;D3Z7G1	O88455	3;1	3;1	3;1	7-dehydrocholesterol reductase	Dhcr7	42	2.7235	3.0976	2.4465	0.326755	3.1577	3.455	3.6961	0.269688	0.801994	14.2189
E9Q557;E9PZW0	E9Q557;E9PZW0	16;13	16;13	16;13	Desmoplakin	Dsp	42	1.3225	1.0822	1.1434	0.124877	1.2987	1.771	1.8052	0.283072	0.72783	20.3703
O08997	O08997	3	3	3	Copper transport protein ATOX1	Atox1	42	0.71853	1.0059	0.98872	0.161183	1.3091	1.0528	1.0333	0.153913	0.799113	22.4186
Q9CRD0	Q9CRD0	5	5	5	OCIA domain-containing protein 1	Ociad1	42	1.0167	1.0212	1.0556	0.0212792	2.0928	1.5587	0.92787	0.583134	0.67553	38.2575
Q8JZU2;F6VVY4	Q8JZU2	5;2	5;2	5;2		Slc25a1	42	1.1257	1.0721	1.1632	0.0457865	NaN	0.7496	1.0129	0.186181	1.2713	21.5186
Q4FE56;P70398;G3UZS3;E9PWA9;G3UY52;F8VPU6	Q4FE56;P70398	15;15;3;3;1;1	15;15;3;3;1;1	15;15;3;3;1;1	Ubiquitin carboxyl-terminal hydrolase;Probable ubiquitin carboxyl-terminal hydrolase FAF-X	Usp9x	42	0.98789	NaN	1.1991	0.149348	1.2801	1.2772	1.1901	0.0511449	0.875403	14.2584
P07309	P07309	5	5	5	Transthyretin	Ttr	42	2.5805	2.9071	NaN	0.230941	3.088	1.3122	2.0866	0.890315	1.26895	42.0265
Q8BH86;E9QMK9;F7CUW7	Q8BH86;E9QMK9	8;8;1	8;8;1	8;8;1	UPF0317 protein C14orf159 homolog, mitochondrial	9030617O03Rik	42	0.90555	0.89699	0.88409	0.0108029	NaN	0.87242	1.0236	0.1069	0.944656	11.3406
P46638;G3UY29;E9Q3P9;F8WGS1;G3UZD3;P62492;G3UZL4;E9Q6B3	P46638;G3UY29;E9Q3P9;F8WGS1;G3UZD3;P62492;G3UZL4	4;3;3;3;3;3;2;1	4;3;3;3;3;3;2;1	4;3;3;3;3;3;2;1	Ras-related protein Rab-11B;Ras-related protein Rab-11A	Rab11b;Rab11a	41	1.1586	0.94211	0.92182	0.13124	1.9782	1.5428	1.5602	0.246509	0.594846	19.5322
Q9Z0M5	Q9Z0M5	5	5	5	Lysosomal acid lipase/cholesteryl ester hydrolase	Lipa	41	2.1408	1.5738	1.4278	0.376646	1.4319	0.94808	1.2703	0.246314	1.40877	29.8765
Q9JMH6	Q9JMH6	12	12	11	Thioredoxin reductase 1, cytoplasmic	Txnrd1	41	1.0905	1.1967	1.5228	0.225279	1.6949	1.3199	1.504	0.18751	0.843144	21.6708
Q9CPX4;P29391;P49945;H3BKD3	Q9CPX4;P29391;P49945	6;5;3;1	6;5;3;1	6;5;3;1	Ferritin;Ferritin light chain 1;Ferritin light chain 2	Ftl1;Ftl2	41	2.2332	NaN	2.9937	0.537755	4.3199	2.8	8.1299	2.74572	0.514128	57.8014
Q9CQC7	Q9CQC7	2	2	2	NADH dehydrogenase [ubiquinone] 1 beta subcomplex subunit 4	Ndufb4	41	1.1613	0.96619	1.0973	0.09946	0.84346	1.1506	0.92917	0.158489	1.10316	18.7127
Q9CR62;Q5SX46;Q5SX48	Q9CR62;Q5SX46	8;6;3	8;6;3	8;6;3	Mitochondrial 2-oxoglutarate/malate carrier protein	Slc25a11	41	0.71126	0.59586	0.77992	0.0930138	NaN	0.75131	0.66319	0.0623102	0.983641	16.0119
Q62167	Q62167	13	13	2	ATP-dependent RNA helicase DDX3X	Ddx3x	40	1.0516	1.2727	1.5087	0.22859	NaN	2.845	3.2732	0.302783	0.417661	20.4466
P63028;D3YU75	P63028	3;1	3;1	3;1	Translationally-controlled tumor protein	Tpt1	40	0.87525	NaN	0.84618	0.0205556	1.3024	1.3976	1.093	0.155827	0.680766	12.5541
Q9Z2U0;Q9CWH6	Q9Z2U0	10;4	10;4	10;4	Proteasome subunit alpha type-7	Psma7	40	0.84116	0.8805	0.99862	0.0819488	0.8047	0.73425	0.84421	0.0557008	1.14146	11.4386
Q60866;A2AUR3;A2AUR5	Q60866;A2AUR3;A2AUR5	12;7;7	12;7;7	12;7;7	Phosphotriesterase-related protein	Pter	40	0.6817	1.0149	0.62131	0.211968	1.3637	0.9278	1.036	0.226974	0.696592	34.2257
Q9D9V3;E0CXS3	Q9D9V3;E0CXS3	9;5	9;5	9;5	Ethylmalonyl-CoA decarboxylase	Echdc1	40	1.5471	1.5674	1.513	0.0274902	1.2787	NaN	1.0738	0.144886	1.31137	12.4459
F8WJK8;Q99L47;E9Q1V0;E9Q1X9	F8WJK8;Q99L47	6;6;2;1	6;6;2;1	6;6;2;1	Hsc70-interacting protein	St13	40	0.77753	1.1949	0.88271	0.217073	1.337	1.4662	0.97991	0.251887	0.754707	30.3186
D3YYT0;P15116;P39038	D3YYT0;P15116	11;11;1	11;11;1	11;11;1	Cadherin-2	Cdh2	40	1.0179	NaN	0.7664	0.177837	1.1974	1.2766	1.1014	0.0877341	0.748574	21.2494
O08807;B1AZS9	O08807;B1AZS9	8;5	6;3	6;3	Peroxiredoxin-4	Prdx4	40	1.0508	1.2254	1.6431	0.304351	1.9165	1.3843	1.5929	0.268163	0.800887	28.5126
P15532;Q5NC80;Q5NC79	P15532;Q5NC80;Q5NC79	8;6;4	2;0;0	2;0;0	Nucleoside diphosphate kinase A	Nme1	40	1.154	1.1301	1.2268	0.0503685	1.2974	1.3545	1.1329	0.115056	0.927632	10.0844
P26638;Q8C483;A2AFS0;A2AFS1	P26638;Q8C483;A2AFS0	10;10;8;4	10;10;8;4	10;10;8;4	Serine--tRNA ligase, cytoplasmic	Sars	40	1.2679	1.8444	2.0757	0.416011	1.5326	1.3287	1.5765	0.132229	1.16905	25.6632
E9PYI8;Q9JMA1	E9PYI8;Q9JMA1	13;13	13;13	13;13	Ubiquitin carboxyl-terminal hydrolase;Ubiquitin carboxyl-terminal hydrolase 14	Usp14	40	1.2943	1.4184	1.2655	0.0812493	1.1664	1.4209	1.0896	0.173411	1.08194	15.4184
Q9CR16	Q9CR16	5	5	5	Peptidyl-prolyl cis-trans isomerase D	Ppid	40	1.0347	NaN	1.2903	0.180736	0.95495	1.1981	1.0843	0.121658	1.07727	19.2046
E9QPE8;Q9QXS1;E9QN87;E9Q153;E9QKX4;E9QLJ5;E9QMZ5;E9PY96;E9QL05;E9QQ00;E9QK43;E9Q3W4;F6R059;E9Q9J6;E9PW24	E9QPE8;Q9QXS1;E9QN87;E9Q153;E9QKX4;E9QLJ5;E9QMZ5;E9PY96;E9QL05;E9QQ00;E9QK43;E9Q3W4	56;56;56;55;55;55;55;55;55;55;55;52;26;8;5	56;56;56;55;55;55;55;55;55;55;55;52;26;8;5	54;54;54;53;53;53;53;53;53;53;53;50;24;8;5	Plectin	Plec	40	1.1632	1.1145	1.444	0.177853	1.3002	1.2097	1.1662	0.06836	1.0124	15.3836
P62911;A2AD25	P62911	3;1	3;1	3;1	60S ribosomal protein L32	Rpl32	39	0.91509	0.9696	0.94501	0.0272984	1.0965	1.1693	1.0916	0.0435146	0.842825	4.84711
Q64471;D3Z3X5;D3Z5W7	Q64471;D3Z3X5	9;6;3	9;6;3	9;6;3	Glutathione S-transferase theta-1	Gstt1	39	0.98146	1.268	1.1321	0.143333	0.78438	0.65064	0.73433	0.0675715	1.55879	15.7802
Q9Z211	Q9Z211	4	4	4	Peroxisomal membrane protein 11A	Pex11a	39	0.96087	1.1097	0.76913	0.170735	0.40683	0.4509	0.35376	0.0486394	2.34397	21.689
Q91X72	Q91X72	14	14	14	Hemopexin	Hpx	39	1.0736	1.2772	0.65708	0.316094	1.5369	2.6165	2.7509	0.665507	0.435653	42.7799
Q9DAR7;Q3TBW9;D6RFQ0	Q9DAR7;Q3TBW9	7;6;3	7;6;3	7;6;3	m7GpppX diphosphatase	Dcps	39	0.86556	0.86412	0.46049	0.233453	0.90594	1.2068	1.3948	0.246592	0.624418	38.3064
P97364	P97364	5	5	5	Selenide, water dikinase 2	Sephs2	39	0.93844	0.93155	0.88401	0.0296371	0.87158	0.80015	0.87524	0.0423363	1.08128	5.94051
Q9JLI0	Q9JLI0	12	5	4		Akr1c12	39	1.0543	1.0566	0.92154	0.0773215	0.31672	0.76865	0.76915	0.261066	1.63516	42.9191
Q924Z4;D3Z4M2;D3YTM0;D3Z0Z2	Q924Z4;D3Z4M2;D3YTM0;D3Z0Z2	3;2;2;2	3;2;2;2	3;2;2;2	Ceramide synthase 2	Cers2	39	1.0398	0.80443	1.1235	0.165434	1.1105	1.1189	1.473	0.206907	0.801569	23.6801
Q9DCU9;E9Q1R2	Q9DCU9;E9Q1R2	9;6	9;6	9;6	Probable 4-hydroxy-2-oxoglutarate aldolase, mitochondrial	Hoga1	39	1.5897	1.4022	1.4451	0.0982394	1.4833	1.2495	1.2594	0.132219	1.11142	11.9516
Q8K411	Q8K411	12	12	12	Presequence protease, mitochondrial	Pitrm1	39	1.0924	1.0458	0.77601	0.170812	NaN	0.85848	0.76726	0.0645023	1.19503	19.2916
Q62093	Q62093	4	4	4	Serine/arginine-rich splicing factor 2	Srsf2	39	NaN	1.0394	0.92849	0.0784252	2.2925	1.1553	1.0056	0.703769	0.662827	48.0742
P70168	P70168	15	15	15	Importin subunit beta-1	Kpnb1	39	1.0122	0.89368	1.0874	0.0976639	NaN	0.98119	0.8586	0.0866842	1.08465	13.5871
Q6A0A9	Q6A0A9	12	12	12	Constitutive coactivator of PPAR-gamma-like protein 1	FAM120A	39	0.9179	0.98449	2.1903	0.716172	0.76748	NaN	2.2231	1.02928	0.912351	86.5684
Q8K3K7	Q8K3K7	6	6	6	1-acyl-sn-glycerol-3-phosphate acyltransferase beta	Agpat2	39	1.2285	1.3401	1.2141	0.0689661	1.3025	NaN	1.2317	0.0500632	0.995107	6.74736
P32067;A2AR07;D6RI87;F6SXM5	P32067;A2AR07;D6RI87	7;5;4;2	7;5;4;2	7;5;4;2	Lupus La protein homolog	Ssb	39	1.1438	1.431	1.0215	0.210211	1.4485	NaN	0.88022	0.401835	1.02955	38.7107
Q9CQW2;F6QKK2;Q8VEH3	Q9CQW2	3;1;1	3;1;1	3;1;1	ADP-ribosylation factor-like protein 8B	Arl8b	38	0.83378	0.85361	0.89944	0.033677	1.1156	1.4564	1.2907	0.170422	0.669695	13.8001
P17879;Q61696	P17879;Q61696	15;14	12;11	7;6	Heat shock 70 kDa protein 1B;Heat shock 70 kDa protein 1A	Hspa1b;Hspa1a	38	0.73127	0.56216	0.81549	0.129014	1.3559	NaN	1.6117	0.180878	0.473766	22.0322
P97450;E9QAD6	P97450;E9QAD6	5;3	5;3	5;3	ATP synthase-coupling factor 6, mitochondrial	Atp5j	38	0.89874	1.0091	0.99338	0.0596981	0.86395	0.86553	0.87129	0.00386328	1.11552	6.18913
Q5YD48	Q5YD48	12	12	12	APOBEC1 complementation factor	A1cf	38	1.2351	1.158	1.2985	0.0703612	1.0037	1.1463	1.1432	0.08145	1.12098	9.36744
Q8BJL9	Q8BJL9	8	6	6		Ugt2b35	38	2.1511	1.9608	1.5061	0.331409	0.25715	NaN	0.92976	0.475607	3.15553	82.0728
Q9R111;D3YU09	Q9R111;D3YU09	8;5	8;5	8;5	Guanine deaminase	Gda	38	0.76823	0.91199	0.8248	0.0724215	1.3864	1.0194	0.94076	0.237861	0.748536	23.0193
Q5XJY5	Q5XJY5	13	13	13	Coatomer subunit delta	Arcn1	38	0.80313	0.99392	0.62825	0.182893	0.93489	2.065	1.1236	0.605392	0.588167	49.515
P45591	P45591	5	4	4	Cofilin-2	Cfl2	38	1.2113	1.1053	NaN	0.0749533	0.88234	1.0988	1.1034	0.126322	1.12655	13.8859
O09172;H3BJA3;F6VNW5	O09172;H3BJA3;F6VNW5	6;5;3	6;5;3	6;5;3	Glutamate--cysteine ligase regulatory subunit	Gclm	38	1.2005	1.2484	1.2549	0.0297098	0.15796	1.0524	1.0514	0.516117	1.63757	68.5
Q91WQ3	Q91WQ3	12	12	1	Tyrosine--tRNA ligase, cytoplasmic	Yars	38	0.93801	1.0145	1.2015	0.135552	1.2143	1.0947	1.6712	0.304252	0.792425	26.3084
P62843;D3YTQ9	P62843;D3YTQ9	4;3	4;3	4;3	40S ribosomal protein S15	Rps15	38	NaN	0.88138	0.89817	0.0118723	0.91883	NaN	0.99566	0.054327	0.929516	5.83009
Q99JX4;A2A702;A2A701	Q99JX4;A2A702;A2A701	6;4;3	6;4;3	6;4;3	Eukaryotic translation initiation factor 3 subunit M	Eif3m	38	1.1707	0.86532	0.91621	0.163611	1.2317	1.2883	0.85573	0.235115	0.874546	26.7021
Q9ESX5;B7ZCL7;F6S1S5;A2AN81;F6YUI5	Q9ESX5;B7ZCL7	6;4;2;2;2	6;4;2;2;2	6;4;2;2;2	H/ACA ribonucleoprotein complex subunit 4	Dkc1	38	10.2	1.1995	3.4017	4.69176	3.0237	NaN	1.8669	0.817981	2.01764	100.807
Q6GQT9	Q6GQT9	13	13	13	Nodal modulator 1	Nomo1	38	1.2573	NaN	1.2112	0.0325976	1.7727	1.131	1.3017	0.332355	0.880475	23.8558
Q8R010;Q8R3V2	Q8R010;Q8R3V2	6;5	6;5	6;5	Aminoacyl tRNA synthase complex-interacting multifunctional protein 2	Aimp2	38	1.4407	1.3547	1.3912	0.0431634	1.2432	1.6631	1.5196	0.213426	0.945932	14.7936
Q9Z0S1;D3Z0E6;D3Z5X0	Q9Z0S1;D3Z0E6	7;6;1	7;6;1	7;6;1	3(2),5-bisphosphate nucleotidase 1	Bpnt1	38	0.85844	0.88627	1.0674	0.113466	0.89837	0.92186	0.89736	0.0138627	1.03478	12.201
Q9JKB1;P58321	Q9JKB1;P58321	6;4	6;4	6;4	Ubiquitin carboxyl-terminal hydrolase isozyme L3;Ubiquitin carboxyl-terminal hydrolase isozyme L4	Uchl3;Uchl4	38	2.7714	2.8818	2.2288	0.349526	2.8525	NaN	2.5125	0.240416	0.979435	16.0408
Q8VCI5	Q8VCI5	7	7	7	Peroxisomal biogenesis factor 19	Pex19	37	1.0573	1.3275	1.4191	0.188104	0.91867	0.90221	0.95593	0.027523	1.36988	15.1301
P53994;Q3TEG7;P59279	P53994	5;1;1	5;1;1	5;1;1	Ras-related protein Rab-2A	Rab2a	37	1.0852	1.1368	1.302	0.113252	3.1098	3.4454	1.5416	1.01623	0.435234	38.8677
Q5NCB5	Q5NCB5	6	6	1		Irgm1	37	0.77777	0.88487	0.80282	0.056021	1.009	0.83184	0.95069	0.0902875	0.883193	11.8582
K3W4Q8;P18572;J3QP71	K3W4Q8;P18572;J3QP71	6;6;4	6;6;4	6;6;4	Basigin	Bsg	37	0.93721	1.0678	0.91601	0.0822024	1.0443	1.252	1.0346	0.122812	0.876946	13.9149
Q9ER88;G3X9M0;G3UWM7;G3UWZ6	Q9ER88;G3X9M0	3;3;1;1	3;3;1;1	3;3;1;1	28S ribosomal protein S29, mitochondrial	Dap3	37	0.90437	0.9542	0.82543	0.0649311	0.83214	NaN	0.81904	0.0092631	1.08367	7.34379
O54962	O54962	2	2	2	Barrier-to-autointegration factor	Banf1	37	0.83801	0.82943	0.87194	0.0224795	1.0105	1.0167	0.7486	0.153029	0.914828	16.7508
Q8VHE0	Q8VHE0	14	14	14	Translocation protein SEC63 homolog	Sec63	37	1.2475	15.64	NaN	10.177	2.0648	3.2083	2.9327	0.596769	3.08699	122.486
Q8JZQ9	Q8JZQ9	12	12	12	Eukaryotic translation initiation factor 3 subunit B	Eif3b	37	1.1135	NaN	1.1659	0.0370524	1.1206	1.479	1.075	0.221264	0.930469	18.3545
Q99L45;J3QPC6;E0CXJ3	Q99L45;J3QPC6;E0CXJ3	11;10;6	11;10;6	11;10;6	Eukaryotic translation initiation factor 2 subunit 2	Eif2s2;Gm9892	37	1.1828	NaN	1.2587	0.0536694	1.3972	1.0071	1.5572	0.282957	0.92446	21.8744
Q9CZW5	Q9CZW5	9	9	9	Mitochondrial import receptor subunit TOM70	Tomm70a	37	0.8684	0.91679	0.76033	0.0801046	1.0041	0.63163	1.1307	0.259433	0.920146	29.6754
Q9DBL1;E9Q5L3	Q9DBL1;E9Q5L3	8;7	8;7	8;7	Short/branched chain specific acyl-CoA dehydrogenase, mitochondrial	Acadsb	37	1.996	NaN	1.0989	0.634345	1.4491	1.1642	1.3212	0.142697	1.17991	42.4123
Q9DBG5	Q9DBG5	6	6	6	Perilipin-3	Plin3	37	1.2157	1.1466	1.0604	0.0778067	1.2596	NaN	1.0569	0.143331	0.985021	14.1295
P13516	P13516	2	2	2	Acyl-CoA desaturase 1	Scd1	36	4.0956	3.0713	2.1515	0.972518	1.1272	0.18683	0.55842	0.473618	4.97658	82.0877
Q9Z1N5;Q8VDW0;G3UXI6;D6RHT5	Q9Z1N5;Q8VDW0	11;6;3;3	11;6;3;3	11;6;3;3	Spliceosome RNA helicase Ddx39b;ATP-dependent RNA helicase DDX39A	Ddx39b;Ddx39a	36	0.98124	0.88415	0.88243	0.056558	1.2241	1.1594	1.0398	0.0935029	0.802682	10.2602
Q91WG8;Q3UW64;G3UX23;G3UYD5;G3UZ98;G3UWV5;F6WD11;F6SHH4;F7BWW0	Q91WG8;Q3UW64;G3UX23;G3UYD5	13;13;11;9;6;3;3;2;1	13;13;11;9;6;3;3;2;1	13;13;11;9;6;3;3;2;1	Bifunctional UDP-N-acetylglucosamine 2-epimerase/N-acetylmannosamine kinase;UDP-N-acetylglucosamine 2-epimerase (hydrolyzing);N-acetylmannosamine kinase	Gne	36	0.90714	0.95669	0.85626	0.0502165	1.2205	1.5423	1.6186	0.21129	0.620827	15.4912
A6X935;E9Q5L2;E9PVD2	A6X935;E9Q5L2;E9PVD2	15;14;14	15;14;14	15;14;14	Inter alpha-trypsin inhibitor, heavy chain 4	Itih4	36	0.98786	NaN	1.096	0.0764665	2.4243	4.1306	2.5462	0.951897	0.343452	32.2242
E9QPW8;P27546;F6XPV7;F6V4Z1;F7CK47	E9QPW8;P27546	6;6;1;1;1	6;6;1;1;1	4;4;0;0;0	Microtubule-associated protein;Microtubule-associated protein 4	Map4	36	2.3152	2.015	1.7803	0.268118	1.4101	NaN	1.6506	0.170059	1.33096	17.2268
G3X9U9;Q9CQ92;D3YZ32	G3X9U9;Q9CQ92	4;4;1	4;4;1	4;4;1	Mitochondrial fission 1 protein	Fis1	36	1.0316	1.1693	0.98486	0.0958854	1.1449	NaN	1.1605	0.0110309	0.921246	9.08
Q8R2Y8	Q8R2Y8	4	4	4	Peptidyl-tRNA hydrolase 2, mitochondrial	Ptrh2	36	1.118	1.0557	1.0851	0.0311664	1.0985	0.94895	1.0388	0.0752798	1.05591	7.85997
O88544;F6QTS1;D3Z1R9;D3YV99	O88544;F6QTS1	8;5;3;3	8;5;3;3	8;5;3;3	COP9 signalosome complex subunit 4	Cops4	36	0.84345	1.1368	0.89671	0.156276	1.2404	NaN	0.96819	0.192482	0.868415	23.8616
E9PVC6;E9Q9E1;E9PVC5;Q6NZJ6;E9Q770;A2AMI7;D3Z439;D3YWY7;D3YWM1	E9PVC6;E9Q9E1;E9PVC5;Q6NZJ6;E9Q770	19;19;19;19;10;3;2;1;1	19;19;19;19;10;3;2;1;1	16;16;16;16;8;0;2;1;1	Eukaryotic translation initiation factor 4 gamma 1	Eif4g1	36	1.0769	0.99424	NaN	0.0584494	NaN	1.0813	1.0729	0.0059397	0.961443	5.67106
Q9JLJ5	Q9JLJ5	1	1	1	Elongation of very long chain fatty acids protein 1	Elovl1	36	1.3922	1.679	1.2451	0.220666	1.4373	1.6849	1.5124	0.126953	0.931321	17.4
P97351;D3Z6C3;D3Z7W7	P97351;D3Z6C3;D3Z7W7	7;7;6	7;7;6	7;7;6	40S ribosomal protein S3a	Rps3a;Rps3a2;Rps3a3	36	1.0703	NaN	1.5486	0.338209	1.2721	1.5245	1.3188	0.134288	0.954549	27.6212
P50285;Q3UNX7;Q8C9C1;D3Z0T2	P50285;Q3UNX7	11;7;3;3	11;7;3;3	11;7;3;3	Dimethylaniline monooxygenase [N-oxide-forming] 1	Fmo1	36	0.70649	0.54009	0.31771	0.195061	0.54314	NaN	0.52407	0.0134845	0.977183	37.494
Q9QY76;Q8BH80	Q9QY76;Q8BH80	7;7	6;6	6;6	Vesicle-associated membrane protein-associated protein B	Vapb	36	1.6175	1.484	1.2793	0.170345	1.0033	2.0947	1.221	0.577624	1.01431	41.7835
P46935	P46935	5	5	5	E3 ubiquitin-protein ligase NEDD4	Nedd4	36	0.85316	1.2501	1.119	0.202246	1.0987	NaN	1.0629	0.0253144	0.993789	18.9746
P11983;F2Z483	P11983	12;4	12;4	12;4	T-complex protein 1 subunit alpha	Tcp1	36	0.68132	0.58838	0.86026	0.138188	0.65336	NaN	0.76749	0.0807021	0.999383	22.536
O09131;D3Z1Q9;Q8K2Q2	O09131	10;1;1	10;1;1	10;1;1	Glutathione S-transferase omega-1	Gsto1	35	1.4605	1.6004	1.4184	0.0952789	NaN	0.89487	1.102	0.146463	1.49544	15.9971
G3X9T8;Q61147;G3X8Q5;E9PZD8;G3UXG1;G3UWP5;CON__ENSEMBL:ENSBTAP00000031900	G3X9T8;Q61147;G3X8Q5;E9PZD8	20;20;20;20;4;2;2	20;20;20;20;4;2;2	20;20;20;20;4;2;2	Ceruloplasmin	Cp	35	0.97986	NaN	0.94756	0.0228395	2.1782	NaN	1.8196	0.253568	0.48212	12.9049
P15864	P15864	4	2	1	Histone H1.2	Hist1h1c	35	0.58101	0.57197	0.6265	0.0292249	NaN	0.68776	0.63061	0.0404112	0.899838	7.86498
Q9CZM2;E9QAZ2;E9Q1X1;B8JKK2	Q9CZM2;E9QAZ2;E9Q1X1	4;4;2;1	4;4;2;1	4;4;2;1	60S ribosomal protein L15;Ribosomal protein L15	Rpl15;Gm10020;Gm8420	35	1.0702	1.0195	0.94874	0.0610055	NaN	1.4665	1.1685	0.210718	0.768739	17.0904
Q9DAW9	Q9DAW9	4	4	4	Calponin-3	Cnn3	35	1.117	1.0948	1.2388	0.0775286	1.1305	0.89989	1.1374	0.135179	1.08928	14.4679
Q9R0A0;D6RH82	Q9R0A0	7;1	7;1	7;1	Peroxisomal membrane protein PEX14	Pex14	35	0.84846	0.94498	0.82913	0.0620631	2.5287	0.8256	0.89621	0.963549	0.617001	68.3766
Q9D967	Q9D967	3	3	3	Magnesium-dependent phosphatase 1	Mdp1	35	0.95323	4.4329	0.89043	2.02736	1.0112	1.1382	1.1749	0.0859007	1.88808	97.2111
B1B0C7;E9PZ16	B1B0C7;E9PZ16	25;25	25;25	6;6		Hspg2	35	0.83652	0.71847	0.72498	0.0663568	0.58527	0.87596	0.73615	0.14538	1.03759	21.6838
Q61990;E9Q7D8;P57722	Q61990	8;3;3	6;1;1	6;1;1	Poly(rC)-binding protein 2	Pcbp2	34	1.295	1.3386	1.3421	0.0262413	4.9921	NaN	1.3445	2.57924	0.418279	81.4319
Q9JKY7	Q9JKY7	17	14	13		Cyp2d22	34	1.4717	1.4975	1.7221	0.137726	1.9498	1.0044	1.0512	0.532831	1.17124	40.8687
O88569	O88569	10	10	10	Heterogeneous nuclear ribonucleoproteins A2/B1	Hnrnpa2b1	34	0.97591	NaN	1.1894	0.15096	1.1055	1.018	1.0272	0.0480829	1.03087	14.6759
Q8R0F8	Q8R0F8	4	4	4	Acylpyruvase FAHD1, mitochondrial	Fahd1	34	1.1064	1.1136	1.1837	0.0427027	NaN	1.2645	1.018	0.174302	0.994144	15.7298
Q9QUH0	Q9QUH0	3	3	3	Glutaredoxin-1	Glrx	33	2.3375	2.4099	2.253	0.0785277	NaN	1.4074	1.2468	0.113561	1.75832	9.19506
Q61081	Q61081	5	5	5	Hsp90 co-chaperone Cdc37	Cdc37	33	1.0928	0.97588	1.0653	0.0611317	1.0784	1.174	1.1998	0.063957	0.907821	8.07059
P50462	P50462	4	4	4	Cysteine and glycine-rich protein 3	Csrp3	33	0.23305	2.8978	2.3334	1.40421	2.8626	NaN	3.2131	0.247841	0.599574	77.5251
Q8JZK9	Q8JZK9	11	10	10	Hydroxymethylglutaryl-CoA synthase, cytoplasmic	Hmgcs1	33	2.6679	4.9001	4.9748	1.31086	2.4155	2.9192	4.2267	0.934854	1.31182	42.9348
Q9R0M5	Q9R0M5	2	2	2	Thiamin pyrophosphokinase 1	Tpk1	33	1.0752	1.2002	0.82881	0.188972	1.0071	0.87884	0.82393	0.0940009	1.14552	21.0197
Q9JLV1	Q9JLV1	8	8	8	BAG family molecular chaperone regulator 3	Bag3	33	2.7735	3.2303	2.6841	0.292971	2.189	3.2346	1.8077	0.738773	1.20143	32.2754
O08795	O08795	11	11	11	Glucosidase 2 subunit beta	Prkcsh	33	1.2362	1.1518	1.7276	0.310951	1.3037	2.054	1.5242	0.385629	0.843032	32.7922
Q8K5B2;D3Z1G3	Q8K5B2	3;1	3;1	3;1	Multiple coagulation factor deficiency protein 2 homolog	Mcfd2	33	0.84624	NaN	1.2678	0.298088	1.1694	1.3603	1.3566	0.109164	0.815959	29.4329
P09055	P09055	10	10	10	Integrin beta-1	Itgb1	33	0.8978	1.1155	1.0249	0.109359	1.0355	1.06	1.0863	0.0254053	0.954868	11.0609
Q9CR61	Q9CR61	5	5	5	NADH dehydrogenase [ubiquinone] 1 beta subcomplex subunit 7	Ndufb7	33	1.3101	1.1615	1.2124	0.0755183	1.2131	1.3192	0.99442	0.16561	1.0446	15.3714
A2AMS3;Q03249;A2AMS2	A2AMS3;Q03249;A2AMS2	6;6;5	6;6;5	6;6;5	Galactose-1-phosphate uridylyltransferase	Galt	33	0.72123	NaN	1.4164	0.491559	1.0284	0.81735	0.84007	0.115849	1.19384	47.7768
Q9D0G0	Q9D0G0	6	6	6	28S ribosomal protein S30, mitochondrial	Mrps30	33	NaN	1.0528	0.85449	0.140226	0.86502	0.86919	0.99669	0.074845	1.04762	16.8469
P34927;B1AR34;J3QPT6	P34927;B1AR34;J3QPT6	6;5;3	6;5;3	5;4;3	Asialoglycoprotein receptor 1	Asgr1	33	0.88612	1.0684	1.0855	0.110507	1.1886	0.82045	0.99495	0.184158	1.01199	21.3814
E9QNN1;O70133	E9QNN1;O70133	15;13	15;13	15;13	ATP-dependent RNA helicase A	Dhx9	33	1.0306	1.6779	1.7793	0.406167	1.7713	1.7095	0.96013	0.451548	1.01055	40.8371
Q64737;D6RCG1	Q64737	12;4	12;4	12;4	Trifunctional purine biosynthetic protein adenosine-3;Phosphoribosylamine--glycine ligase;Phosphoribosylformylglycinamidine cyclo-ligase;Phosphoribosylglycinamide formyltransferase	Gart	33	0.99063	1.2616	1.079	0.138189	1.2536	1.0741	1.0064	0.127744	0.999139	16.9409
G5E8R3;E9QPD7	G5E8R3;E9QPD7	37;37	1;1	1;1	Pyruvate carboxylase	Pcx	32	0.69194	0.6591	0.67794	0.0164793	0.37501	0.38018	0.38343	0.00424633	1.78196	2.68118
Q8BTU6;P10630;E9Q561;D6RJ60	Q8BTU6;P10630;E9Q561	12;12;6;3	6;6;3;2	5;5;3;1	Eukaryotic initiation factor 4A-II	Eif4a2	32	1.2279	1.4671	1.3155	0.121019	NaN	1.5704	1.5844	0.00989949	0.847492	9.07436
Q3TDN2;D3Z2H4;D6RE51;D3YUP4	Q3TDN2	6;2;1;1	6;2;1;1	6;2;1;1	FAS-associated factor 2	Faf2	32	1.024	1.2289	0.9582	0.141181	NaN	1.2359	1.2581	0.0156978	0.858353	13.2499
Q8BWW3;Q9CYR6	Q8BWW3;Q9CYR6	6;6	6;6	6;6	Phosphoacetylglucosamine mutase	Pgm3	32	0.85915	0.79972	0.77526	0.0431427	1.9245	1.2687	0.98627	0.481338	0.582402	34.9569
P63037;B1AXY1;B1AXY0;B1AXX9	P63037;B1AXY1;B1AXY0;B1AXX9	10;7;6;5	10;7;6;5	10;7;6;5	DnaJ homolog subfamily A member 1	Dnaja1	32	0.93252	NaN	1.0472	0.081091	1.1887	1.0781	1.0471	0.0744356	0.896098	10.6075
P52792;F6V339	P52792	11;1	11;1	11;1	Glucokinase	Gck	32	0.9994	NaN	1.3307	0.234264	1.1224	0.49658	0.83547	0.313269	1.42401	43.2486
P10922	P10922	4	4	4	Histone H1.0	H1f0	32	0.90705	0.84564	NaN	0.0434234	NaN	1.2572	0.99268	0.187044	0.779015	17.3496
Q9D024;F7C265;B1AR93	Q9D024;F7C265	10;6;2	10;6;2	10;6;2	Coiled-coil domain-containing protein 47	Ccdc47	32	1.0111	1.276	NaN	0.187313	1.0973	0.80972	1.1092	0.169574	1.1374	23.5111
Q925N2	Q925N2	7	7	7	Sideroflexin-2	Sfxn2	32	1.0037	1.0855	0.54279	0.292593	0.61121	NaN	0.98561	0.264741	1.09885	47.0291
P84228	P84228	3	3	1	Histone H3.2	Hist1h3b	32	0.7682	0.6666	0.78612	0.0644576	0.79967	0.67871	NaN	0.0855316	1.00151	14.4809
Q91WS4	Q91WS4	9	6	6	S-methylmethionine--homocysteine S-methyltransferase BHMT2	Bhmt2	32	22.81	2.612	1.9393	11.8603	9.3608	8.9071	9.2864	0.243327	0.992996	130.068
Q8BSE0	Q8BSE0	5	5	5	Regulator of microtubule dynamics protein 2	Rmdn2	31	1.0933	1.0326	0.98421	0.0546606	0.742	NaN	0.74115	0.000601041	1.39798	5.27317
P67984	P67984	4	4	4	60S ribosomal protein L22	Rpl22	31	0.93875	0.95176	1.0782	0.077031	1.1393	NaN	1.1642	0.017607	0.859188	7.93298
Q91VA7	Q91VA7	7	7	7		Idh3b	31	0.95416	NaN	0.88452	0.0492429	1.0677	1.3757	1.1644	0.157513	0.76446	14.1506
Q8R086	Q8R086	13	13	13	Sulfite oxidase, mitochondrial	Suox	31	NaN	1.0144	0.9496	0.0458205	0.7422	0.84711	0.90442	0.0822657	1.18136	10.9415
Q03734;D3Z451;Q6P4P1	Q03734	9;1;1	4;1;1	3;0;0	Serine protease inhibitor A3M	Serpina3m	31	2.4522	1.6371	1.4565	0.530475	4.6501	2.7656	3.0824	1.00907	0.528267	40.6814
Q5D073;D6REH1;P42925	Q5D073;D6REH1;P42925	7;6;6	7;6;6	7;6;6	Peroxisomal membrane protein 2	Pxmp2	31	0.63121	NaN	0.63388	0.00188798	NaN	0.73883	0.77398	0.0248548	0.836252	3.29944
Q9WUR9;A2ARF6;F6TEU8;A2ARF5	Q9WUR9;A2ARF6;F6TEU8	6;3;3;1	6;3;3;1	6;3;3;1	GTP:AMP phosphotransferase AK4, mitochondrial	Ak4	31	1.2139	1.2792	1.2229	0.0353902	1.1674	NaN	1.1145	0.0374059	1.08565	4.34875
B7ZWL1;Q6ZQ08	B7ZWL1;Q6ZQ08	2;2	2;2	2;2	CCR4-NOT transcription complex subunit 1	Cnot1	31	2.0203	2.3043	2.7253	0.354712	1.7287	NaN	1.8077	0.0558614	1.32902	15.4214
Q9R1J0	Q9R1J0	9	9	9	Sterol-4-alpha-carboxylate 3-dehydrogenase, decarboxylating	Nsdhl	31	1.946	NaN	1.8354	0.078206	2.2063	2.0006	2.5985	0.303759	0.83347	14.0148
Q9DBC0	Q9DBC0	9	9	9	Selenoprotein O	Selo	31	1.2915	1.0909	1.252	0.106265	1.1878	1.0447	0.98076	0.106012	1.13106	13.2251
Q9QWR8	Q9QWR8	1	1	1	Alpha-N-acetylgalactosaminidase	Naga	31	1.4825	1.1752	1.1266	0.192985	1.0126	NaN	1.1238	0.0786303	1.1809	16.9776
F6ZV59;G5E8G0;G3X9W0;Q60668;E9Q5B6;F6SHF3	F6ZV59;G5E8G0;G3X9W0;Q60668;E9Q5B6;F6SHF3	3;3;3;3;2;2	2;2;2;2;1;2	2;2;2;2;1;2	Heterogeneous nuclear ribonucleoprotein D0	Hnrnpd	31	1.4523	0.94398	0.9173	0.301476	0.81792	0.9575	0.77128	0.0968984	1.30113	29.5852
Q9CXW3	Q9CXW3	3	3	3	Calcyclin-binding protein	Cacybp	31	0.83435	0.78266	0.83029	0.028743	1.2105	0.80754	0.90432	0.210353	0.83744	21.8797
Q8BGH2	Q8BGH2	6	6	6	Sorting and assembly machinery component 50 homolog	Samm50	31	0.87338	NaN	0.60351	0.190827	0.829	0.51988	0.55691	0.168799	1.16242	37.0654
Q9DBN5;Q8BK80	Q9DBN5	9;3	9;3	9;3	Lon protease homolog 2, peroxisomal	Lonp2	31	1.0738	0.87238	0.91159	0.106786	NaN	1.0156	0.96251	0.0375403	0.963131	11.8352
Q8K2Q0	Q8K2Q0	3	3	3	COMM domain-containing protein 9	Commd9	31	0.50207	1.738	0.41623	0.739591	1.1696	0.70054	1.3689	0.343133	0.820089	89.3704
Q9CR20;D6RI20	Q9CR20;D6RI20	1;1	1;1	1;1	Immediate early response 3-interacting protein 1	Ier3ip1;Hdhd2	31	1.4902	1.2907	NaN	0.141068	1.2203	NaN	1.4379	0.153866	1.04616	15.3932
E9PZJ8	E9PZJ8	4	4	4	Activating signal cointegrator 1 complex subunit 3	Ascc3	30	1.7078	1.6248	1.0804	0.340806	0.82452	0.49438	0.55596	0.175551	2.35378	36.412
P62774	P62774	2	2	2	Myotrophin	Mtpn	30	NaN	0.924	0.96385	0.0281782	0.81719	0.72168	0.84251	0.0637223	1.18913	8.56465
P70699;F6R5R5;F6VEG4;A2AFL5;A2AFL3	P70699	8;3;2;2;1	8;3;2;2;1	8;3;2;2;1	Lysosomal alpha-glucosidase	Gaa	30	1.6646	1.4763	1.4744	0.109268	0.89377	NaN	1.08	0.131684	1.55888	15.116
A2AA71;Q3U2P1;A2AA72	A2AA71;Q3U2P1	12;12;3	12;12;3	12;12;3	Protein transport protein Sec24A	Sec24a	30	0.92852	1.0262	1.088	0.0804099	1.141	NaN	1.1087	0.0228395	0.901667	8.18397
J3QP68;P28656;E9PW66	J3QP68;P28656;E9PW66	5;5;5	4;4;4	4;4;4	Nucleosome assembly protein 1-like 1	Gm4204;Nap1l1	30	0.91749	NaN	1.1261	0.14751	1.3393	1.4939	1.0415	0.229946	0.791128	22.9211
Q924D0;D3Z792	Q924D0	5;2	5;2	5;2	Reticulon-4-interacting protein 1, mitochondrial	Rtn4ip1	30	1.0766	1.0055	1.1221	0.0587665	NaN	0.6988	0.93799	0.169133	1.30507	21.3863
P68368	P68368	15	4	4	Tubulin alpha-4A chain	Tuba4a	30	1.0355	NaN	1.0798	0.0313248	1.1772	1.595	1.0904	0.269788	0.821454	21.1621
Q9EQF5;F6ZLZ4	Q9EQF5	11;1	11;1	11;1	Dihydropyrimidinase	Dpys	30	0.68819	0.99258	NaN	0.215236	0.53555	NaN	0.53208	0.00245366	1.5743	25.6157
Q8K441	Q8K441	14	14	14	ATP-binding cassette sub-family A member 6	Abca6	30	1.2251	1.0816	NaN	0.10147	1.009	NaN	1.0504	0.0292742	1.12008	9.24578
Q9DBW0	Q9DBW0	7	7	7	Cytochrome P450 4V2	Cyp4v2	30	1.5189	1.2186	2.0534	0.42284	1.7675	NaN	1.9127	0.102672	0.867869	27.0592
Q3TJI8;P50172;F2Z3U6;E0CXE2;F6TSI8	Q3TJI8;P50172;F2Z3U6	8;8;4;2;1	8;8;4;2;1	8;8;4;2;1	Corticosteroid 11-beta-dehydrogenase isozyme 1	Hsd11b1	30	3.0148	NaN	2.3472	0.472064	NaN	1.9838	2.562	0.408849	1.17955	25.1714
Q9ERR7;D3Z3Y8	Q9ERR7	3;1	3;1	3;1	15 kDa selenoprotein	2016-09-15	30	1.6733	1.6134	NaN	0.0423557	1.6081	1.5543	1.6605	0.0531015	1.02222	4.18968
P48771	P48771	2	2	2	Cytochrome c oxidase subunit 7A2, mitochondrial	Cox7a2	30	0.89027	1.0365	1.0381	0.0848916	0.70723	1.0115	0.98877	0.16949	1.09506	20.6513
P61161	P61161	7	7	7	Actin-related protein 2	Actr2	30	1.7021	0.8627	1.4924	0.436862	1.1854	NaN	1.1565	0.0204354	1.15496	32.3498
Q99PV0;B7ZC27	Q99PV0	18;6	18;6	18;6	Pre-mRNA-processing-splicing factor 8	Prpf8	30	0.85699	0.74007	1.064	0.16404	0.75443	NaN	1.2449	0.346815	0.887317	39.3143
Q99KK7	Q99KK7	11	11	11	Dipeptidyl peptidase 3	Dpp3	30	1.141	NaN	1.0923	0.0344361	1.2272	0.88193	1.1203	0.176757	1.03732	16.7071
Q99LB2	Q99LB2	5	5	5	Dehydrogenase/reductase SDR family member 4	Dhrs4	30	1.0279	1.0707	0.84314	0.120935	1.1463	0.86658	0.91915	0.148663	1.00331	19.5825
P32233	P32233	3	3	3	Developmentally-regulated GTP-binding protein 1	Drg1	29	1.1166	0.90486	1.1068	0.11952	1.3013	NaN	1.3936	0.065266	0.773872	12.4433
Q91X34	Q91X34	6	6	6	Bile acid-CoA:amino acid N-acyltransferase	Baat	29	1.2466	1.5516	1.2255	0.182488	1.261	0.99049	1.1068	0.135697	1.19814	18.2226
Q01339;I7HJR3;I7HPW5	Q01339;I7HJR3	5;3;1	5;3;1	5;3;1	Beta-2-glycoprotein 1	Apoh	29	0.44546	NaN	0.44326	0.00155563	1.1964	0.29303	1.7717	0.745376	0.408779	68.57
Q8BVE3	Q8BVE3	4	4	4	V-type proton ATPase subunit H	Atp6v1h	29	0.86759	0.91783	0.88811	0.02526	0.97305	NaN	1.1477	0.123496	0.840435	11.9864
Q3UVK0;G8JL46;F6TQS9	Q3UVK0;G8JL46	4;2;1	4;2;1	4;2;1	Endoplasmic reticulum metallopeptidase 1	Ermp1	29	1.3811	1.4616	1.4812	0.0530478	1.2809	NaN	1.4006	0.0846407	1.075	7.3075
Q99M87	Q99M87	7	7	7	DnaJ homolog subfamily A member 3, mitochondrial	Dnaja3	29	1.8616	1.9664	1.0291	0.513577	1.1553	1.4334	1.2138	0.146621	1.27734	33.7646
P48678;D3YUF7	P48678	19;4	19;4	18;4	Prelamin-A/C;Lamin-A/C	Lmna	29	1.2681	1.1707	1.3547	0.0920528	1.5685	NaN	1.3126	0.180949	0.87779	14.5181
Q9DCX8	Q9DCX8	3	3	3	Iodotyrosine dehalogenase 1	Iyd	29	2.5049	1.2035	3.0665	0.955668	2.3474	1.1392	1.3831	0.638893	1.39124	57.7925
P60670	P60670	6	6	6	Nuclear protein localization protein 4 homolog	Nploc4	29	3.9796	4.4064	3.7503	0.332967	5.3677	2.8709	5.7878	1.57685	0.865247	34.7159
P26150;B1ARN9;E9PXG7;B1ARP0;O35469;B1ARP1;P26149;A2AEP8;P24815	P26150;B1ARN9;E9PXG7;B1ARP0;O35469	11;8;8;7;6;5;5;2;2	9;6;7;5;4;4;3;1;1	8;6;6;5;3;4;2;1;1	3 beta-hydroxysteroid dehydrogenase/Delta 5-->4-isomerase type 3;3-beta-hydroxy-Delta(5)-steroid dehydrogenase;Steroid Delta-isomerase;3 beta-hydroxysteroid dehydrogenase/Delta 5-->4-isomerase type 6;3-beta-hydroxy-Delta(5)-steroid dehydrogenase;Steroid Delta-isomerase	Hsd3b3;Hsd3b6	29	1.2178	NaN	1.1146	0.0729734	1.1926	0.83734	1.2491	0.223214	1.06696	21.3591
Q9Z2X1;J3QMQ5;J3QMT0;J3QM80;J3QNH2;J3QMV8;J3QP45	Q9Z2X1;J3QMQ5;J3QMT0;J3QM80	6;5;3;3;1;1;1	5;4;3;3;1;1;1	4;4;3;3;1;1;1	Heterogeneous nuclear ribonucleoprotein F;Heterogeneous nuclear ribonucleoprotein F, N-terminally processed	Hnrnpf;Gm6430	29	1.1556	1.1504	1.2942	0.0815633	NaN	1.0621	1.256	0.137108	1.03539	13.6428
Q6ZQ58;J3QNB1;Q9D423;E9PYM4	Q6ZQ58;J3QNB1	8;8;2;1	8;8;2;1	8;8;2;1	La-related protein 1	Larp1	29	1.4495	2.6686	2.4474	0.649479	2.0107	2.0696	2.1016	0.0461086	1.06205	29.7611
P60867	P60867	2	2	2	40S ribosomal protein S20	Rps20	28	0.9988	1.0355	1.0744	0.0378053	1.3061	1.2524	1.2014	0.0523558	0.826804	5.54629
P63085	P63085	7	7	5	Mitogen-activated protein kinase 1	Mapk1	28	1.0619	NaN	1.1134	0.036416	0.90552	0.94324	0.95338	0.0252197	1.16445	4.30119
Q9CZU6;Q80X68	Q9CZU6	11;5	11;5	11;5	Citrate synthase, mitochondrial	Cs	28	1.0964	1.0309	0.95759	0.0694416	0.92201	0.92107	0.93284	0.00654097	1.1113	6.78997
P62317;D3Z5N9	P62317;D3Z5N9	2;1	2;1	2;1	Small nuclear ribonucleoprotein Sm D2	Snrpd2;Gm5449	28	0.99111	0.59088	0.9	0.209778	1.2408	0.99257	0.86006	0.193279	0.802342	31.532
A2AMQ5;Q99L43;Q6PBC0;F6S4G2	A2AMQ5;Q99L43;Q6PBC0	3;3;2;1	3;3;2;1	3;3;2;1	Phosphatidate cytidylyltransferase 2	Cds2	28	0.92575	0.97949	0.94185	0.0275801	0.90874	1.0828	1.318	0.20539	0.860268	18.8434
Q9Z1Z2	Q9Z1Z2	6	6	6	Serine-threonine kinase receptor-associated protein	Strap	28	1.0701	0.34026	1.0823	0.424939	1.0753	NaN	1.1706	0.0673873	0.739914	51.4937
P28352;F6QA74;D3Z124	P28352;F6QA74;D3Z124	5;4;3	5;4;3	5;4;3	DNA-(apurinic or apyrimidinic site) lyase;DNA-(apurinic or apyrimidinic site) lyase, mitochondrial	Apex1	28	1.2067	1.2879	2.6116	0.788725	1.239	1.2589	1.2054	0.0270408	1.37882	46.391
Q9D8U8	Q9D8U8	7	7	7	Sorting nexin-5	Snx5	28	1.0502	0.93842	1.0095	0.0565739	1.0105	NaN	1.2838	0.193252	0.871179	17.772
Q8VCI0	Q8VCI0	5	5	5	Phospholipase B-like 1	Plbd1	28	2.415	1.5112	1.7696	0.465504	2.0737	2.52	1.701	0.410051	0.904856	31.3538
Q9D1Q6	Q9D1Q6	10	10	10	Endoplasmic reticulum resident protein 44	Erp44	28	1.0435	1.0309	1.8538	0.471506	1.5211	1.381	1.5016	0.0758866	0.892023	36.3785
Q8K0D5;E0CXN8	Q8K0D5;E0CXN8	6;3	6;3	6;3	Elongation factor G, mitochondrial	Gfm1	28	0.92108	0.85586	0.88538	0.0326588	NaN	0.93148	0.73959	0.135687	1.06212	16.6513
A2BIN1	A2BIN1	13	1	0		Mup10	28	1.3389	1.244	1.6143	0.192342	1.2367	1.2653	1.5297	0.161542	1.04105	18.2618
Q62426	Q62426	3	3	3	Cystatin-B	Cstb	27	1.2676	1.0842	NaN	0.129683	1.6801	1.3962	1.4211	0.157215	0.784387	15.2186
Q9CPP6;D3YTQ8	Q9CPP6;D3YTQ8	4;2	4;2	4;2	NADH dehydrogenase [ubiquinone] 1 alpha subcomplex subunit 5	Ndufa5	27	0.82303	1.0796	1.0891	0.150948	1.2349	1.1676	1.0986	0.0681518	0.854511	16.224
Q11136;G3UXC5	Q11136	7;1	7;1	7;1	Xaa-Pro dipeptidase	Pepd	27	1.4184	22.193	1.2928	12.0306	1.1677	NaN	1.1453	0.0158392	7.17804	144.93
Q99N87	Q99N87	3	3	3	28S ribosomal protein S5, mitochondrial	Mrps5	27	1.0124	0.84244	0.96597	0.0878463	0.90747	NaN	0.8679	0.0279802	1.05924	9.86006
P35293	P35293	6	6	6	Ras-related protein Rab-18	Rab18	27	1.1127	1.2117	1.1646	0.0495194	1.0123	1.56	1.3075	0.274127	0.899273	21.6199
Q9D906	Q9D906	6	6	6	Ubiquitin-like modifier-activating enzyme ATG7	Atg7	27	0.90394	1.0374	0.91591	0.0738407	NaN	0.95201	1.058	0.0749462	0.947674	10.7573
Q9CY58	Q9CY58	8	8	8	Plasminogen activator inhibitor 1 RNA-binding protein	Serbp1	27	6.0966	NaN	0.062757	4.26657	0.32168	2.7517	1.7081	1.21903	1.93225	158.25
Q8BMJ2	Q8BMJ2	15	15	15	Leucine--tRNA ligase, cytoplasmic	Lars	27	1.1672	2.2069	NaN	0.735179	1.8829	1.1804	1.4177	0.357358	1.12947	49.7134
Q6P542	Q6P542	4	4	4	ATP-binding cassette sub-family F member 1	Abcf1	27	1.588	1.4731	1.6274	0.0801695	1.4409	NaN	1.6411	0.141563	1.01417	10.5216
P84089;G3UW85	P84089;G3UW85	3;2	3;2	3;2	Enhancer of rudimentary homolog	Erh	27	NaN	1.2671	1.6149	0.245932	NaN	1.539	1.2853	0.179393	1.02043	21.2757
P99026	P99026	6	6	6	Proteasome subunit beta type-4	Psmb4	27	1.3159	1.0271	0.9533	0.191629	1.1106	1.1133	1.0933	0.0108519	0.9937	17.468
Q9JLI6;F6ZFP8;F7D651;D3Z7G6;F7BB44;M0QWF1;D3Z3I6	Q9JLI6;F6ZFP8	10;5;3;3;2;1;1	10;5;3;3;2;1;1	10;5;3;3;2;1;1	Selenocysteine lyase	Scly	26	0.74378	NaN	0.81531	0.0505793	1.1782	NaN	1.0983	0.0564978	0.684863	8.16917
Q9D1I5	Q9D1I5	1	1	1	Methylmalonyl-CoA epimerase, mitochondrial	Mcee	26	0.93711	NaN	0.94897	0.00838629	1.0084	0.97513	0.96969	0.0209561	0.957978	2.30708
Q8BFZ3	Q8BFZ3	6	2	2	Beta-actin-like protein 2	Actbl2	26	1.2146	0.94897	1.0583	0.133505	1.5169	1.1869	1.1803	0.192459	0.829502	19.378
Q8VCT3;E9PYF1	Q8VCT3;E9PYF1	7;6	7;6	7;6	Aminopeptidase B	Rnpep	26	0.49583	0.60924	0.5983	0.0625588	1.1645	NaN	0.81239	0.248979	0.574428	27.4933
Q9DBB8	Q9DBB8	9	9	9	Trans-1,2-dihydrobenzene-1,2-diol dehydrogenase	Dhdh	26	NaN	1.2058	0.92071	0.201589	0.78776	0.76396	0.69674	0.0472045	1.41864	19.9784
P08226;G3UWN5;G3UZM8;E9Q327	P08226;G3UWN5	9;5;4;4	9;5;4;4	9;5;4;4	Apolipoprotein E	Apoe	26	1.2848	1.7796	1.7005	0.265798	1.6501	1.2707	1.1741	0.251612	1.16362	24.8967
Q9D6Z1;F7CHQ7;A2APD7;F6U250;F6V095;E0CXZ0;F6USW7;F7CHP9	Q9D6Z1;F7CHQ7	10;6;4;3;3;3;1;1	10;6;4;3;3;3;1;1	10;6;4;3;3;3;1;1	Nucleolar protein 56	Nop56	26	0.77224	0.69969	1.3065	0.33139	1.2121	1.1163	1.1406	0.0498002	0.800931	36.04
A2AKK5;A2AKK6	A2AKK5	5;1	5;1	3;1	Acyl-coenzyme A amino acid N-acyltransferase 1	Acnat1	26	1.3047	1.4893	1.5145	0.114549	1.6698	1.3223	1.8172	0.254103	0.895868	17.7443
Q8K3M1	Q8K3M1	4	2	1		BC089597	26	1.5155	1.3308	1.669	0.16934	1.6068	NaN	2.3487	0.524603	0.761016	28.8127
Q9CPQ3	Q9CPQ3	5	5	5	Mitochondrial import receptor subunit TOM22 homolog	Tomm22	26	1.0227	1.2233	1.2783	0.134534	1.0887	NaN	1.1282	0.0279307	1.05983	11.7259
Q8BYU6	Q8BYU6	7	7	7	Torsin-1A-interacting protein 2	Tor1aip2	26	1.4993	NaN	4.9112	2.41258	1.4813	1.7783	3.1366	0.882535	1.50335	85.9006
G3X9V0;P97372;E0CZ90	G3X9V0;P97372;E0CZ90	7;7;5	7;7;5	7;7;5	Proteasome activator complex subunit 2	Psme2	26	1.0146	1.1088	1.367	0.182449	NaN	1.2814	1.1644	0.0827315	0.9514	17.0786
A2AUR7;Q9D031;Q01730;B1AYQ0;E0CXH9;E0CXG5	A2AUR7;Q9D031;Q01730	5;5;5;2;1;1	5;5;5;2;1;1	5;5;5;2;1;1	Ras suppressor protein 1	Rsu1	26	1.2911	1.0611	1.0808	0.127485	1.4669	0.76178	1.0138	0.357307	1.05876	34.8853
P53986	P53986	3	3	3	Monocarboxylate transporter 1	Slc16a1	26	1.0563	NaN	2.0312	0.689358	NaN	1.7027	1.412	0.205556	0.991267	46.5646
Q9D1M0	Q9D1M0	7	7	7	Protein SEC13 homolog	Sec13	25	0.89419	1.1028	1.0017	0.104321	1.2261	1.3927	1.3766	0.0918922	0.750536	12.5113
O54909;D6RFQ4	O54909	10;4	3;1	1;0		Rdh16	25	1.0317	1.1423	0.70113	0.229543	0.36204	NaN	0.43676	0.052835	2.39954	27.3616
A2A998;A2A997;Q8K182	A2A998;A2A997;Q8K182	8;8;8	8;8;8	8;8;8	Complement component C8 alpha chain	C8a	25	1.0832	1.6071	NaN	0.370453	2.1567	1.6168	2.6105	0.497471	0.632119	36.1241
Q9WU19	Q9WU19	11	11	11	Hydroxyacid oxidase 1	Hao1	25	0.79325	0.83146	1.0384	0.131898	0.81328	0.67883	NaN	0.0950705	1.18986	19.5744
[truncated: 213 more rows]

## Sheet: FASTING
Protein IDs	Majority protein IDs	Peptide counts (all)	Peptide counts (razor+unique)	Peptide counts (unique)	Protein names	Gene names	Ratio count	Fasting TG 1	Fasting TG 2	Fasting TG 3	TG Fasting ratio SD	Fasting WT 1	Fasting WT 2	Fasting WT 3	WT Fasting ratio SD	TG/WT ratio fasting	TG/WT fasting % RSD
[truncated: 1,246 more rows]
